# Supplementary material for: Identification of sonic hedgehog-regulated genes and biological processes in the cranial neural crest mesenchyme by comparative transcriptomics
Source: BMC Genomics. 2018 Jun 27;19:497. doi: 10.1186/s12864-018-4885-5 (PMC6020285; doi:10.1186/s12864-018-4885-5)
Supplement: Supplementary file 1 — Table of all genes with respective expression data for in vitro microarray analysis. (XLS 36513 kb) [file 12864_2018_4885_MOESM1_ESM.xls]

## Sheet: In vitro SHH array data
Gene Symbol	Transcript Cluster ID	SHH Bi-weight Avg Signal (log2)	Vehicle Bi-weight Avg Signal (log2)	SHH Standard Deviation	Vehicle Standard Deviation	Fold Change (linear) (SHH vs. Vehicle)	ANOVA p-value (SHH vs. Vehicle)	FDR p-value (SHH vs. Vehicle)	Description	TC Comment	Entrez ID	mRNA Accession	mRNA SeqName	SwissProt mRNA Accession	UniGene Accession	UniGene ID	GO Biological Process Accession	GO Biological Process ID	GO Biological Process Term	GO Biological Process Evidence	GO Cellular Component Accession	GO Cellular Component ID	GO Cellular Component Term	GO Cellular Component Evidence	GO Molecular Function Accession	GO Molecular Function ID	GO Molecular Function Term	GO Molecular Function Evidence	Pathway Accession	Pathway Source	Pathway Name	Protein Domains mRNA Accession	Protein Domains Source	Protein Domains Accession	Protein Domains Description
Suco	17228871	9.32	9.78	0.01	0	-1.37	1.91e-11	6.6e-07	SUN domain containing ossification factor		226551	NM_172645; XM_006496759; XM_006496760; XM_006496761; XM_006496762; XM_006496763; XM_006496764; XM_006496765; XR_373602; XR_373603; ENSMUST00000048377; ENSMUST00000191841; ENSMUST00000191975; ENSMUST00000192422; ENSMUST00000192570; ENSMUST00000194106; ENSMUST00000194388; BC138379; OTTMUST00000129303; OTTMUST00000129304; OTTMUST00000129305; OTTMUST00000129306; OTTMUST00000129307; OTTMUST00000129308…	chr1	NM_172645; XM_006496759; XM_006496760; XM_006496761; XM_006496762; XM_006496763; XM_006496764; XM_006496765; XR_373602; XR_373603; ENSMUST00000048377; ENSMUST00000191841; ENSMUST00000191975; ENSMUST00000192422; ENSMUST00000192570; ENSMUST00000194106; ENSMUST00000194388; BC138379; OTTMUST00000129303; OTTMUST00000129304; OTTMUST00000129305; OTTMUST00000129306; OTTMUST00000129307; OTTMUST00000129308…	NM_172645; XM_006496759; XM_006496760; XM_006496761; XM_006496762; XM_006496763; XM_006496764; XM_006496765; XR_373602; XR_373603; ENSMUST00000048377; ENSMUST00000191841; ENSMUST00000191975; ENSMUST00000192422; ENSMUST00000192570; ENSMUST00000194106; ENSMUST00000194388; BC138379; OTTMUST00000129303; OTTMUST00000129304; OTTMUST00000129305; OTTMUST00000129306; OTTMUST00000129307; OTTMUST00000129308…	Mm.170002	NM_172645; XM_006496759; XM_006496760; XM_006496761; XM_006496762; XM_006496763; XM_006496764; XM_006496765; XR_373602; XR_373603; ENSMUST00000048377; ENSMUST00000191841; ENSMUST00000191975; ENSMUST00000192422; ENSMUST00000192570; ENSMUST00000194106; ENSMUST00000194388; BC138379; OTTMUST00000129303; OTTMUST00000129304; OTTMUST00000129305; OTTMUST00000129306; OTTMUST00000129307; OTTMUST00000129308…	GO:0001503; GO:0007275; GO:0032967; GO:0045669; GO:0046850	ossification; multicellular organismal development; positive regulation of collagen biosynthetic process; positive regulation of osteoblast differentiation; regulation of bone remodeling	inferred from electronic annotation; inferred from mutant phenotype	NM_172645; XM_006496759; XM_006496760; XM_006496761; XM_006496762; XM_006496763; XM_006496764; XM_006496765; XR_373602; XR_373603; ENSMUST00000048377; ENSMUST00000191841; ENSMUST00000191975; ENSMUST00000192422; ENSMUST00000192570; ENSMUST00000194106; ENSMUST00000194388; BC138379; OTTMUST00000129303; OTTMUST00000129304; OTTMUST00000129305; OTTMUST00000129306; OTTMUST00000129307; OTTMUST00000129308…	GO:0005783; GO:0005791; GO:0016020; GO:0016021; GO:0030867	endoplasmic reticulum; rough endoplasmic reticulum; membrane; integral component of membrane; rough endoplasmic reticulum membrane	inferred from electronic annotation; inferred from direct assay	NM_172645; XM_006496759; XM_006496760; XM_006496761; XM_006496762; XM_006496763; XM_006496764; XM_006496765; XR_373602; XR_373603; ENSMUST00000048377; ENSMUST00000191841; ENSMUST00000191975; ENSMUST00000192422; ENSMUST00000192570; ENSMUST00000194106; ENSMUST00000194388; BC138379; OTTMUST00000129303; OTTMUST00000129304; OTTMUST00000129305; OTTMUST00000129306; OTTMUST00000129307; OTTMUST00000129308…	GO:0003674	molecular_function	no biological data available				ENSMUST00000048377; ENSMUST00000192570; OTTMUST00000129303; OTTMUST00000129308	Pfam	IPR012919	SUN domain
Igfbp7	17449084	11.63	7.98	0.07	0.04	12.51	9.65e-11	8.2e-07	insulin-like growth factor binding protein 7		29817	NM_001159518; NM_008048; ENSMUST00000046746; ENSMUST00000163898; AB012886; BC092538; L75822; OTTMUST00000138801; OTTMUST00000138802; GENSCAN00000054562; GENSCAN00000054569; uc008xwf.2; uc012dxr.1	chr5	NM_001159518; NM_008048; ENSMUST00000046746; ENSMUST00000163898; AB012886; BC092538; L75822; OTTMUST00000138801; OTTMUST00000138802	NM_001159518; NM_008048; ENSMUST00000046746; ENSMUST00000163898; AB012886; BC092538; L75822; OTTMUST00000138801; OTTMUST00000138802	Mm.233470	NM_001159518; NM_008048; ENSMUST00000046746; ENSMUST00000163898; AB012886; BC092538; L75822; OTTMUST00000138801; OTTMUST00000138802	GO:0001558; GO:0007155; GO:0048839; GO:0050810	regulation of cell growth; cell adhesion; inner ear development; regulation of steroid biosynthetic process	inferred from electronic annotation; not recorded; inferred from direct assay; inferred from sequence or structural similarity	NM_001159518; NM_008048; ENSMUST00000046746; ENSMUST00000163898; AB012886; BC092538; L75822; OTTMUST00000138801; OTTMUST00000138802	GO:0005576; GO:0005615; GO:0031012; GO:0070062	extracellular region; extracellular space; extracellular matrix; extracellular exosome	inferred from electronic annotation; not recorded	NM_001159518; NM_008048; ENSMUST00000046746; ENSMUST00000163898; AB012886; BC092538; L75822; OTTMUST00000138801; OTTMUST00000138802	GO:0005520; GO:0019838	insulin-like growth factor binding; growth factor binding	inferred from electronic annotation				ENSMUST00000046746; ENSMUST00000163898; OTTMUST00000138801; OTTMUST00000138802	Pfam	IPR000867; IPR002350; IPR013098	Insulin-like growth factor-binding protein, IGFBP; Kazal domain; Immunoglobulin I-set
Ptch1	17293607	12.85	8.46	0.06	0.08	21	1.1e-10	8.2e-07	patched homolog 1		19206	NM_008957; XM_006517159; XM_006517160; XM_006517162; XM_006517163; XM_011244497; XM_011244498; ENSMUST00000021921; ENSMUST00000192155; ENSMUST00000193953; ENSMUST00000194022; ENSMUST00000194663; ENSMUST00000195106; ENSMUST00000195258; ENSMUST00000195756; AB164615; AB164616; AB189441; AB189442; AB214501; OTTMUST00000128873; OTTMUST00000128874; OTTMUST00000128875; OTTMUST00000128876; OTTMUST0000012…	chr13	NM_008957; XM_006517159; XM_006517160; XM_006517162; XM_006517163; XM_011244497; XM_011244498; ENSMUST00000021921; ENSMUST00000192155; ENSMUST00000193953; ENSMUST00000194022; ENSMUST00000194663; ENSMUST00000195106; ENSMUST00000195258; ENSMUST00000195756; AB164615; AB164616; AB189441; AB189442; AB214501; OTTMUST00000128873; OTTMUST00000128874; OTTMUST00000128875; OTTMUST00000128876; OTTMUST0000012…	NM_008957; XM_006517159; XM_006517160; XM_006517162; XM_006517163; XM_011244497; XM_011244498; ENSMUST00000021921; ENSMUST00000192155; ENSMUST00000193953; ENSMUST00000194022; ENSMUST00000194663; ENSMUST00000195106; ENSMUST00000195258; ENSMUST00000195756; AB164615; AB164616; AB189441; AB189442; AB214501; OTTMUST00000128873; OTTMUST00000128874; OTTMUST00000128875; OTTMUST00000128876; OTTMUST0000012…	Mm.228798																ENSMUST00000021921; ENSMUST00000192155; OTTMUST00000128873; OTTMUST00000128874; OTTMUST00000128875; OTTMUST00000128878	Pfam	IPR003392	Patched
Nov	17311519	6.71	9.85	0.03	0.06	-8.8	1.15e-10	8.2e-07	nephroblastoma overexpressed gene		18133	NM_010930; XR_875252; ENSMUST00000050027; BC003774; OTTMUST00000083385; X96585; GENSCAN00000036561; uc007vrn.1	chr15	NM_010930; XR_875252; ENSMUST00000050027; BC003774; OTTMUST00000083385; X96585	NM_010930; XR_875252; ENSMUST00000050027; BC003774; OTTMUST00000083385; X96585	Mm.5167					NM_010930; XR_875252; ENSMUST00000050027; BC003774; OTTMUST00000083385; X96585	GO:0005576; GO:0005578; GO:0005737; GO:0005921; GO:0030054; GO:0030424; GO:0030425; GO:0031012; GO:0043025; GO:0043231	extracellular region; proteinaceous extracellular matrix; cytoplasm; gap junction; cell junction; axon; dendrite; extracellular matrix; neuronal cell body; intracellular membrane-bounded organelle	not recorded; inferred from electronic annotation; inferred from sequence or structural similarity	NM_010930; XR_875252; ENSMUST00000050027; BC003774; OTTMUST00000083385; X96585	GO:0005112; GO:0005178; GO:0005520; GO:0008083; GO:0008201	Notch binding; integrin binding; insulin-like growth factor binding; growth factor activity; heparin binding	not recorded; inferred from electronic annotation				ENSMUST00000050027; OTTMUST00000083385	Pfam	IPR000867; IPR000884; IPR001007; IPR006208	Insulin-like growth factor-binding protein, IGFBP; Thrombospondin type-1 (TSP1) repeat; VWFC domain; Glycoprotein hormone subunit beta, cystine knot
Enc1	17289372	10.45	8.73	0.02	0.03	3.3	1.19e-10	8.2e-07	ectodermal-neural cortex 1		13803	NM_007930; ENSMUST00000041623; BC049186; BC058098; U65079; GENSCAN00000016974; GENSCAN00000016977; uc007rod.2; uc033gmz.1	chr13	NM_007930; ENSMUST00000041623; BC049186; BC058098; U65079	NM_007930; ENSMUST00000041623; BC049186; BC058098; U65079	Mm.241073	NM_007930; ENSMUST00000041623; BC049186; BC058098; U65079	GO:0007275; GO:0007399; GO:0010499; GO:0010976; GO:0016567; GO:0017148	multicellular organismal development; nervous system development; proteasomal ubiquitin-independent protein catabolic process; positive regulation of neuron projection development; protein ubiquitination; negative regulation of translation	inferred from electronic annotation; not recorded; inferred from sequence or structural similarity	NM_007930; ENSMUST00000041623; BC049186; BC058098; U65079	GO:0000790; GO:0005634; GO:0005654; GO:0005730; GO:0005737; GO:0005856; GO:0016363; GO:0031463; GO:0043025	nuclear chromatin; nucleus; nucleoplasm; nucleolus; cytoplasm; cytoskeleton; nuclear matrix; Cul3-RING ubiquitin ligase complex; neuronal cell body	not recorded; inferred from electronic annotation; inferred from sequence or structural similarity	NM_007930; ENSMUST00000041623; BC049186; BC058098; U65079	GO:0003779	actin binding	inferred from electronic annotation				ENSMUST00000041623	Pfam	IPR000210; IPR006652; IPR011705	BTB/POZ domain; Kelch repeat type 1; BTB/Kelch-associated
Gpc6	17302656	8.38	10.09	0.03	0.02	-3.27	2.01e-10	1e-06	glypican 6		23888	NM_001079844; NM_011821; XM_006518929; ENSMUST00000078849; ENSMUST00000088483; ENSMUST00000123239; ENSMUST00000125435; AF105268; BC023448; OTTMUST00000043485; OTTMUST00000083121; OTTMUST00000083122; OTTMUST00000083123; GENSCAN00000025762; GENSCAN00000026186; GENSCAN00000026190; GENSCAN00000026202; uc007uyj.2; uc007uyk.2; uc007uyl.2	chr14	NM_001079844; NM_011821; XM_006518929; ENSMUST00000078849; ENSMUST00000088483; ENSMUST00000123239; ENSMUST00000125435; AF105268; BC023448; OTTMUST00000043485; OTTMUST00000083121; OTTMUST00000083122; OTTMUST00000083123	NM_001079844; NM_011821; XM_006518929; ENSMUST00000078849; ENSMUST00000088483; ENSMUST00000123239; ENSMUST00000125435; AF105268; BC023448; OTTMUST00000043485; OTTMUST00000083121; OTTMUST00000083122; OTTMUST00000083123	Mm.440025	NM_001079844; NM_011821; XM_006518929; ENSMUST00000078849; ENSMUST00000088483; ENSMUST00000123239; ENSMUST00000125435; AF105268; BC023448; OTTMUST00000043485; OTTMUST00000083121; OTTMUST00000083122; OTTMUST00000083123	GO:0016477	cell migration	not recorded; inferred from sequence or structural similarity; inferred from electronic annotation	NM_001079844; NM_011821; XM_006518929; ENSMUST00000078849; ENSMUST00000088483; ENSMUST00000123239; ENSMUST00000125435; AF105268; BC023448; OTTMUST00000043485; OTTMUST00000083121; OTTMUST00000083122; OTTMUST00000083123	GO:0005576; GO:0005578; GO:0005634; GO:0005886; GO:0005887; GO:0016020; GO:0031225; GO:0005615; GO:0005796	extracellular region; proteinaceous extracellular matrix; nucleus; plasma membrane; integral component of plasma membrane; membrane; anchored component of membrane; extracellular space; Golgi lumen	inferred from electronic annotation; not recorded; inferred from sequence or structural similarity; traceable author statement	NM_001079844; NM_011821; XM_006518929; ENSMUST00000078849; ENSMUST00000088483; ENSMUST00000123239; ENSMUST00000125435; AF105268; BC023448; OTTMUST00000043485; OTTMUST00000083121; OTTMUST00000083122; OTTMUST00000083123	GO:0043395	heparan sulfate proteoglycan binding	inferred from electronic annotation				ENSMUST00000078849; ENSMUST00000088483; ENSMUST00000125435; OTTMUST00000043485; OTTMUST00000083121; OTTMUST00000083123	Pfam	IPR001863	Glypican
Hhip	17510772	12.63	5.78	0.04	0.17	114.91	2.97e-10	1e-06	Hedgehog-interacting protein		15245	NM_020259; XM_006530702; ENSMUST00000079038; ENSMUST00000155850; AF116865; BC053012; OTTMUST00000076798; OTTMUST00000076799; GENSCAN00000005965; GENSCAN00000005970; NONMMUT066272; NONMMUT066273; uc009mix.2	chr8	NM_020259; XM_006530702; ENSMUST00000079038; ENSMUST00000155850; AF116865; BC053012; OTTMUST00000076798; OTTMUST00000076799	NM_020259; XM_006530702; ENSMUST00000079038; ENSMUST00000155850; AF116865; BC053012; OTTMUST00000076798; OTTMUST00000076799	Mm.254493	NM_020259; XM_006530702; ENSMUST00000079038; ENSMUST00000155850; AF116865; BC053012; OTTMUST00000076798; OTTMUST00000076799	GO:0005975; GO:0007165; GO:0007224; GO:0007405; GO:0009887; GO:0009953; GO:0009968; GO:0016525; GO:0040036; GO:0045879; GO:0048705; GO:0060441; GO:0055114	carbohydrate metabolic process; signal transduction; smoothened signaling pathway; neuroblast proliferation; organ morphogenesis; dorsal/ventral pattern formation; negative regulation of signal transduction; negative regulation of angiogenesis; regulation of fibroblast growth factor receptor signaling pathway; negative regulation of smoothened signaling pathway; skeletal system morphogenesis; epi…	inferred from electronic annotation; inferred from direct assay; inferred from mutant phenotype; inferred from genetic interaction; not recorded; non-traceable author statement; inferred from sequence or structural similarity	NM_020259; XM_006530702; ENSMUST00000079038; ENSMUST00000155850; AF116865; BC053012; OTTMUST00000076798; OTTMUST00000076799	GO:0005576; GO:0005886; GO:0005887; GO:0009986; GO:0016020	extracellular region; plasma membrane; integral component of plasma membrane; cell surface; membrane	inferred from electronic annotation; inferred from direct assay	NM_020259; XM_006530702; ENSMUST00000079038; ENSMUST00000155850; AF116865; BC053012; OTTMUST00000076798; OTTMUST00000076799	GO:0003824; GO:0005515; GO:0008270; GO:0016901; GO:0046872; GO:0048038; GO:0097108	catalytic activity; protein binding; zinc ion binding; oxidoreductase activity, acting on the CH-OH group of donors, quinone or similar compound as acceptor; metal ion binding; quinone binding; hedgehog family protein binding	inferred from electronic annotation; inferred from physical interaction; not recorded; inferred from sequence or structural similarity				ENSMUST00000079038; OTTMUST00000076798	Pfam	IPR012938; IPR018143	Glucose/Sorbosone dehydrogenase; Folate receptor-like
Nrp1	17506991	11	8.78	0.04	0.05	4.66	4.45e-10	2e-06	neuropilin 1		18186	NM_008737; XM_006530766; XM_006530767; XM_006530768; ENSMUST00000026917; BC051447; BC060129; D50086; GENSCAN00000002414; GENSCAN00000039898; NONMMUT067810; NONMMUT067812; uc009nzq.2; uc009nzr.2; uc009nzs.1; uc009nzt.2	chr8	NM_008737; XM_006530766; XM_006530767; XM_006530768; ENSMUST00000026917; BC051447; BC060129; D50086	NM_008737; XM_006530766; XM_006530767; XM_006530768; ENSMUST00000026917; BC051447; BC060129; D50086	Mm.271745					NM_008737; XM_006530766; XM_006530767; XM_006530768; ENSMUST00000026917; BC051447; BC060129; D50086	GO:0005615; GO:0005769; GO:0005829; GO:0005883; GO:0005886; GO:0005925; GO:0009986; GO:0016020; GO:0016021; GO:0030424; GO:0030426; GO:0043025; GO:0097443	extracellular space; early endosome; cytosol; neurofilament; plasma membrane; focal adhesion; cell surface; membrane; integral component of membrane; axon; growth cone; neuronal cell body; sorting endosome	not recorded; inferred from direct assay; inferred from electronic annotation; traceable author statement	NM_008737; XM_006530766; XM_006530767; XM_006530768; ENSMUST00000026917; BC051447; BC060129; D50086	GO:0005021; GO:0005515; GO:0008201; GO:0017154; GO:0019838; GO:0038085; GO:0046872	vascular endothelial growth factor-activated receptor activity; protein binding; heparin binding; semaphorin receptor activity; growth factor binding; vascular endothelial growth factor binding; metal ion binding	inferred from mutant phenotype; not recorded; inferred from physical interaction; inferred from electronic annotation; inferred from direct assay; inferred from genetic interaction				ENSMUST00000026917	Pfam	IPR000421; IPR000859; IPR000998; IPR022579	Coagulation factor 5/8 C-terminal domain; CUB domain; MAM domain; Neuropilin-1, C-terminal
Klf12	17309099	9.37	7.26	0.03	0.05	4.3	6.62e-10	3e-06	Kruppel-like factor 12		16597	NM_010636; XM_006518623; XM_006518624; XM_006518625; XM_006518626; XM_011244968; XM_011244969; XM_011244970; XM_011244971; ENSMUST00000097079; BC067408; GENSCAN00000040339; GENSCAN00000040357; GENSCAN00000042346; NONMMUT021993; NONMMUT022000; uc007uvh.2; uc011zpg.1	chr14	NM_010636; XM_006518623; XM_006518624; XM_006518625; XM_006518626; XM_011244968; XM_011244969; XM_011244970; XM_011244971; ENSMUST00000097079; BC067408	NM_010636; XM_006518623; XM_006518624; XM_006518625; XM_006518626; XM_011244968; XM_011244969; XM_011244970; XM_011244971; ENSMUST00000097079; BC067408	Mm.458816	NM_010636; XM_006518623; XM_006518624; XM_006518625; XM_006518626; XM_011244968; XM_011244969; XM_011244970; XM_011244971; ENSMUST00000097079; BC067408	GO:0000122; GO:0006351; GO:0006355; GO:0045944	negative regulation of transcription from RNA polymerase II promoter; transcription, DNA-templated; regulation of transcription, DNA-templated; positive regulation of transcription from RNA polymerase II promoter	inferred from direct assay; not recorded; inferred from electronic annotation	NM_010636; XM_006518623; XM_006518624; XM_006518625; XM_006518626; XM_011244968; XM_011244969; XM_011244970; XM_011244971; ENSMUST00000097079; BC067408	GO:0005634	nucleus	inferred from electronic annotation	NM_010636; XM_006518623; XM_006518624; XM_006518625; XM_006518626; XM_011244968; XM_011244969; XM_011244970; XM_011244971; ENSMUST00000097079; BC067408	GO:0000977; GO:0001227; GO:0003676; GO:0003677; GO:0003700; GO:0005515; GO:0046872	RNA polymerase II regulatory region sequence-specific DNA binding; transcriptional repressor activity, RNA polymerase II transcription regulatory region sequence-specific binding; nucleic acid binding; DNA binding; transcription factor activity, sequence-specific DNA binding; protein binding; metal ion binding	inferred from direct assay; inferred from electronic annotation; not recorded; inferred from sequence or structural similarity; inferred from physical interaction
Bzw2	17280760	10.08	8.94	0.02	0.03	2.2	7.59e-10	3e-06	basic leucine zipper and W2 domains 2		66912	NM_025840; XM_006515166; ENSMUST00000020856; AB244988; BC013060; BC058796; GENSCAN00000016815; uc007njp.2; uc007njq.2; uc007njr.3	chr12	NM_025840; XM_006515166; ENSMUST00000020856; AB244988; BC013060; BC058796	NM_025840; XM_006515166; ENSMUST00000020856; AB244988; BC013060; BC058796	Mm.288669	NM_025840; XM_006515166; ENSMUST00000020856; AB244988; BC013060; BC058796	GO:0007275; GO:0007399; GO:0030154; GO:0008150	multicellular organismal development; nervous system development; cell differentiation; biological_process	inferred from electronic annotation; no biological data available	NM_025840; XM_006515166; ENSMUST00000020856; AB244988; BC013060; BC058796	GO:0016020	membrane	not recorded; inferred from electronic annotation	NM_025840; XM_006515166; ENSMUST00000020856; AB244988; BC013060; BC058796	GO:0003674	molecular_function	no biological data available				ENSMUST00000020856	Pfam	IPR003307	W2 domain
Smc4	17398233	9.09	9.88	0.02	0.02	-1.74	9.55e-10	3e-06	structural maintenance of chromosomes 4		70099	NM_133786; XM_006502045; XM_006502046; XM_006502047; ENSMUST00000042901; ENSMUST00000107803; ENSMUST00000124983; ENSMUST00000128118; ENSMUST00000136502; ENSMUST00000148385; ENSMUST00000149174; ENSMUST00000156354; ENSMUST00000194693; ENSMUST00000195525; AJ534940; BC061481; BC062939; OTTMUST00000060029; OTTMUST00000060030; OTTMUST00000060031; OTTMUST00000060032; OTTMUST00000060034; OTTMUST000000600…	chr3	NM_133786; XM_006502045; XM_006502046; XM_006502047; ENSMUST00000042901; ENSMUST00000107803; ENSMUST00000124983; ENSMUST00000128118; ENSMUST00000136502; ENSMUST00000148385; ENSMUST00000149174; ENSMUST00000156354; ENSMUST00000194693; ENSMUST00000195525; AJ534940; BC061481; BC062939; OTTMUST00000060029; OTTMUST00000060030; OTTMUST00000060031; OTTMUST00000060032; OTTMUST00000060034; OTTMUST000000600…	NM_133786; XM_006502045; XM_006502046; XM_006502047; ENSMUST00000042901; ENSMUST00000107803; ENSMUST00000124983; ENSMUST00000128118; ENSMUST00000136502; ENSMUST00000148385; ENSMUST00000149174; ENSMUST00000156354; ENSMUST00000194693; ENSMUST00000195525; AJ534940; BC061481; BC062939; OTTMUST00000060029; OTTMUST00000060030; OTTMUST00000060031; OTTMUST00000060032; OTTMUST00000060034; OTTMUST000000600…	Mm.206841					NM_133786; XM_006502045; XM_006502046; XM_006502047; ENSMUST00000042901; ENSMUST00000107803; ENSMUST00000124983; ENSMUST00000128118; ENSMUST00000136502; ENSMUST00000148385; ENSMUST00000149174; ENSMUST00000156354; ENSMUST00000194693; ENSMUST00000195525; AJ534940; BC061481; BC062939; OTTMUST00000060029; OTTMUST00000060030; OTTMUST00000060031; OTTMUST00000060032; OTTMUST00000060034; OTTMUST000000600…	GO:0000796; GO:0005634; GO:0005654; GO:0005694; GO:0005737	condensin complex; nucleus; nucleoplasm; chromosome; cytoplasm	not recorded; inferred from electronic annotation	NM_133786; XM_006502045; XM_006502046; XM_006502047; ENSMUST00000042901; ENSMUST00000107803; ENSMUST00000124983; ENSMUST00000128118; ENSMUST00000136502; ENSMUST00000148385; ENSMUST00000149174; ENSMUST00000156354; ENSMUST00000194693; ENSMUST00000195525; AJ534940; BC061481; BC062939; OTTMUST00000060029; OTTMUST00000060030; OTTMUST00000060031; OTTMUST00000060032; OTTMUST00000060034; OTTMUST000000600…	GO:0000166; GO:0005515; GO:0005524; GO:0046982	nucleotide binding; protein binding; ATP binding; protein heterodimerization activity	inferred from electronic annotation; inferred from physical interaction; not recorded; inferred from sequence or structural similarity				ENSMUST00000042901; ENSMUST00000107803; ENSMUST00000136502; ENSMUST00000149174; OTTMUST00000060029; OTTMUST00000060031; OTTMUST00000060032; OTTMUST00000060036	Pfam	IPR003395; IPR010935	RecF/RecN/SMC, N-terminal; SMCs flexible hinge
Plpp1	17289928	9.1	10.87	0.05	0.02	-3.4	1.09e-09	3e-06	phospholipid phosphatase 1		19012	NM_008247; NM_008903; XM_006517571; XM_006517572; XM_006517573; XM_006517574; XM_006517575; XM_011244635; XR_873738; ENSMUST00000016144; ENSMUST00000070951; AY247795; AY247796; BC061161; D84376; L43371; GENSCAN00000036073; GENSCAN00000036097; uc007rwq.2; uc007rwr.2	chr13	NM_008247; NM_008903; XM_006517571; XM_006517572; XM_006517573; XM_006517574; XM_006517575; XM_011244635; XR_873738; ENSMUST00000016144; ENSMUST00000070951; AY247795; AY247796; BC061161; D84376; L43371	NM_008247; NM_008903; XM_006517571; XM_006517572; XM_006517573; XM_006517574; XM_006517575; XM_011244635; XR_873738; ENSMUST00000016144; ENSMUST00000070951; AY247795; AY247796; BC061161; D84376; L43371	Mm.317186	NM_008247; NM_008903; XM_006517571; XM_006517572; XM_006517573; XM_006517574; XM_006517575; XM_011244635; XR_873738; ENSMUST00000016144; ENSMUST00000070951; AY247795; AY247796; BC061161; D84376; L43371	GO:0006470; GO:0006629; GO:0006644; GO:0006651; GO:0006670; GO:0006672; GO:0007165; GO:0030148; GO:0046839	protein dephosphorylation; lipid metabolic process; phospholipid metabolic process; diacylglycerol biosynthetic process; sphingosine metabolic process; ceramide metabolic process; signal transduction; sphingolipid biosynthetic process; phospholipid dephosphorylation	inferred from direct assay; traceable author statement; inferred from electronic annotation; not recorded	NM_008247; NM_008903; XM_006517571; XM_006517572; XM_006517573; XM_006517574; XM_006517575; XM_011244635; XR_873738; ENSMUST00000016144; ENSMUST00000070951; AY247795; AY247796; BC061161; D84376; L43371	GO:0005886; GO:0005887; GO:0016020; GO:0016021	plasma membrane; integral component of plasma membrane; membrane; integral component of membrane	traceable author statement; inferred from electronic annotation; inferred from sequence or structural similarity	NM_008247; NM_008903; XM_006517571; XM_006517572; XM_006517573; XM_006517574; XM_006517575; XM_011244635; XR_873738; ENSMUST00000016144; ENSMUST00000070951; AY247795; AY247796; BC061161; D84376; L43371	GO:0008195; GO:0016787; GO:0042577	phosphatidate phosphatase activity; hydrolase activity; lipid phosphatase activity	inferred from direct assay; inferred from sequence or structural similarity; traceable author statement; inferred from electronic annotation; not recorded				ENSMUST00000016144; ENSMUST00000070951	Pfam	IPR000326	Phosphatidic acid phosphatase type 2/haloperoxidase
Fhdc1	17406363	8.32	6.37	0.04	0.05	3.84	1.3e-09	3e-06	FH2 domain containing 1		229474	NM_001033301; NM_001205355; XM_006501328; ENSMUST00000091002; ENSMUST00000107689; ENSMUST00000125643; ENSMUST00000131065; ENSMUST00000194027; AK173244; BC042779; BC137632; OTTMUST00000055884; OTTMUST00000055885; OTTMUST00000055886; OTTMUST00000055887; OTTMUST00000130257; GENSCAN00000026788; NONMMUT043661; NONMMUT043662; OTTMUST00000130258; uc008pqc.3; uc008pqd.3	chr3	NM_001033301; NM_001205355; XM_006501328; ENSMUST00000091002; ENSMUST00000107689; ENSMUST00000125643; ENSMUST00000131065; ENSMUST00000194027; AK173244; BC042779; BC137632; OTTMUST00000055884; OTTMUST00000055885; OTTMUST00000055886; OTTMUST00000055887; OTTMUST00000130257	NM_001033301; NM_001205355; XM_006501328; ENSMUST00000091002; ENSMUST00000107689; ENSMUST00000125643; ENSMUST00000131065; ENSMUST00000194027; AK173244; BC042779; BC137632; OTTMUST00000055884; OTTMUST00000055885; OTTMUST00000055886; OTTMUST00000055887; OTTMUST00000130257	Mm.331107	NM_001033301; NM_001205355; XM_006501328; ENSMUST00000091002; ENSMUST00000107689; ENSMUST00000125643; ENSMUST00000131065; ENSMUST00000194027; AK173244; BC042779; BC137632; OTTMUST00000055884; OTTMUST00000055885; OTTMUST00000055886; OTTMUST00000055887; OTTMUST00000130257	GO:0008150	biological_process	no biological data available	NM_001033301; NM_001205355; XM_006501328; ENSMUST00000091002; ENSMUST00000107689; ENSMUST00000125643; ENSMUST00000131065; ENSMUST00000194027; AK173244; BC042779; BC137632; OTTMUST00000055884; OTTMUST00000055885; OTTMUST00000055886; OTTMUST00000055887; OTTMUST00000130257	GO:0005575	cellular_component	no biological data available	NM_001033301; NM_001205355; XM_006501328; ENSMUST00000091002; ENSMUST00000107689; ENSMUST00000125643; ENSMUST00000131065; ENSMUST00000194027; AK173244; BC042779; BC137632; OTTMUST00000055884; OTTMUST00000055885; OTTMUST00000055886; OTTMUST00000055887; OTTMUST00000130257	GO:0003674	molecular_function	no biological data available				ENSMUST00000091002; ENSMUST00000107689; ENSMUST00000194027; OTTMUST00000055884; OTTMUST00000055885; OTTMUST00000130257	Pfam	IPR015425	Formin, FH2 domain
4930523C07Rik	17218598	7.01	8.47	0.02	0.04	-2.75	1.37e-09	3e-06	RIKEN cDNA 4930523C07 gene		67647	NM_001162896; NR_028111; XM_006496968; XM_006496969; XM_011238858; XM_011238859; ENSMUST00000060298; ENSMUST00000097513; ENSMUST00000163892; ENSMUST00000165923; ENSMUST00000168250; ENSMUST00000191933; GENSCAN00000033876; NONMMUT003367; NONMMUT003368; NONMMUT003369; NONMMUT003372; NONMMUT003373; uc007deb.2; uc007dec.2; uc033fmp.1	chr1	NM_001162896; NR_028111; XM_006496968; XM_006496969; XM_011238858; XM_011238859; ENSMUST00000060298; ENSMUST00000097513; ENSMUST00000163892; ENSMUST00000165923; ENSMUST00000168250; ENSMUST00000191933	NM_001162896; NR_028111; XM_006496968; XM_006496969; XM_011238858; XM_011238859; ENSMUST00000060298; ENSMUST00000097513; ENSMUST00000163892; ENSMUST00000165923; ENSMUST00000168250; ENSMUST00000191933	Mm.171518	NM_001162896; NR_028111; XM_006496968; XM_006496969; XM_011238858; XM_011238859; ENSMUST00000060298; ENSMUST00000097513; ENSMUST00000163892; ENSMUST00000165923; ENSMUST00000168250; ENSMUST00000191933	GO:0008150	biological_process	no biological data available	NM_001162896; NR_028111; XM_006496968; XM_006496969; XM_011238858; XM_011238859; ENSMUST00000060298; ENSMUST00000097513; ENSMUST00000163892; ENSMUST00000165923; ENSMUST00000168250; ENSMUST00000191933	GO:0005575; GO:0016020; GO:0016021	cellular_component; membrane; integral component of membrane	no biological data available; inferred from electronic annotation	NM_001162896; NR_028111; XM_006496968; XM_006496969; XM_011238858; XM_011238859; ENSMUST00000060298; ENSMUST00000097513; ENSMUST00000163892; ENSMUST00000165923; ENSMUST00000168250; ENSMUST00000191933	GO:0003674	molecular_function	no biological data available
Ank	17310673	10.62	9.82	0.02	0.02	1.74	1.44e-09	3e-06	progressive ankylosis		11732	NM_020332; ENSMUST00000022875; ENSMUST00000134004; AF274752; BC054379; DQ832285; OTTMUST00000065059; OTTMUST00000065060; GENSCAN00000001488; GENSCAN00000001509; uc007vjo.2; uc007vjp.2	chr15	NM_020332; ENSMUST00000022875; ENSMUST00000134004; AF274752; BC054379; DQ832285; OTTMUST00000065059; OTTMUST00000065060	NM_020332; ENSMUST00000022875; ENSMUST00000134004; AF274752; BC054379; DQ832285; OTTMUST00000065059; OTTMUST00000065060	Mm.265264	NM_020332; ENSMUST00000022875; ENSMUST00000134004; AF274752; BC054379; DQ832285; OTTMUST00000065059; OTTMUST00000065060	GO:0006810; GO:0006817; GO:0030500; GO:0030505; GO:0035435	transport; phosphate ion transport; regulation of bone mineralization; inorganic diphosphate transport; phosphate ion transmembrane transport	inferred from electronic annotation; inferred from mutant phenotype; not recorded	NM_020332; ENSMUST00000022875; ENSMUST00000134004; AF274752; BC054379; DQ832285; OTTMUST00000065059; OTTMUST00000065060	GO:0005886; GO:0005887; GO:0016020; GO:0016021	plasma membrane; integral component of plasma membrane; membrane; integral component of membrane	inferred from direct assay; inferred from electronic annotation; not recorded	NM_020332; ENSMUST00000022875; ENSMUST00000134004; AF274752; BC054379; DQ832285; OTTMUST00000065059; OTTMUST00000065060	GO:0005315; GO:0015114; GO:0030504	inorganic phosphate transmembrane transporter activity; phosphate ion transmembrane transporter activity; inorganic diphosphate transmembrane transporter activity	not recorded; inferred from electronic annotation; inferred from direct assay				ENSMUST00000022875; OTTMUST00000065059	Pfam	IPR009887	Progressive ankylosis
Stat2	17238367	9.13	10.09	0.02	0.02	-1.94	1.44e-09	3e-06	signal transducer and activator of transcription 2		20847	NM_019963; XM_006513433; XM_006513434; XM_006513435; XM_006513436; ENSMUST00000085708; ENSMUST00000105238; AF088862; AF187231; AF206162; BC064827; GENSCAN00000046844; uc007hma.1; uc007hmb.1; uc011xqd.1	chr10	NM_019963; XM_006513433; XM_006513434; XM_006513435; XM_006513436; ENSMUST00000085708; ENSMUST00000105238; AF088862; AF187231; AF206162; BC064827	NM_019963; XM_006513433; XM_006513434; XM_006513435; XM_006513436; ENSMUST00000085708; ENSMUST00000105238; AF088862; AF187231; AF206162; BC064827	Mm.293120	NM_019963; XM_006513433; XM_006513434; XM_006513435; XM_006513436; ENSMUST00000085708; ENSMUST00000105238; AF088862; AF187231; AF206162; BC064827	GO:0002230; GO:0006351; GO:0006355; GO:0007165; GO:0060337; GO:0098779	positive regulation of defense response to virus by host; transcription, DNA-templated; regulation of transcription, DNA-templated; signal transduction; type I interferon signaling pathway; mitophagy in response to mitochondrial depolarization	not recorded; inferred from electronic annotation; inferred from mutant phenotype	NM_019963; XM_006513433; XM_006513434; XM_006513435; XM_006513436; ENSMUST00000085708; ENSMUST00000105238; AF088862; AF187231; AF206162; BC064827	GO:0005634; GO:0005737; GO:0005886	nucleus; cytoplasm; plasma membrane	inferred from direct assay; not recorded; inferred from electronic annotation	NM_019963; XM_006513433; XM_006513434; XM_006513435; XM_006513436; ENSMUST00000085708; ENSMUST00000105238; AF088862; AF187231; AF206162; BC064827	GO:0003677; GO:0003700; GO:0004871; GO:0005515; GO:0042802	DNA binding; transcription factor activity, sequence-specific DNA binding; signal transducer activity; protein binding; identical protein binding	inferred from electronic annotation; inferred from physical interaction; not recorded				ENSMUST00000085708; ENSMUST00000105238	Pfam	IPR000980; IPR013799; IPR013800; IPR013801; IPR022756	SH2 domain; STAT transcription factor, protein interaction; STAT transcription factor, all-alpha domain; STAT transcription factor, DNA-binding; Signal transducer and activation of transcription 2, C-terminal
Ncam1	17526776	11.9	10.12	0.04	0.04	3.42	1.45e-09	3e-06	neural cell adhesion molecule 1		17967	NM_001081445; NM_001113204; NM_001311065; NM_010875; XM_006510055; XM_006510056; XM_006510057; XM_006510058; XM_006510059; XM_006510060; XM_006510061; XM_006510062; XM_006510063; XM_006510064; XM_006510065; XM_006510066; XM_006510067; XM_006510068; XM_006510069; XM_006510070; XM_006510071; XM_006510073; XM_006510074; XM_006510075; XM_011242413; XM_011242414; XM_011242415; XM_011242416; ENSMUST000…	chr9	NM_001081445; NM_001113204; NM_001311065; NM_010875; XM_006510055; XM_006510056; XM_006510057; XM_006510058; XM_006510059; XM_006510060; XM_006510061; XM_006510062; XM_006510063; XM_006510064; XM_006510065; XM_006510066; XM_006510067; XM_006510068; XM_006510069; XM_006510070; XM_006510071; XM_006510073; XM_006510074; XM_006510075; XM_011242413; XM_011242414; XM_011242415; XM_011242416; ENSMUST000…	NM_001081445; NM_001113204; NM_001311065; NM_010875; XM_006510055; XM_006510056; XM_006510057; XM_006510058; XM_006510059; XM_006510060; XM_006510061; XM_006510062; XM_006510063; XM_006510064; XM_006510065; XM_006510066; XM_006510067; XM_006510068; XM_006510069; XM_006510070; XM_006510071; XM_006510073; XM_006510074; XM_006510075; XM_011242413; XM_011242414; XM_011242415; XM_011242416; ENSMUST000…	Mm.4974; Mm.439182									NM_001081445; NM_001113204; NM_001311065; NM_010875; XM_006510055; XM_006510056; XM_006510057; XM_006510058; XM_006510059; XM_006510060; XM_006510061; XM_006510062; XM_006510063; XM_006510064; XM_006510065; XM_006510066; XM_006510067; XM_006510068; XM_006510069; XM_006510070; XM_006510071; XM_006510073; XM_006510074; XM_006510075; XM_011242413; XM_011242414; XM_011242415; XM_011242416; ENSMUST000…	GO:0005515; GO:0008201; GO:0019902; GO:0030275; GO:0042802	protein binding; heparin binding; phosphatase binding; LRR domain binding; identical protein binding	inferred from physical interaction; inferred from electronic annotation; not recorded				ENSMUST00000114476; ENSMUST00000166811; ENSMUST00000192584; ENSMUST00000193547; ENSMUST00000194252; OTTMUST00000131051; OTTMUST00000131052; OTTMUST00000131053; OTTMUST00000131054; OTTMUST00000131056	Pfam	IPR003961; IPR013098; IPR013106; IPR013151; IPR013162; IPR003597	Fibronectin type III; Immunoglobulin I-set; Immunoglobulin V-set domain; Immunoglobulin; CD80-like, immunoglobulin C2-set; Immunoglobulin C1-set
Arid5b	17241660	10.07	11.46	0.04	0.03	-2.63	1.61e-09	3e-06	AT rich interactive domain 5B (MRF1-like)		71371	NM_023598; XM_006514129; XM_006514130; XM_006514131; XM_006514132; XM_006514133; ENSMUST00000020106; AF169968; AF280065; AF401550; GENSCAN00000039657; GENSCAN00000039660; NONMMUT006041; uc007fmf.1; uc007fmg.1; uc007fmh.1; uc007fmi.1; uc007fmj.1; uc011xfr.1; uc029qyp.1	chr10	NM_023598; XM_006514129; XM_006514130; XM_006514131; XM_006514132; XM_006514133; ENSMUST00000020106; AF169968; AF280065; AF401550	NM_023598; XM_006514129; XM_006514130; XM_006514131; XM_006514132; XM_006514133; ENSMUST00000020106; AF169968; AF280065; AF401550	Mm.440357	NM_023598; XM_006514129; XM_006514130; XM_006514131; XM_006514132; XM_006514133; ENSMUST00000020106; AF169968; AF280065; AF401550	GO:0000122; GO:0001822; GO:0006351; GO:0006355; GO:0006357; GO:0006807; GO:0008584; GO:0008585; GO:0009791; GO:0010761; GO:0030325; GO:0035264; GO:0045444; GO:0048008; GO:0048468; GO:0048644; GO:0048705; GO:0051091; GO:0060021; GO:0060325; GO:0060612; GO:0060613	negative regulation of transcription from RNA polymerase II promoter; kidney development; transcription, DNA-templated; regulation of transcription, DNA-templated; regulation of transcription from RNA polymerase II promoter; nitrogen compound metabolic process; male gonad development; female gonad development; post-embryonic development; fibroblast migration; adrenal gland development; multicellu…	not recorded; inferred from mutant phenotype; inferred from electronic annotation	NM_023598; XM_006514129; XM_006514130; XM_006514131; XM_006514132; XM_006514133; ENSMUST00000020106; AF169968; AF280065; AF401550	GO:0005634	nucleus	not recorded; inferred from electronic annotation	NM_023598; XM_006514129; XM_006514130; XM_006514131; XM_006514132; XM_006514133; ENSMUST00000020106; AF169968; AF280065; AF401550	GO:0000977; GO:0001227; GO:0003677; GO:0003713; GO:0044212; GO:0005515	RNA polymerase II regulatory region sequence-specific DNA binding; transcriptional repressor activity, RNA polymerase II transcription regulatory region sequence-specific binding; DNA binding; transcription coactivator activity; transcription regulatory region DNA binding; protein binding	not recorded; inferred from electronic annotation; inferred from sequence or structural similarity				ENSMUST00000020106	Pfam	IPR001606	ARID DNA-binding domain
Mest	17456934	11.2	8.7	0.05	0.07	5.67	1.61e-09	3e-06	mesoderm specific transcript		17294	NM_001252292; NM_001252293; NM_008590; ENSMUST00000115127; ENSMUST00000124665; ENSMUST00000130751; ENSMUST00000131465; ENSMUST00000137521; ENSMUST00000141130; ENSMUST00000147400; ENSMUST00000149496; ENSMUST00000151777; ENSMUST00000157040; ENSMUST00000163949; AF482999; BC006639; D16262; OTTMUST00000034117; OTTMUST00000034118; OTTMUST00000034119; OTTMUST00000034120; OTTMUST00000034121; OTTMUST00000…	chr6	NM_001252292; NM_001252293; NM_008590; ENSMUST00000115127; ENSMUST00000124665; ENSMUST00000130751; ENSMUST00000131465; ENSMUST00000137521; ENSMUST00000141130; ENSMUST00000147400; ENSMUST00000149496; ENSMUST00000151777; ENSMUST00000157040; ENSMUST00000163949; AF482999; BC006639; D16262; OTTMUST00000034117; OTTMUST00000034118; OTTMUST00000034119; OTTMUST00000034120; OTTMUST00000034121; OTTMUST00000…	NM_001252292; NM_001252293; NM_008590; ENSMUST00000115127; ENSMUST00000124665; ENSMUST00000130751; ENSMUST00000131465; ENSMUST00000137521; ENSMUST00000141130; ENSMUST00000147400; ENSMUST00000149496; ENSMUST00000151777; ENSMUST00000157040; ENSMUST00000163949; AF482999; BC006639; D16262; OTTMUST00000034117; OTTMUST00000034118; OTTMUST00000034119; OTTMUST00000034120; OTTMUST00000034121; OTTMUST00000…	Mm.335639	NM_001252292; NM_001252293; NM_008590; ENSMUST00000115127; ENSMUST00000124665; ENSMUST00000130751; ENSMUST00000131465; ENSMUST00000137521; ENSMUST00000141130; ENSMUST00000147400; ENSMUST00000149496; ENSMUST00000151777; ENSMUST00000157040; ENSMUST00000163949; AF482999; BC006639; D16262; OTTMUST00000034117; OTTMUST00000034118; OTTMUST00000034119; OTTMUST00000034120; OTTMUST00000034121; OTTMUST00000…	GO:0007498; GO:0008152; GO:0010883; GO:0032526	mesoderm development; metabolic process; regulation of lipid storage; response to retinoic acid	not recorded; inferred from mutant phenotype; inferred from direct assay; inferred from electronic annotation	NM_001252292; NM_001252293; NM_008590; ENSMUST00000115127; ENSMUST00000124665; ENSMUST00000130751; ENSMUST00000131465; ENSMUST00000137521; ENSMUST00000141130; ENSMUST00000147400; ENSMUST00000149496; ENSMUST00000151777; ENSMUST00000157040; ENSMUST00000163949; AF482999; BC006639; D16262; OTTMUST00000034117; OTTMUST00000034118; OTTMUST00000034119; OTTMUST00000034120; OTTMUST00000034121; OTTMUST00000…	GO:0005783; GO:0016020; GO:0016021; GO:0070062; GO:0005789	endoplasmic reticulum; membrane; integral component of membrane; extracellular exosome; endoplasmic reticulum membrane	inferred from direct assay; inferred from electronic annotation; not recorded	NM_001252292; NM_001252293; NM_008590; ENSMUST00000115127; ENSMUST00000124665; ENSMUST00000130751; ENSMUST00000131465; ENSMUST00000137521; ENSMUST00000141130; ENSMUST00000147400; ENSMUST00000149496; ENSMUST00000151777; ENSMUST00000157040; ENSMUST00000163949; AF482999; BC006639; D16262; OTTMUST00000034117; OTTMUST00000034118; OTTMUST00000034119; OTTMUST00000034120; OTTMUST00000034121; OTTMUST00000…	GO:0003824; GO:0003923; GO:0016787; GO:0052770; GO:0052771	catalytic activity; GPI-anchor transamidase activity; hydrolase activity; coenzyme F390-A hydrolase activity; coenzyme F390-G hydrolase activity	inferred from electronic annotation; not recorded				ENSMUST00000124665; ENSMUST00000147400; ENSMUST00000157040; ENSMUST00000163949; OTTMUST00000034117; OTTMUST00000034118; OTTMUST00000034121; OTTMUST00000034122	Pfam	IPR000073; IPR010463	Alpha/beta hydrolase fold-1; Protein of unknown function DUF1057
Itga8	17381717	8.74	11.91	0.1	0.04	-8.98	1.88e-09	3e-06	integrin alpha 8		241226	NM_001001309; XM_006497475; XM_006497476; XR_865929; ENSMUST00000028106; ENSMUST00000129370; ENSMUST00000130548; ENSMUST00000141477; ENSMUST00000148055; ENSMUST00000172716; ENSMUST00000172791; OTTMUST00000026594; OTTMUST00000026595; OTTMUST00000026596; OTTMUST00000026597; OTTMUST00000026599; OTTMUST00000097218; OTTMUST00000097219; GENSCAN00000042864; GENSCAN00000042876; GENSCAN00000042883; NONMMU…	chr2	NM_001001309; XM_006497475; XM_006497476; XR_865929; ENSMUST00000028106; ENSMUST00000129370; ENSMUST00000130548; ENSMUST00000141477; ENSMUST00000148055; ENSMUST00000172716; ENSMUST00000172791; OTTMUST00000026594; OTTMUST00000026595; OTTMUST00000026596; OTTMUST00000026597; OTTMUST00000026599; OTTMUST00000097218; OTTMUST00000097219	NM_001001309; XM_006497475; XM_006497476; XR_865929; ENSMUST00000028106; ENSMUST00000129370; ENSMUST00000130548; ENSMUST00000141477; ENSMUST00000148055; ENSMUST00000172716; ENSMUST00000172791; OTTMUST00000026594; OTTMUST00000026595; OTTMUST00000026596; OTTMUST00000026597; OTTMUST00000026599; OTTMUST00000097218; OTTMUST00000097219	Mm.329997					NM_001001309; XM_006497475; XM_006497476; XR_865929; ENSMUST00000028106; ENSMUST00000129370; ENSMUST00000130548; ENSMUST00000141477; ENSMUST00000148055; ENSMUST00000172716; ENSMUST00000172791; OTTMUST00000026594; OTTMUST00000026595; OTTMUST00000026596; OTTMUST00000026597; OTTMUST00000026599; OTTMUST00000097218; OTTMUST00000097219	GO:0005783; GO:0005886; GO:0005925; GO:0008305; GO:0009986; GO:0014069; GO:0016020; GO:0016021; GO:0032591; GO:0043204; GO:0045177	endoplasmic reticulum; plasma membrane; focal adhesion; integrin complex; cell surface; postsynaptic density; membrane; integral component of membrane; dendritic spine membrane; perikaryon; apical part of cell	not recorded; inferred from electronic annotation; inferred from direct assay; traceable author statement	NM_001001309; XM_006497475; XM_006497476; XR_865929; ENSMUST00000028106; ENSMUST00000129370; ENSMUST00000130548; ENSMUST00000141477; ENSMUST00000148055; ENSMUST00000172716; ENSMUST00000172791; OTTMUST00000026594; OTTMUST00000026595; OTTMUST00000026596; OTTMUST00000026597; OTTMUST00000026599; OTTMUST00000097218; OTTMUST00000097219	GO:0046872	metal ion binding	inferred from electronic annotation				ENSMUST00000028106; ENSMUST00000172791; OTTMUST00000026594; OTTMUST00000097218	Pfam	IPR013649; IPR018184; IPR013517	Integrin alpha-2; Integrin alpha chain, C-terminal cytoplasmic region, conserved site; FG-GAP repeat
Slc40a1	17222777	9.55	6.9	0.03	0.09	6.3	1.9e-09	3e-06	solute carrier family 40 (iron-regulated transporter), member 1		53945	NM_016917; XM_006496137; ENSMUST00000027137; ENSMUST00000186755; ENSMUST00000186804; ENSMUST00000186822; ENSMUST00000187406; ENSMUST00000187420; ENSMUST00000188252; ENSMUST00000191247; AF215637; AF226613; AF231120; BC003438; FJ207421; FJ207423; OTTMUST00000121040; OTTMUST00000121041; OTTMUST00000121042; OTTMUST00000121043; OTTMUST00000121044; OTTMUST00000121045; OTTMUST00000121046; OTTMUST0000012…	chr1	NM_016917; XM_006496137; ENSMUST00000027137; ENSMUST00000186755; ENSMUST00000186804; ENSMUST00000186822; ENSMUST00000187406; ENSMUST00000187420; ENSMUST00000188252; ENSMUST00000191247; AF215637; AF226613; AF231120; BC003438; FJ207421; FJ207423; OTTMUST00000121040; OTTMUST00000121041; OTTMUST00000121042; OTTMUST00000121043; OTTMUST00000121044; OTTMUST00000121045; OTTMUST00000121046; OTTMUST0000012…	NM_016917; XM_006496137; ENSMUST00000027137; ENSMUST00000186755; ENSMUST00000186804; ENSMUST00000186822; ENSMUST00000187406; ENSMUST00000187420; ENSMUST00000188252; ENSMUST00000191247; AF215637; AF226613; AF231120; BC003438; FJ207421; FJ207423; OTTMUST00000121040; OTTMUST00000121041; OTTMUST00000121042; OTTMUST00000121043; OTTMUST00000121044; OTTMUST00000121045; OTTMUST00000121046; OTTMUST0000012…	Mm.28756					NM_016917; XM_006496137; ENSMUST00000027137; ENSMUST00000186755; ENSMUST00000186804; ENSMUST00000186822; ENSMUST00000187406; ENSMUST00000187420; ENSMUST00000188252; ENSMUST00000191247; AF215637; AF226613; AF231120; BC003438; FJ207421; FJ207423; OTTMUST00000121040; OTTMUST00000121041; OTTMUST00000121042; OTTMUST00000121043; OTTMUST00000121044; OTTMUST00000121045; OTTMUST00000121046; OTTMUST0000012…	GO:0005622; GO:0005771; GO:0005886; GO:0008021; GO:0016020; GO:0016021; GO:0016323	intracellular; multivesicular body; plasma membrane; synaptic vesicle; membrane; integral component of membrane; basolateral plasma membrane	not recorded; inferred from direct assay; inferred from electronic annotation; inferred from genetic interaction	NM_016917; XM_006496137; ENSMUST00000027137; ENSMUST00000186755; ENSMUST00000186804; ENSMUST00000186822; ENSMUST00000187406; ENSMUST00000187420; ENSMUST00000188252; ENSMUST00000191247; AF215637; AF226613; AF231120; BC003438; FJ207421; FJ207423; OTTMUST00000121040; OTTMUST00000121041; OTTMUST00000121042; OTTMUST00000121043; OTTMUST00000121044; OTTMUST00000121045; OTTMUST00000121046; OTTMUST0000012…	GO:0004872; GO:0005381; GO:0005515; GO:0015093; GO:0017046; GO:0097689	receptor activity; iron ion transmembrane transporter activity; protein binding; ferrous iron transmembrane transporter activity; peptide hormone binding; iron channel activity	inferred from direct assay; not recorded; inferred from physical interaction; inferred from electronic annotation				ENSMUST00000027137; ENSMUST00000186804; ENSMUST00000187406; ENSMUST00000187420; OTTMUST00000121040; OTTMUST00000121044; OTTMUST00000121045; OTTMUST00000121046	Pfam	IPR009716	Ferroporti-1
Slc16a10	17240330	9.11	7.14	0.05	0.04	3.91	1.92e-09	3e-06	solute carrier family 16 (monocarboxylic acid transporters), member 10		72472	NM_001114332; NM_028247; XM_006512863; XR_380076; ENSMUST00000092566; BC052877; GENSCAN00000023601; GENSCAN00000023622; uc007ewm.2; uc007ewn.2	chr10	NM_001114332; NM_028247; XM_006512863; XR_380076; ENSMUST00000092566; BC052877	NM_001114332; NM_028247; XM_006512863; XR_380076; ENSMUST00000092566; BC052877	Mm.186778	NM_001114332; NM_028247; XM_006512863; XR_380076; ENSMUST00000092566; BC052877	GO:0006810; GO:0034220; GO:0055085; GO:0015801; GO:0070327	transport; ion transmembrane transport; transmembrane transport; aromatic amino acid transport; thyroid hormone transport	inferred from electronic annotation; not recorded	NM_001114332; NM_028247; XM_006512863; XR_380076; ENSMUST00000092566; BC052877	GO:0005886; GO:0005887; GO:0016020; GO:0016021; GO:0016323	plasma membrane; integral component of plasma membrane; membrane; integral component of membrane; basolateral plasma membrane	inferred from electronic annotation; not recorded	NM_001114332; NM_028247; XM_006512863; XR_380076; ENSMUST00000092566; BC052877	GO:0005215; GO:0015173; GO:0015349	transporter activity; aromatic amino acid transmembrane transporter activity; thyroid hormone transmembrane transporter activity	not recorded; inferred from electronic annotation				ENSMUST00000092566	Pfam	IPR011701	Major facilitator superfamily
Ltbp1	17339729	10.03	9.1	0.02	0.02	1.91	2.43e-09	4e-06	latent transforming growth factor beta binding protein 1		268977	NM_019919; NM_206958; XM_006524348; XM_006524349; XM_006524350; XM_006524351; XM_006524353; XM_006524354; XM_006524355; XM_006524356; ENSMUST00000001927; ENSMUST00000112514; ENSMUST00000112516; ENSMUST00000127458; ENSMUST00000135447; ENSMUST00000135750; ENSMUST00000146839; AF022889; BC094612; OTTMUST00000047991; OTTMUST00000047992; OTTMUST00000047993; OTTMUST00000047994; OTTMUST00000047995; OTTMU…	chr17	NM_019919; NM_206958; XM_006524348; XM_006524349; XM_006524350; XM_006524351; XM_006524353; XM_006524354; XM_006524355; XM_006524356; ENSMUST00000001927; ENSMUST00000112514; ENSMUST00000112516; ENSMUST00000127458; ENSMUST00000135447; ENSMUST00000135750; ENSMUST00000146839; AF022889; BC094612; OTTMUST00000047991; OTTMUST00000047992; OTTMUST00000047993; OTTMUST00000047994; OTTMUST00000047995; OTTMU…	NM_019919; NM_206958; XM_006524348; XM_006524349; XM_006524350; XM_006524351; XM_006524353; XM_006524354; XM_006524355; XM_006524356; ENSMUST00000001927; ENSMUST00000112514; ENSMUST00000112516; ENSMUST00000127458; ENSMUST00000135447; ENSMUST00000135750; ENSMUST00000146839; AF022889; BC094612; OTTMUST00000047991; OTTMUST00000047992; OTTMUST00000047993; OTTMUST00000047994; OTTMUST00000047995; OTTMU…	Mm.269747	NM_019919; NM_206958; XM_006524348; XM_006524349; XM_006524350; XM_006524351; XM_006524353; XM_006524354; XM_006524355; XM_006524356; ENSMUST00000001927; ENSMUST00000112514; ENSMUST00000112516; ENSMUST00000127458; ENSMUST00000135447; ENSMUST00000135750; ENSMUST00000146839; AF022889; BC094612; OTTMUST00000047991; OTTMUST00000047992; OTTMUST00000047993; OTTMUST00000047994; OTTMUST00000047995; OTTMU…	GO:0003281; GO:0007179; GO:0035904; GO:0060976	ventricular septum development; transforming growth factor beta receptor signaling pathway; aorta development; coronary vasculature development	inferred from mutant phenotype; traceable author statement	NM_019919; NM_206958; XM_006524348; XM_006524349; XM_006524350; XM_006524351; XM_006524353; XM_006524354; XM_006524355; XM_006524356; ENSMUST00000001927; ENSMUST00000112514; ENSMUST00000112516; ENSMUST00000127458; ENSMUST00000135447; ENSMUST00000135750; ENSMUST00000146839; AF022889; BC094612; OTTMUST00000047991; OTTMUST00000047992; OTTMUST00000047993; OTTMUST00000047994; OTTMUST00000047995; OTTMU…	GO:0001527; GO:0005576; GO:0005578; GO:0031012; GO:0043234	microfibril; extracellular region; proteinaceous extracellular matrix; extracellular matrix; protein complex	not recorded; inferred from electronic annotation; inferred from direct assay	NM_019919; NM_206958; XM_006524348; XM_006524349; XM_006524350; XM_006524351; XM_006524353; XM_006524354; XM_006524355; XM_006524356; ENSMUST00000001927; ENSMUST00000112514; ENSMUST00000112516; ENSMUST00000127458; ENSMUST00000135447; ENSMUST00000135750; ENSMUST00000146839; AF022889; BC094612; OTTMUST00000047991; OTTMUST00000047992; OTTMUST00000047993; OTTMUST00000047994; OTTMUST00000047995; OTTMU…	GO:0005509; GO:0019838; GO:0050431; GO:0050436	calcium ion binding; growth factor binding; transforming growth factor beta binding; microfibril binding	inferred from electronic annotation; not recorded	NM_019919; NM_206958; XM_006524348; XM_006524349; XM_006524350; XM_006524351; XM_006524353; XM_006524354; XM_006524355; XM_006524356; ENSMUST00000001927; ENSMUST00000112514; ENSMUST00000112516; ENSMUST00000127458; ENSMUST00000135447; ENSMUST00000135750; ENSMUST00000146839; AF022889; BC094612; OTTMUST00000047991; OTTMUST00000047992; OTTMUST00000047993; OTTMUST00000047994; OTTMUST00000047995; OTTMU…	GenMAPP	TGF_Beta_Signaling_Pathway	ENSMUST00000001927; ENSMUST00000112514; ENSMUST00000112516; ENSMUST00000135447; OTTMUST00000047991; OTTMUST00000047992; OTTMUST00000047993; OTTMUST00000047997	Pfam	IPR001881; IPR017878; IPR000742	EGF-like calcium-binding domain; TB domain; EGF-like domain
Cemip	17492947	8.16	11.74	0.13	0.04	-11.94	2.7e-09	4e-06	cell migration inducing protein, hyaluronan binding		80982	NM_030728; XM_006508352; XM_006508353; XM_006508354; ENSMUST00000064174; ENSMUST00000142518; ENSMUST00000145171; ENSMUST00000147578; ENSMUST00000150495; AB103331; AY007814; BC056981; BC115873; BC116643; OTTMUST00000062680; OTTMUST00000062765; OTTMUST00000062766; OTTMUST00000062767; OTTMUST00000062932; GENSCAN00000039340; uc009idy.3; uc009idz.2; uc009iea.2; uc009ieb.1; uc009iec.2	chr7	NM_030728; XM_006508352; XM_006508353; XM_006508354; ENSMUST00000064174; ENSMUST00000142518; ENSMUST00000145171; ENSMUST00000147578; ENSMUST00000150495; AB103331; AY007814; BC056981; BC115873; BC116643; OTTMUST00000062680; OTTMUST00000062765; OTTMUST00000062766; OTTMUST00000062767; OTTMUST00000062932	NM_030728; XM_006508352; XM_006508353; XM_006508354; ENSMUST00000064174; ENSMUST00000142518; ENSMUST00000145171; ENSMUST00000147578; ENSMUST00000150495; AB103331; AY007814; BC056981; BC115873; BC116643; OTTMUST00000062680; OTTMUST00000062765; OTTMUST00000062766; OTTMUST00000062767; OTTMUST00000062932	Mm.160389																ENSMUST00000064174; OTTMUST00000062680	Pfam	IPR019316; IPR025155	G8 domain; WxxW domain
Ace	17257444	10.19	6.31	0.11	0.09	14.73	2.83e-09	4e-06	angiotensin I converting enzyme (peptidyl-dipeptidase A) 1		11421	NM_001281819; NM_009598; NM_207624; ENSMUST00000001963; ENSMUST00000001964; ENSMUST00000132280; ENSMUST00000151657; BC040404; BC110362; M55333; OTTMUST00000006415; OTTMUST00000006416; OTTMUST00000006417; OTTMUST00000006418; GENSCAN00000026912; uc007lxu.2; uc007lxv.3; uc007lxw.2; J04947	chr11	NM_001281819; NM_009598; NM_207624; ENSMUST00000001963; ENSMUST00000001964; ENSMUST00000132280; ENSMUST00000151657; BC040404; BC110362; M55333; OTTMUST00000006415; OTTMUST00000006416; OTTMUST00000006417; OTTMUST00000006418	NM_001281819; NM_009598; NM_207624; ENSMUST00000001963; ENSMUST00000001964; ENSMUST00000132280; ENSMUST00000151657; BC040404; BC110362; M55333; OTTMUST00000006415; OTTMUST00000006416; OTTMUST00000006417; OTTMUST00000006418	Mm.754					NM_001281819; NM_009598; NM_207624; ENSMUST00000001963; ENSMUST00000001964; ENSMUST00000132280; ENSMUST00000151657; BC040404; BC110362; M55333; OTTMUST00000006415; OTTMUST00000006416; OTTMUST00000006417; OTTMUST00000006418	GO:0005576; GO:0005615; GO:0005737; GO:0005764; GO:0005768; GO:0005886; GO:0009897; GO:0009925; GO:0016020; GO:0016021; GO:0031526; GO:0031982; GO:0070062; GO:0097225	extracellular region; extracellular space; cytoplasm; lysosome; endosome; plasma membrane; external side of plasma membrane; basal plasma membrane; membrane; integral component of membrane; brush border membrane; vesicle; extracellular exosome; sperm midpiece	inferred from electronic annotation; not recorded; inferred from direct assay					NM_001281819; NM_009598; NM_207624; ENSMUST00000001963; ENSMUST00000001964; ENSMUST00000132280; ENSMUST00000151657; BC040404; BC110362; M55333; OTTMUST00000006415; OTTMUST00000006416; OTTMUST00000006417; OTTMUST00000006418	GenMAPP	ACE-Inhibitor_pathway_PharmGKB	ENSMUST00000001963; ENSMUST00000001964; ENSMUST00000132280; OTTMUST00000006415; OTTMUST00000006416; OTTMUST00000006417	Pfam	IPR001548	Peptidase M2, peptidyl-dipeptidase A
Ifit1	17358832	7.41	9.77	0.09	0.02	-5.14	2.84e-09	4e-06	interferon-induced protein with tetratricopeptide repeats 1		15957	NM_008331; ENSMUST00000102824; BC003768; CT010226; OTTMUST00000040265; U43084; GENSCAN00000023503; uc008hgt.1	chr19	NM_008331; ENSMUST00000102824; BC003768; CT010226; OTTMUST00000040265; U43084	NM_008331; ENSMUST00000102824; BC003768; CT010226; OTTMUST00000040265; U43084	Mm.439751	NM_008331; ENSMUST00000102824; BC003768; CT010226; OTTMUST00000040265; U43084	GO:0002376; GO:0009615; GO:0035457; GO:0035458; GO:0045087; GO:0051607; GO:0060337; GO:0050688; GO:0071357; GO:0071360	immune system process; response to virus; cellular response to interferon-alpha; cellular response to interferon-beta; innate immune response; defense response to virus; type I interferon signaling pathway; regulation of defense response to virus; cellular response to type I interferon; cellular response to exogenous dsRNA	inferred from electronic annotation; inferred from mutant phenotype; inferred from direct assay; not recorded	NM_008331; ENSMUST00000102824; BC003768; CT010226; OTTMUST00000040265; U43084	GO:0005737; GO:0005829	cytoplasm; cytosol	inferred from direct assay; not recorded; inferred from electronic annotation	NM_008331; ENSMUST00000102824; BC003768; CT010226; OTTMUST00000040265; U43084	GO:0003723; GO:0005515	RNA binding; protein binding	not recorded; inferred from physical interaction; inferred from electronic annotation; inferred from sequence or structural similarity				ENSMUST00000102824	Pfam	IPR001440	Tetratricopeptide repeat 1
Pfkp	17290324	6.94	8.51	0.02	0.05	-2.97	3.28e-09	4e-06	phosphofructokinase, platelet		56421	NM_001291071; NM_019703; XM_006516487; XM_006516488; XM_006516489; XM_006516490; ENSMUST00000021614; ENSMUST00000131648; ENSMUST00000133041; ENSMUST00000135761; ENSMUST00000136585; ENSMUST00000137327; ENSMUST00000138703; ENSMUST00000142372; ENSMUST00000142972; ENSMUST00000144053; ENSMUST00000148999; ENSMUST00000151894; ENSMUST00000154100; AF123533; AY779275; AY779276; BC006926; BC050264; CT010268…	chr13	NM_001291071; NM_019703; XM_006516487; XM_006516488; XM_006516489; XM_006516490; ENSMUST00000021614; ENSMUST00000131648; ENSMUST00000133041; ENSMUST00000135761; ENSMUST00000136585; ENSMUST00000137327; ENSMUST00000138703; ENSMUST00000142372; ENSMUST00000142972; ENSMUST00000144053; ENSMUST00000148999; ENSMUST00000151894; ENSMUST00000154100; AF123533; AY779275; AY779276; BC006926; BC050264; CT010268…	NM_001291071; NM_019703; XM_006516487; XM_006516488; XM_006516489; XM_006516490; ENSMUST00000021614; ENSMUST00000131648; ENSMUST00000133041; ENSMUST00000135761; ENSMUST00000136585; ENSMUST00000137327; ENSMUST00000138703; ENSMUST00000142372; ENSMUST00000142972; ENSMUST00000144053; ENSMUST00000148999; ENSMUST00000151894; ENSMUST00000154100; AF123533; AY779275; AY779276; BC006926; BC050264; CT010268…	Mm.273874													NM_001291071; NM_019703; XM_006516487; XM_006516488; XM_006516489; XM_006516490; ENSMUST00000021614; ENSMUST00000131648; ENSMUST00000133041; ENSMUST00000135761; ENSMUST00000136585; ENSMUST00000137327; ENSMUST00000138703; ENSMUST00000142372; ENSMUST00000142972; ENSMUST00000144053; ENSMUST00000148999; ENSMUST00000151894; ENSMUST00000154100; AF123533; AY779275; AY779276; BC006926; BC050264; CT010268…	GenMAPP	Glycolysis_and_Gluconeogenesis	ENSMUST00000021614; ENSMUST00000133041; ENSMUST00000136585; ENSMUST00000138703; OTTMUST00000085319; OTTMUST00000085331; OTTMUST00000085332; OTTMUST00000085336	Pfam	IPR000023	Phosphofructokinase domain
Tnfrsf11b	17317046	7.14	9.81	0.1	0.03	-6.36	3.54e-09	4e-06	tumor necrosis factor receptor superfamily, member 11b (osteoprotegerin)		18383	NM_008764; ENSMUST00000079772; AB013898; BC049782; U94331; GENSCAN00000033085; uc007vrk.1	chr15	NM_008764; ENSMUST00000079772; AB013898; BC049782; U94331	NM_008764; ENSMUST00000079772; AB013898; BC049782; U94331	Mm.15383	NM_008764; ENSMUST00000079772; AB013898; BC049782; U94331	GO:0006915; GO:0006954; GO:0006955; GO:0007165; GO:0030198; GO:0032496; GO:0033209; GO:0042127; GO:0042489; GO:0042981; GO:0043410; GO:0045779; GO:0097190; GO:0007584; GO:0010035; GO:0032026; GO:0042493; GO:0043627; GO:0046685	apoptotic process; inflammatory response; immune response; signal transduction; extracellular matrix organization; response to lipopolysaccharide; tumor necrosis factor-mediated signaling pathway; regulation of cell proliferation; negative regulation of odontogenesis of dentin-containing tooth; regulation of apoptotic process; positive regulation of MAPK cascade; negative regulation of bone resor…	inferred from electronic annotation; not recorded; inferred from direct assay	NM_008764; ENSMUST00000079772; AB013898; BC049782; U94331	GO:0005576; GO:0005578; GO:0005615; GO:0005887	extracellular region; proteinaceous extracellular matrix; extracellular space; integral component of plasma membrane	inferred from electronic annotation; inferred from direct assay; not recorded	NM_008764; ENSMUST00000079772; AB013898; BC049782; U94331	GO:0005031	tumor necrosis factor-activated receptor activity	not recorded				ENSMUST00000079772	Pfam	IPR000488; IPR001368	Death domain; TNFR/NGFR cysteine-rich region
Sfrp1	17500068	9.35	11.49	0.05	0.07	-4.39	3.59e-09	4e-06	secreted frizzled-related protein 1		20377	NM_013834; XM_011242128; ENSMUST00000033952; BC024495; BC094662; OTTMUST00000049933; U88566; GENSCAN00000010932; uc009lev.2	chr8	NM_013834; XM_011242128; ENSMUST00000033952; BC024495; BC094662; OTTMUST00000049933; U88566	NM_013834; XM_011242128; ENSMUST00000033952; BC024495; BC094662; OTTMUST00000049933; U88566	Mm.281691					NM_013834; XM_011242128; ENSMUST00000033952; BC024495; BC094662; OTTMUST00000049933; U88566	GO:0005576; GO:0005578; GO:0005615; GO:0005622; GO:0005829; GO:0005886; GO:0009986; GO:0031012; GO:0070062; GO:0016021	extracellular region; proteinaceous extracellular matrix; extracellular space; intracellular; cytosol; plasma membrane; cell surface; extracellular matrix; extracellular exosome; integral component of membrane	inferred from electronic annotation; not recorded	NM_013834; XM_011242128; ENSMUST00000033952; BC024495; BC094662; OTTMUST00000049933; U88566	GO:0004197; GO:0005109; GO:0005515; GO:0008144; GO:0008201; GO:0017147; GO:0042802; GO:0004930; GO:0042813	cysteine-type endopeptidase activity; frizzled binding; protein binding; drug binding; heparin binding; Wnt-protein binding; identical protein binding; G-protein coupled receptor activity; Wnt-activated receptor activity	not recorded; inferred from physical interaction; inferred from electronic annotation				ENSMUST00000033952; OTTMUST00000049933	Pfam	IPR018933; IPR020067	Netrin module, non-TIMP type; Frizzled domain
Dpy19l1	17525007	9.78	10.46	0.02	0.02	-1.6	3.6e-09	4e-06	dpy-19-like 1 (C. elegans)		244745	NM_172920; XM_006510296; ENSMUST00000115277; ENSMUST00000129048; ENSMUST00000142064; ENSMUST00000149001; ENSMUST00000152480; ENSMUST00000170356; BC116782; BC116784; OTTMUST00000063323; OTTMUST00000063385; OTTMUST00000063386; OTTMUST00000063387; OTTMUST00000063521; GENSCAN00000041112; GENSCAN00000041117; NONMMUT068368; NONMMUT068370; uc009ooz.3; uc009opa.3; uc009opb.1; uc012gpp.2	chr9	NM_172920; XM_006510296; ENSMUST00000115277; ENSMUST00000129048; ENSMUST00000142064; ENSMUST00000149001; ENSMUST00000152480; ENSMUST00000170356; BC116782; BC116784; OTTMUST00000063323; OTTMUST00000063385; OTTMUST00000063386; OTTMUST00000063387; OTTMUST00000063521	NM_172920; XM_006510296; ENSMUST00000115277; ENSMUST00000129048; ENSMUST00000142064; ENSMUST00000149001; ENSMUST00000152480; ENSMUST00000170356; BC116782; BC116784; OTTMUST00000063323; OTTMUST00000063385; OTTMUST00000063386; OTTMUST00000063387; OTTMUST00000063521	Mm.38526	NM_172920; XM_006510296; ENSMUST00000115277; ENSMUST00000129048; ENSMUST00000142064; ENSMUST00000149001; ENSMUST00000152480; ENSMUST00000170356; BC116782; BC116784; OTTMUST00000063323; OTTMUST00000063385; OTTMUST00000063386; OTTMUST00000063387; OTTMUST00000063521	GO:0018406; GO:0008150	protein C-linked glycosylation via 2'-alpha-mannosyl-L-tryptophan; biological_process	not recorded; no biological data available	NM_172920; XM_006510296; ENSMUST00000115277; ENSMUST00000129048; ENSMUST00000142064; ENSMUST00000149001; ENSMUST00000152480; ENSMUST00000170356; BC116782; BC116784; OTTMUST00000063323; OTTMUST00000063385; OTTMUST00000063386; OTTMUST00000063387; OTTMUST00000063521	GO:0005637; GO:0016020; GO:0016021	nuclear inner membrane; membrane; integral component of membrane	not recorded; inferred from electronic annotation								ENSMUST00000115277; ENSMUST00000142064; ENSMUST00000170356; OTTMUST00000063323; OTTMUST00000063385	Pfam	IPR018732	Dpy-19/Dpy-19-like
Col12a1	17529099	11.2	13.08	0.07	0.04	-3.68	3.79e-09	4e-06	collagen, type XII, alpha 1		12816	NM_001290308; XM_006510797; XM_006510800; ENSMUST00000071750; ENSMUST00000121227; ENSMUST00000122827; ENSMUST00000135009; ENSMUST00000141667; ENSMUST00000150289; OTTMUST00000050653; OTTMUST00000050655; OTTMUST00000050656; OTTMUST00000050657; OTTMUST00000050658; OTTMUST00000071319; U25652; GENSCAN00000030347; GENSCAN00000030356; NONMMUT070167; NONMMUT070168; uc009qus.1; uc009qut.1; uc009quu.1	chr9	NM_001290308; XM_006510797; XM_006510800; ENSMUST00000071750; ENSMUST00000121227; ENSMUST00000122827; ENSMUST00000135009; ENSMUST00000141667; ENSMUST00000150289; OTTMUST00000050653; OTTMUST00000050655; OTTMUST00000050656; OTTMUST00000050657; OTTMUST00000050658; OTTMUST00000071319; U25652	NM_001290308; XM_006510797; XM_006510800; ENSMUST00000071750; ENSMUST00000121227; ENSMUST00000122827; ENSMUST00000135009; ENSMUST00000141667; ENSMUST00000150289; OTTMUST00000050653; OTTMUST00000050655; OTTMUST00000050656; OTTMUST00000050657; OTTMUST00000050658; OTTMUST00000071319; U25652	Mm.3819	NM_001290308; XM_006510797; XM_006510800; ENSMUST00000071750; ENSMUST00000121227; ENSMUST00000122827; ENSMUST00000135009; ENSMUST00000141667; ENSMUST00000150289; OTTMUST00000050653; OTTMUST00000050655; OTTMUST00000050656; OTTMUST00000050657; OTTMUST00000050658; OTTMUST00000071319; U25652	GO:0007155; GO:0035987	cell adhesion; endodermal cell differentiation	inferred from electronic annotation	NM_001290308; XM_006510797; XM_006510800; ENSMUST00000071750; ENSMUST00000121227; ENSMUST00000122827; ENSMUST00000135009; ENSMUST00000141667; ENSMUST00000150289; OTTMUST00000050653; OTTMUST00000050655; OTTMUST00000050656; OTTMUST00000050657; OTTMUST00000050658; OTTMUST00000071319; U25652	GO:0005576; GO:0005578; GO:0005581; GO:0005595; GO:0005615; GO:0031012; GO:0070062; GO:1903561	extracellular region; proteinaceous extracellular matrix; collagen trimer; collagen type XII trimer; extracellular space; extracellular matrix; extracellular exosome; extracellular vesicle	inferred from electronic annotation; not recorded; inferred from direct assay					NM_001290308; XM_006510797; XM_006510800; ENSMUST00000071750; ENSMUST00000121227; ENSMUST00000122827; ENSMUST00000135009; ENSMUST00000141667; ENSMUST00000150289; OTTMUST00000050653; OTTMUST00000050655; OTTMUST00000050656; OTTMUST00000050657; OTTMUST00000050658; OTTMUST00000071319; U25652	GenMAPP	Electron_Transport_Chain	ENSMUST00000071750; ENSMUST00000121227; ENSMUST00000135009; OTTMUST00000050653; OTTMUST00000050655; OTTMUST00000071319	Pfam	IPR002035; IPR003961; IPR008160	von Willebrand factor, type A; Fibronectin type III; Collagen triple helix repeat
Ebf1	17248691	9.89	7.2	0.05	0.09	6.47	3.8e-09	4e-06	early B cell factor 1		13591	NM_001290709; NM_001290710; NM_001290711; NM_007897; XM_006532155; XM_006532156; XM_006532157; XM_006532158; ENSMUST00000081265; ENSMUST00000101326; ENSMUST00000109268; ENSMUST00000135993; ENSMUST00000138452; ENSMUST00000140822; ENSMUST00000149997; BC139362; BC139364; L12147; OTTMUST00000012187; OTTMUST00000012188; OTTMUST00000012189; OTTMUST00000012190; OTTMUST00000012191; OTTMUST00000012192; OT…	chr11	NM_001290709; NM_001290710; NM_001290711; NM_007897; XM_006532155; XM_006532156; XM_006532157; XM_006532158; ENSMUST00000081265; ENSMUST00000101326; ENSMUST00000109268; ENSMUST00000135993; ENSMUST00000138452; ENSMUST00000140822; ENSMUST00000149997; BC139362; BC139364; L12147; OTTMUST00000012187; OTTMUST00000012188; OTTMUST00000012189; OTTMUST00000012190; OTTMUST00000012191; OTTMUST00000012192; OT…	NM_001290709; NM_001290710; NM_001290711; NM_007897; XM_006532155; XM_006532156; XM_006532157; XM_006532158; ENSMUST00000081265; ENSMUST00000101326; ENSMUST00000109268; ENSMUST00000135993; ENSMUST00000138452; ENSMUST00000140822; ENSMUST00000149997; BC139362; BC139364; L12147; OTTMUST00000012187; OTTMUST00000012188; OTTMUST00000012189; OTTMUST00000012190; OTTMUST00000012191; OTTMUST00000012192; OT…	Mm.439662	NM_001290709; NM_001290710; NM_001290711; NM_007897; XM_006532155; XM_006532156; XM_006532157; XM_006532158; ENSMUST00000081265; ENSMUST00000101326; ENSMUST00000109268; ENSMUST00000135993; ENSMUST00000138452; ENSMUST00000140822; ENSMUST00000149997; BC139362; BC139364; L12147; OTTMUST00000012187; OTTMUST00000012188; OTTMUST00000012189; OTTMUST00000012190; OTTMUST00000012191; OTTMUST00000012192; OT…	GO:0006351; GO:0006355; GO:0007275; GO:0045893; GO:0045944; GO:0006366	transcription, DNA-templated; regulation of transcription, DNA-templated; multicellular organismal development; positive regulation of transcription, DNA-templated; positive regulation of transcription from RNA polymerase II promoter; transcription from RNA polymerase II promoter	inferred from electronic annotation; inferred from direct assay	NM_001290709; NM_001290710; NM_001290711; NM_007897; XM_006532155; XM_006532156; XM_006532157; XM_006532158; ENSMUST00000081265; ENSMUST00000101326; ENSMUST00000109268; ENSMUST00000135993; ENSMUST00000138452; ENSMUST00000140822; ENSMUST00000149997; BC139362; BC139364; L12147; OTTMUST00000012187; OTTMUST00000012188; OTTMUST00000012189; OTTMUST00000012190; OTTMUST00000012191; OTTMUST00000012192; OT…	GO:0005634; GO:0005654	nucleus; nucleoplasm	inferred from direct assay; inferred from electronic annotation; traceable author statement	NM_001290709; NM_001290710; NM_001290711; NM_007897; XM_006532155; XM_006532156; XM_006532157; XM_006532158; ENSMUST00000081265; ENSMUST00000101326; ENSMUST00000109268; ENSMUST00000135993; ENSMUST00000138452; ENSMUST00000140822; ENSMUST00000149997; BC139362; BC139364; L12147; OTTMUST00000012187; OTTMUST00000012188; OTTMUST00000012189; OTTMUST00000012190; OTTMUST00000012191; OTTMUST00000012192; OT…	GO:0000978; GO:0001077; GO:0003677; GO:0003700; GO:0005515; GO:0046872; GO:0046983; GO:0070742	RNA polymerase II core promoter proximal region sequence-specific DNA binding; transcriptional activator activity, RNA polymerase II core promoter proximal region sequence-specific binding; DNA binding; transcription factor activity, sequence-specific DNA binding; protein binding; metal ion binding; protein dimerization activity; C2H2 zinc finger domain binding	inferred from direct assay; inferred from physical interaction; inferred from electronic annotation; not recorded				ENSMUST00000081265; ENSMUST00000101326; ENSMUST00000109268; OTTMUST00000012187; OTTMUST00000012188; OTTMUST00000012189	Pfam	IPR002909	IPT domain
Agfg1	17214841	11.09	10.74	0.01	0.01	1.28	3.81e-09	4e-06	ArfGAP with FG repeats 1		15463	NM_001310713; NM_010472; XM_006496430; XM_006496431; XM_006496432; XM_006496433; XM_006496434; XM_006496435; XM_006496436; XM_006496438; XM_006496439; XM_006496440; XR_373537; XR_865549; ENSMUST00000063380; ENSMUST00000113444; ENSMUST00000186043; ENSMUST00000186302; ENSMUST00000187899; ENSMUST00000189220; ENSMUST00000190046; ENSMUST00000190052; BC031154; OTTMUST00000123309; OTTMUST00000123310; OT…	chr1	NM_001310713; NM_010472; XM_006496430; XM_006496431; XM_006496432; XM_006496433; XM_006496434; XM_006496435; XM_006496436; XM_006496438; XM_006496439; XM_006496440; XR_373537; XR_865549; ENSMUST00000063380; ENSMUST00000113444; ENSMUST00000186043; ENSMUST00000186302; ENSMUST00000187899; ENSMUST00000189220; ENSMUST00000190046; ENSMUST00000190052; BC031154; OTTMUST00000123309; OTTMUST00000123310; OT…	NM_001310713; NM_010472; XM_006496430; XM_006496431; XM_006496432; XM_006496433; XM_006496434; XM_006496435; XM_006496436; XM_006496438; XM_006496439; XM_006496440; XR_373537; XR_865549; ENSMUST00000063380; ENSMUST00000113444; ENSMUST00000186043; ENSMUST00000186302; ENSMUST00000187899; ENSMUST00000189220; ENSMUST00000190046; ENSMUST00000190052; BC031154; OTTMUST00000123309; OTTMUST00000123310; OT…	Mm.433409	NM_001310713; NM_010472; XM_006496430; XM_006496431; XM_006496432; XM_006496433; XM_006496434; XM_006496435; XM_006496436; XM_006496438; XM_006496439; XM_006496440; XR_373537; XR_865549; ENSMUST00000063380; ENSMUST00000113444; ENSMUST00000186043; ENSMUST00000186302; ENSMUST00000187899; ENSMUST00000189220; ENSMUST00000190046; ENSMUST00000190052; BC031154; OTTMUST00000123309; OTTMUST00000123310; OT…	GO:0001675; GO:0006810; GO:0007275; GO:0007283; GO:0007289; GO:0030154; GO:0045109; GO:0043547	acrosome assembly; transport; multicellular organismal development; spermatogenesis; spermatid nucleus differentiation; cell differentiation; intermediate filament organization; positive regulation of GTPase activity	inferred from mutant phenotype; inferred from electronic annotation	NM_001310713; NM_010472; XM_006496430; XM_006496431; XM_006496432; XM_006496433; XM_006496434; XM_006496435; XM_006496436; XM_006496438; XM_006496439; XM_006496440; XR_373537; XR_865549; ENSMUST00000063380; ENSMUST00000113444; ENSMUST00000186043; ENSMUST00000186302; ENSMUST00000187899; ENSMUST00000189220; ENSMUST00000190046; ENSMUST00000190052; BC031154; OTTMUST00000123309; OTTMUST00000123310; OT…	GO:0005634; GO:0016023; GO:0031410; GO:0042995; GO:0043025; GO:0043231	nucleus; cytoplasmic membrane-bounded vesicle; cytoplasmic vesicle; cell projection; neuronal cell body; intracellular membrane-bounded organelle	inferred from electronic annotation; inferred from direct assay; not recorded	NM_001310713; NM_010472; XM_006496430; XM_006496431; XM_006496432; XM_006496433; XM_006496434; XM_006496435; XM_006496436; XM_006496438; XM_006496439; XM_006496440; XR_373537; XR_865549; ENSMUST00000063380; ENSMUST00000113444; ENSMUST00000186043; ENSMUST00000186302; ENSMUST00000187899; ENSMUST00000189220; ENSMUST00000190046; ENSMUST00000190052; BC031154; OTTMUST00000123309; OTTMUST00000123310; OT…	GO:0003677; GO:0005096; GO:0046872; GO:0005515	DNA binding; GTPase activator activity; metal ion binding; protein binding	inferred from electronic annotation				ENSMUST00000063380; ENSMUST00000113444; ENSMUST00000186043; ENSMUST00000186302; ENSMUST00000187899; ENSMUST00000189220; ENSMUST00000190046; ENSMUST00000190052; OTTMUST00000123309; OTTMUST00000123310; OTTMUST00000123311; OTTMUST00000123312; OTTMUST00000123313; OTTMUST00000123314; OTTMUST00000123315; OTTMUST00000123316	Pfam	IPR001164	Arf GTPase activating protein
Iqgap2	17295136	9.97	8.01	0.06	0.05	3.91	3.82e-09	4e-06	IQ motif containing GTPase activating protein 2		544963	NM_027711; XM_011244681; XM_011244682; ENSMUST00000068603; BC042790; BC150958; GENSCAN00000037632; GENSCAN00000037637; GENSCAN00000037642; NONMMUT018723; uc007rmo.1; uc007rmp.1	chr13	NM_027711; XM_011244681; XM_011244682; ENSMUST00000068603; BC042790; BC150958	NM_027711; XM_011244681; XM_011244682; ENSMUST00000068603; BC042790; BC150958	Mm.38878	NM_027711; XM_011244681; XM_011244682; ENSMUST00000068603; BC042790; BC150958	GO:0007165; GO:0007264; GO:0034314; GO:0043087; GO:0070493; GO:0043547	signal transduction; small GTPase mediated signal transduction; Arp2/3 complex-mediated actin nucleation; regulation of GTPase activity; thrombin receptor signaling pathway; positive regulation of GTPase activity	inferred from electronic annotation; not recorded	NM_027711; XM_011244681; XM_011244682; ENSMUST00000068603; BC042790; BC150958	GO:0005737; GO:0005874; GO:0005902; GO:0009986; GO:0030027; GO:0030175; GO:0031941; GO:0070062	cytoplasm; microtubule; microvillus; cell surface; lamellipodium; filopodium; filamentous actin; extracellular exosome	not recorded; inferred from direct assay; inferred from electronic annotation	NM_027711; XM_011244681; XM_011244682; ENSMUST00000068603; BC042790; BC150958	GO:0005096; GO:0005516; GO:0005547; GO:0017048; GO:0048365; GO:0051015; GO:0071933	GTPase activator activity; calmodulin binding; phosphatidylinositol-3,4,5-trisphosphate binding; Rho GTPase binding; Rac GTPase binding; actin filament binding; Arp2/3 complex binding	inferred from electronic annotation; not recorded; inferred from sequence or structural similarity				ENSMUST00000068603	Pfam	IPR000048; IPR000593; IPR001715; IPR001936	IQ motif, EF-hand binding site; RasGAP protein, C-terminal; Calponin homology domain; Ras GTPase-activating protein
Gria1	17249863	7.7	9.9	0.07	0.05	-4.62	4.21e-09	4e-06	glutamate receptor, ionotropic, AMPA1 (alpha 1)		14799	NM_001113325; NM_001252403; NM_008165; XM_006532234; XR_388348; ENSMUST00000036315; ENSMUST00000094179; ENSMUST00000125292; ENSMUST00000151045; ENSMUST00000173531; AB102773; AB102774; BC056397; JN180918; JN180919; JN180920; OTTMUST00000012687; OTTMUST00000012688; OTTMUST00000012689; OTTMUST00000097250; OTTMUST00000097254; GENSCAN00000008070; GENSCAN00000008071; NONMMUT009867; uc007izr.3; uc007izs…	chr11	NM_001113325; NM_001252403; NM_008165; XM_006532234; XR_388348; ENSMUST00000036315; ENSMUST00000094179; ENSMUST00000125292; ENSMUST00000151045; ENSMUST00000173531; AB102773; AB102774; BC056397; JN180918; JN180919; JN180920; OTTMUST00000012687; OTTMUST00000012688; OTTMUST00000012689; OTTMUST00000097250; OTTMUST00000097254	NM_001113325; NM_001252403; NM_008165; XM_006532234; XR_388348; ENSMUST00000036315; ENSMUST00000094179; ENSMUST00000125292; ENSMUST00000151045; ENSMUST00000173531; AB102773; AB102774; BC056397; JN180918; JN180919; JN180920; OTTMUST00000012687; OTTMUST00000012688; OTTMUST00000012689; OTTMUST00000097250; OTTMUST00000097254	Mm.4920																ENSMUST00000036315; ENSMUST00000094179; ENSMUST00000151045; OTTMUST00000012688; OTTMUST00000012689; OTTMUST00000097250	Pfam	IPR001320; IPR001828; IPR019594	Ionotropic glutamate receptor; Receptor, ligand binding region; Ionotropic glutamate receptor, L-glutamate and glycine-binding domain
Add3	17360312	10.63	8.94	0.06	0.04	3.21	4.38e-09	4e-06	adducin 3 (gamma)		27360	NM_001164099; NM_001164100; NM_001164101; NM_001277100; NM_013758; ENSMUST00000025999; ENSMUST00000050096; ENSMUST00000111741; AF100424; AF100425; BC037116; GENSCAN00000023908; uc008hwi.3; uc008hwj.3; uc008hwk.3; uc008hwl.3; uc008hwm.3	chr19	NM_001164099; NM_001164100; NM_001164101; NM_001277100; NM_013758; ENSMUST00000025999; ENSMUST00000050096; ENSMUST00000111741; AF100424; AF100425; BC037116	NM_001164099; NM_001164100; NM_001164101; NM_001277100; NM_013758; ENSMUST00000025999; ENSMUST00000050096; ENSMUST00000111741; AF100424; AF100425; BC037116	Mm.426080	NM_001164099; NM_001164100; NM_001164101; NM_001277100; NM_013758; ENSMUST00000025999; ENSMUST00000050096; ENSMUST00000111741; AF100424; AF100425; BC037116	GO:0042493	response to drug	not recorded; inferred from electronic annotation	NM_001164099; NM_001164100; NM_001164101; NM_001277100; NM_013758; ENSMUST00000025999; ENSMUST00000050096; ENSMUST00000111741; AF100424; AF100425; BC037116	GO:0000794; GO:0005654; GO:0005737; GO:0005856; GO:0005886; GO:0005903; GO:0005911; GO:0005938; GO:0016020; GO:0097481	condensed nuclear chromosome; nucleoplasm; cytoplasm; cytoskeleton; plasma membrane; brush border; cell-cell junction; cell cortex; membrane; neuronal postsynaptic density	inferred from direct assay; not recorded; inferred from electronic annotation	NM_001164099; NM_001164100; NM_001164101; NM_001277100; NM_013758; ENSMUST00000025999; ENSMUST00000050096; ENSMUST00000111741; AF100424; AF100425; BC037116	GO:0003779; GO:0005080; GO:0005198; GO:0005516; GO:0005515	actin binding; protein kinase C binding; structural molecule activity; calmodulin binding; protein binding	inferred from electronic annotation; not recorded; inferred from direct assay				ENSMUST00000025999; ENSMUST00000050096; ENSMUST00000111741	Pfam	IPR001303	Class II aldolase/adducin N-terminal
Adamts9	17469136	8.33	9.44	0.04	0.01	-2.16	4.43e-09	4e-06	a disintegrin-like and metallopeptidase (reprolysin type) with thrombospondin type 1 motif, 9		101401	NM_175314; XM_006505260; XM_006505261; XM_006505262; XM_006505263; ENSMUST00000113438; ENSMUST00000125490; ENSMUST00000130314; ENSMUST00000136751; ENSMUST00000167391; ENSMUST00000203690; AK173146; OTTMUST00000063612; OTTMUST00000063623; OTTMUST00000063624; OTTMUST00000063625; OTTMUST00000142179; GENSCAN00000023874; GENSCAN00000041719; NONMMUT058031; uc009czb.2; uc009czc.2; uc009cze.2; uc009czf.1	chr6	NM_175314; XM_006505260; XM_006505261; XM_006505262; XM_006505263; ENSMUST00000113438; ENSMUST00000125490; ENSMUST00000130314; ENSMUST00000136751; ENSMUST00000167391; ENSMUST00000203690; AK173146; OTTMUST00000063612; OTTMUST00000063623; OTTMUST00000063624; OTTMUST00000063625; OTTMUST00000142179	NM_175314; XM_006505260; XM_006505261; XM_006505262; XM_006505263; ENSMUST00000113438; ENSMUST00000125490; ENSMUST00000130314; ENSMUST00000136751; ENSMUST00000167391; ENSMUST00000203690; AK173146; OTTMUST00000063612; OTTMUST00000063623; OTTMUST00000063624; OTTMUST00000063625; OTTMUST00000142179	Mm.257557	NM_175314; XM_006505260; XM_006505261; XM_006505262; XM_006505263; ENSMUST00000113438; ENSMUST00000125490; ENSMUST00000130314; ENSMUST00000136751; ENSMUST00000167391; ENSMUST00000203690; AK173146; OTTMUST00000063612; OTTMUST00000063623; OTTMUST00000063624; OTTMUST00000063625; OTTMUST00000142179	GO:0006508; GO:0045636; GO:0048070	proteolysis; positive regulation of melanocyte differentiation; regulation of developmental pigmentation	inferred from direct assay; not recorded; inferred from genetic interaction; inferred from electronic annotation	NM_175314; XM_006505260; XM_006505261; XM_006505262; XM_006505263; ENSMUST00000113438; ENSMUST00000125490; ENSMUST00000130314; ENSMUST00000136751; ENSMUST00000167391; ENSMUST00000203690; AK173146; OTTMUST00000063612; OTTMUST00000063623; OTTMUST00000063624; OTTMUST00000063625; OTTMUST00000142179	GO:0005578; GO:0005615; GO:0031012	proteinaceous extracellular matrix; extracellular space; extracellular matrix	not recorded; inferred from direct assay; inferred from electronic annotation	NM_175314; XM_006505260; XM_006505261; XM_006505262; XM_006505263; ENSMUST00000113438; ENSMUST00000125490; ENSMUST00000130314; ENSMUST00000136751; ENSMUST00000167391; ENSMUST00000203690; AK173146; OTTMUST00000063612; OTTMUST00000063623; OTTMUST00000063624; OTTMUST00000063625; OTTMUST00000142179	GO:0004175; GO:0008237; GO:0004222; GO:0008270	endopeptidase activity; metallopeptidase activity; metalloendopeptidase activity; zinc ion binding	inferred from direct assay; not recorded; inferred from electronic annotation				ENSMUST00000113438; ENSMUST00000167391; OTTMUST00000063612	Pfam	IPR000884; IPR001590; IPR002870; IPR010294; IPR012314	Thrombospondin type-1 (TSP1) repeat; Peptidase M12B, ADAM/reprolysin; Peptidase M12B, propeptide; ADAM-TS Spacer 1; Peptidase M12B, GON-ADAMTSs
Npr3	17316043	7.22	10.74	0.13	0.07	-11.52	4.58e-09	4e-06	natriuretic peptide receptor 3		18162	NM_001039181; NM_001286395; NM_008728; XM_006520028; XM_006520029; XM_006520030; XM_006520031; ENSMUST00000066529; BC055897; D78175; GENSCAN00000039547; GENSCAN00000039548; GENSCAN00000047133; uc007vhd.2; uc007vhe.2; uc007vhf.2; uc007vhg.2	chr15	NM_001039181; NM_001286395; NM_008728; XM_006520028; XM_006520029; XM_006520030; XM_006520031; ENSMUST00000066529; BC055897; D78175	NM_001039181; NM_001286395; NM_008728; XM_006520028; XM_006520029; XM_006520030; XM_006520031; ENSMUST00000066529; BC055897; D78175	Mm.25259	NM_001039181; NM_001286395; NM_008728; XM_006520028; XM_006520029; XM_006520030; XM_006520031; ENSMUST00000066529; BC055897; D78175	GO:0001501; GO:0002158; GO:0006171; GO:0007193; GO:0007194; GO:0007200; GO:0008217; GO:0019933; GO:0030157; GO:0033688; GO:0035810; GO:0048015; GO:0048662; GO:0051000; GO:0007189	skeletal system development; osteoclast proliferation; cAMP biosynthetic process; adenylate cyclase-inhibiting G-protein coupled receptor signaling pathway; negative regulation of adenylate cyclase activity; phospholipase C-activating G-protein coupled receptor signaling pathway; regulation of blood pressure; cAMP-mediated signaling; pancreatic juice secretion; regulation of osteoblast proliferat…	inferred from direct assay; inferred from mutant phenotype; not recorded; inferred from electronic annotation	NM_001039181; NM_001286395; NM_008728; XM_006520028; XM_006520029; XM_006520030; XM_006520031; ENSMUST00000066529; BC055897; D78175	GO:0005622; GO:0005886; GO:0016020; GO:0016021; GO:0070062	intracellular; plasma membrane; membrane; integral component of membrane; extracellular exosome	not recorded; inferred from electronic annotation	NM_001039181; NM_001286395; NM_008728; XM_006520028; XM_006520029; XM_006520030; XM_006520031; ENSMUST00000066529; BC055897; D78175	GO:0008528; GO:0016941; GO:0017046; GO:0042562; GO:0042803; GO:0004016	G-protein coupled peptide receptor activity; natriuretic peptide receptor activity; peptide hormone binding; hormone binding; protein homodimerization activity; adenylate cyclase activity	not recorded; inferred from electronic annotation; inferred from sequence or structural similarity				ENSMUST00000066529	Pfam	IPR001828	Receptor, ligand binding region
Exoc2	17291576	10.31	9.2	0.03	0.03	2.16	4.62e-09	4e-06	exocyst complex component 2		66482	NM_025588; XM_006516726; XM_011244326; XM_011244327; XM_011244328; ENSMUST00000021785; ENSMUST00000102946; BC048154; BC049102; OTTMUST00000001302; GENSCAN00000006826; GENSCAN00000006830; GENSCAN00000041431; uc007pzc.1; uc007pzd.1; uc007pze.1; uc011yxx.1	chr13	NM_025588; XM_006516726; XM_011244326; XM_011244327; XM_011244328; ENSMUST00000021785; ENSMUST00000102946; BC048154; BC049102; OTTMUST00000001302	NM_025588; XM_006516726; XM_011244326; XM_011244327; XM_011244328; ENSMUST00000021785; ENSMUST00000102946; BC048154; BC049102; OTTMUST00000001302	Mm.293510	NM_025588; XM_006516726; XM_011244326; XM_011244327; XM_011244328; ENSMUST00000021785; ENSMUST00000102946; BC048154; BC049102; OTTMUST00000001302	GO:0006810; GO:0006887; GO:0006893; GO:0015031; GO:0045921; GO:2000535; GO:0001927	transport; exocytosis; Golgi to plasma membrane transport; protein transport; positive regulation of exocytosis; regulation of entry of bacterium into host cell; exocyst assembly	inferred from electronic annotation; traceable author statement; not recorded	NM_025588; XM_006516726; XM_011244326; XM_011244327; XM_011244328; ENSMUST00000021785; ENSMUST00000102946; BC048154; BC049102; OTTMUST00000001302	GO:0000145; GO:0016020; GO:0043231; GO:0005886	exocyst; membrane; intracellular membrane-bounded organelle; plasma membrane	not recorded; traceable author statement; inferred from electronic annotation	NM_025588; XM_006516726; XM_011244326; XM_011244327; XM_011244328; ENSMUST00000021785; ENSMUST00000102946; BC048154; BC049102; OTTMUST00000001302	GO:0017160; GO:0019901; GO:0047485	Ral GTPase binding; protein kinase binding; protein N-terminus binding	inferred from direct assay; not recorded; inferred from physical interaction; inferred from electronic annotation				ENSMUST00000021785; ENSMUST00000102946; OTTMUST00000001302	Pfam	IPR002909	IPT domain
Adamts1	17331705	9.88	11.92	0.08	0.01	-4.11	4.66e-09	4e-06	a disintegrin-like and metallopeptidase (reprolysin type) with thrombospondin type 1 motif, 1		11504	NM_009621; ENSMUST00000023610; ENSMUST00000125897; ENSMUST00000138474; BC040382; BC050834; D67076; OTTMUST00000047513; OTTMUST00000047514; OTTMUST00000047515; GENSCAN00000031381; uc012aho.1	chr16	NM_009621; ENSMUST00000023610; ENSMUST00000125897; ENSMUST00000138474; BC040382; BC050834; D67076; OTTMUST00000047513; OTTMUST00000047514; OTTMUST00000047515	NM_009621; ENSMUST00000023610; ENSMUST00000125897; ENSMUST00000138474; BC040382; BC050834; D67076; OTTMUST00000047513; OTTMUST00000047514; OTTMUST00000047515	Mm.1421	NM_009621; ENSMUST00000023610; ENSMUST00000125897; ENSMUST00000138474; BC040382; BC050834; D67076; OTTMUST00000047513; OTTMUST00000047514; OTTMUST00000047515	GO:0001542; GO:0001822; GO:0006508; GO:0010976; GO:0016525; GO:0060347; GO:0030728; GO:0044691; GO:0071305; GO:0071374; GO:0071380	ovulation from ovarian follicle; kidney development; proteolysis; positive regulation of neuron projection development; negative regulation of angiogenesis; heart trabecula formation; ovulation; tooth eruption; cellular response to vitamin D; cellular response to parathyroid hormone stimulus; cellular response to prostaglandin E stimulus	inferred from mutant phenotype; inferred from electronic annotation; not recorded	NM_009621; ENSMUST00000023610; ENSMUST00000125897; ENSMUST00000138474; BC040382; BC050834; D67076; OTTMUST00000047513; OTTMUST00000047514; OTTMUST00000047515	GO:0005576; GO:0005578; GO:0005604; GO:0005737; GO:0031012; GO:0031410	extracellular region; proteinaceous extracellular matrix; basement membrane; cytoplasm; extracellular matrix; cytoplasmic vesicle	inferred from electronic annotation; inferred from direct assay; not recorded	NM_009621; ENSMUST00000023610; ENSMUST00000125897; ENSMUST00000138474; BC040382; BC050834; D67076; OTTMUST00000047513; OTTMUST00000047514; OTTMUST00000047515	GO:0004222; GO:0005515; GO:0008201; GO:0008233; GO:0008237; GO:0008270; GO:0016787; GO:0046872	metalloendopeptidase activity; protein binding; heparin binding; peptidase activity; metallopeptidase activity; zinc ion binding; hydrolase activity; metal ion binding	inferred from direct assay; inferred from mutant phenotype; not recorded; inferred from physical interaction; inferred from electronic annotation				ENSMUST00000023610; ENSMUST00000125897; OTTMUST00000047513; OTTMUST00000047514	Pfam	IPR000884; IPR001590; IPR002870; IPR010294	Thrombospondin type-1 (TSP1) repeat; Peptidase M12B, ADAM/reprolysin; Peptidase M12B, propeptide; ADAM-TS Spacer 1
Gpnmb	17458439	10.41	11.59	0.04	0.03	-2.28	5.11e-09	4e-06	glycoprotein (transmembrane) nmb		93695	NM_053110; ENSMUST00000031840; ENSMUST00000203757; ENSMUST00000204260; ENSMUST00000204460; ENSMUST00000205103; AF322054; BC026375; OTTMUST00000141204; OTTMUST00000141205; OTTMUST00000141206; OTTMUST00000141207; OTTMUST00000141208; GENSCAN00000042987; GENSCAN00000042999; NONMMUT056849; NONMMUT056850; uc012elo.1	chr6	NM_053110; ENSMUST00000031840; ENSMUST00000203757; ENSMUST00000204260; ENSMUST00000204460; ENSMUST00000205103; AF322054; BC026375; OTTMUST00000141204; OTTMUST00000141205; OTTMUST00000141206; OTTMUST00000141207; OTTMUST00000141208	NM_053110; ENSMUST00000031840; ENSMUST00000203757; ENSMUST00000204260; ENSMUST00000204460; ENSMUST00000205103; AF322054; BC026375; OTTMUST00000141204; OTTMUST00000141205; OTTMUST00000141206; OTTMUST00000141207; OTTMUST00000141208	Mm.302602	NM_053110; ENSMUST00000031840; ENSMUST00000203757; ENSMUST00000204260; ENSMUST00000204460; ENSMUST00000205103; AF322054; BC026375; OTTMUST00000141204; OTTMUST00000141205; OTTMUST00000141206; OTTMUST00000141207; OTTMUST00000141208	GO:0007155; GO:0032720; GO:0001649; GO:0030282	cell adhesion; negative regulation of tumor necrosis factor production; osteoblast differentiation; bone mineralization	inferred from direct assay; inferred from mutant phenotype; inferred from electronic annotation	NM_053110; ENSMUST00000031840; ENSMUST00000203757; ENSMUST00000204260; ENSMUST00000204460; ENSMUST00000205103; AF322054; BC026375; OTTMUST00000141204; OTTMUST00000141205; OTTMUST00000141206; OTTMUST00000141207; OTTMUST00000141208	GO:0005886; GO:0005887; GO:0016020; GO:0016021; GO:0016023; GO:0031410; GO:0012505; GO:0030659; GO:0042470	plasma membrane; integral component of plasma membrane; membrane; integral component of membrane; cytoplasmic membrane-bounded vesicle; cytoplasmic vesicle; endomembrane system; cytoplasmic vesicle membrane; melanosome	inferred from electronic annotation; inferred from direct assay	NM_053110; ENSMUST00000031840; ENSMUST00000203757; ENSMUST00000204260; ENSMUST00000204460; ENSMUST00000205103; AF322054; BC026375; OTTMUST00000141204; OTTMUST00000141205; OTTMUST00000141206; OTTMUST00000141207; OTTMUST00000141208	GO:0005178; GO:0008201	integrin binding; heparin binding	inferred from direct assay				ENSMUST00000031840; ENSMUST00000204260; OTTMUST00000141205; OTTMUST00000141207	Pfam	IPR000601	PKD domain
Tln1	17424674	9.91	10.5	0.02	0.02	-1.51	5.17e-09	4e-06	talin 1		21894	NM_011602; XM_006537768; XM_006537769; XM_006537770; XM_006537771; ENSMUST00000030187; ENSMUST00000123985; ENSMUST00000125509; ENSMUST00000126078; ENSMUST00000127262; ENSMUST00000130353; ENSMUST00000130670; ENSMUST00000134623; BC055348; BC121787; BC150810; OTTMUST00000016126; OTTMUST00000016127; OTTMUST00000016128; OTTMUST00000016129; OTTMUST00000016130; OTTMUST00000016131; OTTMUST00000016132; OT…	chr4	NM_011602; XM_006537768; XM_006537769; XM_006537770; XM_006537771; ENSMUST00000030187; ENSMUST00000123985; ENSMUST00000125509; ENSMUST00000126078; ENSMUST00000127262; ENSMUST00000130353; ENSMUST00000130670; ENSMUST00000134623; BC055348; BC121787; BC150810; OTTMUST00000016126; OTTMUST00000016127; OTTMUST00000016128; OTTMUST00000016129; OTTMUST00000016130; OTTMUST00000016131; OTTMUST00000016132; OT…	NM_011602; XM_006537768; XM_006537769; XM_006537770; XM_006537771; ENSMUST00000030187; ENSMUST00000123985; ENSMUST00000125509; ENSMUST00000126078; ENSMUST00000127262; ENSMUST00000130353; ENSMUST00000130670; ENSMUST00000134623; BC055348; BC121787; BC150810; OTTMUST00000016126; OTTMUST00000016127; OTTMUST00000016128; OTTMUST00000016129; OTTMUST00000016130; OTTMUST00000016131; OTTMUST00000016132; OT…	Mm.208601	NM_011602; XM_006537768; XM_006537769; XM_006537770; XM_006537771; ENSMUST00000030187; ENSMUST00000123985; ENSMUST00000125509; ENSMUST00000126078; ENSMUST00000127262; ENSMUST00000130353; ENSMUST00000130670; ENSMUST00000134623; BC055348; BC121787; BC150810; OTTMUST00000016126; OTTMUST00000016127; OTTMUST00000016128; OTTMUST00000016129; OTTMUST00000016130; OTTMUST00000016131; OTTMUST00000016132; OT…	GO:0007016; GO:0007044; GO:0007155; GO:0030866; GO:0070527	cytoskeletal anchoring at plasma membrane; cell-substrate junction assembly; cell adhesion; cortical actin cytoskeleton organization; platelet aggregation	inferred from electronic annotation; inferred from mutant phenotype; not recorded									NM_011602; XM_006537768; XM_006537769; XM_006537770; XM_006537771; ENSMUST00000030187; ENSMUST00000123985; ENSMUST00000125509; ENSMUST00000126078; ENSMUST00000127262; ENSMUST00000130353; ENSMUST00000130670; ENSMUST00000134623; BC055348; BC121787; BC150810; OTTMUST00000016126; OTTMUST00000016127; OTTMUST00000016128; OTTMUST00000016129; OTTMUST00000016130; OTTMUST00000016131; OTTMUST00000016132; OT…	GenMAPP	Integrin-mediated_cell_adhesion_KEGG	ENSMUST00000030187; ENSMUST00000125509; ENSMUST00000130353; OTTMUST00000016126; OTTMUST00000016129; OTTMUST00000016131	Pfam	IPR002404; IPR002558; IPR015009; IPR015224; IPR018979; IPR019748	IRS-type PTB domain; I/LWEQ domain; Vinculin-binding site-containing domain; Talin, central; FERM, N-terminal; FERM central domain
Tnc	17426365	9.01	10.8	0.05	0.05	-3.45	5.4e-09	4e-06	tenascin C		21923	NM_011607; XM_006537774; XM_006537775; XM_006537776; XM_006537777; ENSMUST00000030056; ENSMUST00000107371; ENSMUST00000107372; ENSMUST00000107377; BC117979; BC117980; D90343; OTTMUST00000000773; OTTMUST00000000774; OTTMUST00000000775; GENSCAN00000013380; uc008thf.1; uc008thg.2; uc008thk.2	chr4	NM_011607; XM_006537774; XM_006537775; XM_006537776; XM_006537777; ENSMUST00000030056; ENSMUST00000107371; ENSMUST00000107372; ENSMUST00000107377; BC117979; BC117980; D90343; OTTMUST00000000773; OTTMUST00000000774; OTTMUST00000000775	NM_011607; XM_006537774; XM_006537775; XM_006537776; XM_006537777; ENSMUST00000030056; ENSMUST00000107371; ENSMUST00000107372; ENSMUST00000107377; BC117979; BC117980; D90343; OTTMUST00000000773; OTTMUST00000000774; OTTMUST00000000775	Mm.454219	NM_011607; XM_006537774; XM_006537775; XM_006537776; XM_006537777; ENSMUST00000030056; ENSMUST00000107371; ENSMUST00000107372; ENSMUST00000107377; BC117979; BC117980; D90343; OTTMUST00000000773; OTTMUST00000000774; OTTMUST00000000775	GO:0001649; GO:0007155; GO:0007162; GO:0007528; GO:0008284; GO:0010628; GO:0014012; GO:0031175; GO:0060447; GO:0060739; GO:0060740; GO:0009611	osteoblast differentiation; cell adhesion; negative regulation of cell adhesion; neuromuscular junction development; positive regulation of cell proliferation; positive regulation of gene expression; peripheral nervous system axon regeneration; neuron projection development; bud outgrowth involved in lung branching; mesenchymal-epithelial cell signaling involved in prostate gland development; pro…	not recorded; inferred from electronic annotation; inferred from mutant phenotype; inferred from direct assay	NM_011607; XM_006537774; XM_006537775; XM_006537776; XM_006537777; ENSMUST00000030056; ENSMUST00000107371; ENSMUST00000107372; ENSMUST00000107377; BC117979; BC117980; D90343; OTTMUST00000000773; OTTMUST00000000774; OTTMUST00000000775	GO:0005576; GO:0005578; GO:0005604; GO:0005614; GO:0005615; GO:0005925; GO:0016020; GO:0031012	extracellular region; proteinaceous extracellular matrix; basement membrane; interstitial matrix; extracellular space; focal adhesion; membrane; extracellular matrix	inferred from direct assay; not recorded; inferred from electronic annotation; traceable author statement	NM_011607; XM_006537774; XM_006537775; XM_006537776; XM_006537777; ENSMUST00000030056; ENSMUST00000107371; ENSMUST00000107372; ENSMUST00000107377; BC117979; BC117980; D90343; OTTMUST00000000773; OTTMUST00000000774; OTTMUST00000000775	GO:0001968; GO:0045545	fibronectin binding; syndecan binding	not recorded; inferred from electronic annotation				ENSMUST00000030056; ENSMUST00000107371; ENSMUST00000107372; ENSMUST00000107377; OTTMUST00000000773; OTTMUST00000000774; OTTMUST00000000775	Pfam	IPR002181; IPR003961; IPR013032; IPR013111	Fibrinogen, alpha/beta/gamma chain, C-terminal globular domain; Fibronectin type III; EGF-like, conserved site; EGF-like domain, extracellular
Oasl2	17441037	8.05	10.04	0.07	0.04	-3.98	5.49e-09	4e-06	2-5 oligoadenylate synthetase-like 2		23962	NM_011854; XM_006530314; XM_006530315; XM_006530316; ENSMUST00000031542; ENSMUST00000124716; ENSMUST00000129707; ENSMUST00000137828; ENSMUST00000144064; ENSMUST00000146072; ENSMUST00000150361; ENSMUST00000201919; AF068835; OTTMUST00000034639; OTTMUST00000034640; OTTMUST00000034641; OTTMUST00000034642; OTTMUST00000034643; OTTMUST00000034644; OTTMUST00000040921; OTTMUST00000137840; BC034361; GENSCA…	chr5	NM_011854; XM_006530314; XM_006530315; XM_006530316; ENSMUST00000031542; ENSMUST00000124716; ENSMUST00000129707; ENSMUST00000137828; ENSMUST00000144064; ENSMUST00000146072; ENSMUST00000150361; ENSMUST00000201919; AF068835; OTTMUST00000034639; OTTMUST00000034640; OTTMUST00000034641; OTTMUST00000034642; OTTMUST00000034643; OTTMUST00000034644; OTTMUST00000040921; OTTMUST00000137840; BC034361	NM_011854; XM_006530314; XM_006530315; XM_006530316; ENSMUST00000031542; ENSMUST00000124716; ENSMUST00000129707; ENSMUST00000137828; ENSMUST00000144064; ENSMUST00000146072; ENSMUST00000150361; ENSMUST00000201919; AF068835; OTTMUST00000034639; OTTMUST00000034640; OTTMUST00000034641; OTTMUST00000034642; OTTMUST00000034643; OTTMUST00000034644; OTTMUST00000040921; OTTMUST00000137840; BC034361	Mm.228363	NM_011854; XM_006530314; XM_006530315; XM_006530316; ENSMUST00000031542; ENSMUST00000124716; ENSMUST00000129707; ENSMUST00000137828; ENSMUST00000144064; ENSMUST00000146072; ENSMUST00000150361; ENSMUST00000201919; AF068835; OTTMUST00000034639; OTTMUST00000034640; OTTMUST00000034641; OTTMUST00000034642; OTTMUST00000034643; OTTMUST00000034644; OTTMUST00000040921; OTTMUST00000137840; BC034361	GO:0002376; GO:0006164; GO:0006955; GO:0009615; GO:0045087; GO:0051607; GO:0008152	immune system process; purine nucleotide biosynthetic process; immune response; response to virus; innate immune response; defense response to virus; metabolic process	inferred from electronic annotation; inferred from direct assay; traceable author statement	NM_011854; XM_006530314; XM_006530315; XM_006530316; ENSMUST00000031542; ENSMUST00000124716; ENSMUST00000129707; ENSMUST00000137828; ENSMUST00000144064; ENSMUST00000146072; ENSMUST00000150361; ENSMUST00000201919; AF068835; OTTMUST00000034639; OTTMUST00000034640; OTTMUST00000034641; OTTMUST00000034642; OTTMUST00000034643; OTTMUST00000034644; OTTMUST00000040921; OTTMUST00000137840; BC034361	GO:0005575	cellular_component	no biological data available	NM_011854; XM_006530314; XM_006530315; XM_006530316; ENSMUST00000031542; ENSMUST00000124716; ENSMUST00000129707; ENSMUST00000137828; ENSMUST00000144064; ENSMUST00000146072; ENSMUST00000150361; ENSMUST00000201919; AF068835; OTTMUST00000034639; OTTMUST00000034640; OTTMUST00000034641; OTTMUST00000034642; OTTMUST00000034643; OTTMUST00000034644; OTTMUST00000040921; OTTMUST00000137840; BC034361	GO:0000166; GO:0001730; GO:0003723; GO:0003725; GO:0005524; GO:0016740; GO:0016779; GO:0046872	nucleotide binding; 2'-5'-oligoadenylate synthetase activity; RNA binding; double-stranded RNA binding; ATP binding; transferase activity; nucleotidyltransferase activity; metal ion binding	inferred from electronic annotation; inferred from direct assay	NM_011854; XM_006530314; XM_006530315; XM_006530316; ENSMUST00000031542; ENSMUST00000124716; ENSMUST00000129707; ENSMUST00000137828; ENSMUST00000144064; ENSMUST00000146072; ENSMUST00000150361; ENSMUST00000201919; AF068835; OTTMUST00000034639; OTTMUST00000034640; OTTMUST00000034641; OTTMUST00000034642; OTTMUST00000034643; OTTMUST00000034644; OTTMUST00000040921; OTTMUST00000137840; BC034361	GenMAPP	mRNA_processing_binding_Reactome	ENSMUST00000031542; ENSMUST00000124716; OTTMUST00000034639; OTTMUST00000034643	Pfam	IPR000626; IPR018952; IPR022617	Ubiquitin domain; 2'-5'-oligoadenylate synthetase 1, domain 2/C-terminal; Rad60/SUMO-like domain
Met	17456176	8.89	10.49	0.04	0.06	-3.03	5.61e-09	4e-06	met proto-oncogene		17295	NM_008591; XM_006505002; XM_011241042; XM_011241043; ENSMUST00000080469; ENSMUST00000115442; ENSMUST00000115443; ENSMUST00000140070; ENSMUST00000145473; ENSMUST00000152802; BC128481; OTTMUST00000058741; OTTMUST00000058742; OTTMUST00000058743; OTTMUST00000058744; OTTMUST00000058746; ENSMUST00000148903; OTTMUST00000058745; GENSCAN00000024306; NONMMUT055861; NONMMUT055862; uc009azq.1; uc009azr.1	chr6	NM_008591; XM_006505002; XM_011241042; XM_011241043; ENSMUST00000080469; ENSMUST00000115442; ENSMUST00000115443; ENSMUST00000140070; ENSMUST00000145473; ENSMUST00000152802; BC128481; OTTMUST00000058741; OTTMUST00000058742; OTTMUST00000058743; OTTMUST00000058744; OTTMUST00000058746; ENSMUST00000148903; OTTMUST00000058745	NM_008591; XM_006505002; XM_011241042; XM_011241043; ENSMUST00000080469; ENSMUST00000115442; ENSMUST00000115443; ENSMUST00000140070; ENSMUST00000145473; ENSMUST00000152802; BC128481; OTTMUST00000058741; OTTMUST00000058742; OTTMUST00000058743; OTTMUST00000058744; OTTMUST00000058746; ENSMUST00000148903; OTTMUST00000058745	Mm.86844					NM_008591; XM_006505002; XM_011241042; XM_011241043; ENSMUST00000080469; ENSMUST00000115442; ENSMUST00000115443; ENSMUST00000140070; ENSMUST00000145473; ENSMUST00000152802; BC128481; OTTMUST00000058741; OTTMUST00000058742; OTTMUST00000058743; OTTMUST00000058744; OTTMUST00000058746; ENSMUST00000148903; OTTMUST00000058745	GO:0005615; GO:0005737; GO:0005886; GO:0009925; GO:0009986; GO:0014069; GO:0016020; GO:0016021; GO:0030425; GO:0036126; GO:0043005; GO:0043025; GO:0045211; GO:0060076	extracellular space; cytoplasm; plasma membrane; basal plasma membrane; cell surface; postsynaptic density; membrane; integral component of membrane; dendrite; sperm flagellum; neuron projection; neuronal cell body; postsynaptic membrane; excitatory synapse	not recorded; inferred from direct assay; inferred from electronic annotation								ENSMUST00000080469; ENSMUST00000115442; ENSMUST00000115443; ENSMUST00000140070; ENSMUST00000152802; OTTMUST00000058741; OTTMUST00000058743; OTTMUST00000058744; OTTMUST00000058746	Pfam	IPR001245; IPR001627; IPR002165; IPR002909; IPR000719	Serine-threonine/tyrosine-protein kinase catalytic domain; Sema domain; Plexin repeat; IPT domain; Protein kinase domain
Palld	17509537	9.41	10.37	0.02	0.03	-1.94	5.97e-09	4e-06	palladin, cytoskeletal associated protein		72333	NM_001081390; NM_001293772; NM_001293773; NM_001293774; XM_006509503; XM_006509504; XM_006509505; XM_006509507; XM_006509508; XM_011242242; ENSMUST00000034057; ENSMUST00000121200; ENSMUST00000121493; ENSMUST00000121785; ENSMUST00000123523; ENSMUST00000135439; ENSMUST00000136825; ENSMUST00000149042; BC127081; JX477684; OTTMUST00000076933; OTTMUST00000076934; OTTMUST00000076935; OTTMUST00000076936;…	chr8	NM_001081390; NM_001293772; NM_001293773; NM_001293774; XM_006509503; XM_006509504; XM_006509505; XM_006509507; XM_006509508; XM_011242242; ENSMUST00000034057; ENSMUST00000121200; ENSMUST00000121493; ENSMUST00000121785; ENSMUST00000123523; ENSMUST00000135439; ENSMUST00000136825; ENSMUST00000149042; BC127081; JX477684; OTTMUST00000076933; OTTMUST00000076934; OTTMUST00000076935; OTTMUST00000076936;…	NM_001081390; NM_001293772; NM_001293773; NM_001293774; XM_006509503; XM_006509504; XM_006509505; XM_006509507; XM_006509508; XM_011242242; ENSMUST00000034057; ENSMUST00000121200; ENSMUST00000121493; ENSMUST00000121785; ENSMUST00000123523; ENSMUST00000135439; ENSMUST00000136825; ENSMUST00000149042; BC127081; JX477684; OTTMUST00000076933; OTTMUST00000076934; OTTMUST00000076935; OTTMUST00000076936;…	Mm.29933	NM_001081390; NM_001293772; NM_001293773; NM_001293774; XM_006509503; XM_006509504; XM_006509505; XM_006509507; XM_006509508; XM_011242242; ENSMUST00000034057; ENSMUST00000121200; ENSMUST00000121493; ENSMUST00000121785; ENSMUST00000123523; ENSMUST00000135439; ENSMUST00000136825; ENSMUST00000149042; BC127081; JX477684; OTTMUST00000076933; OTTMUST00000076934; OTTMUST00000076935; OTTMUST00000076936;…	GO:0003334; GO:0003382; GO:0030036; GO:0031175; GO:0031529; GO:0071803	keratinocyte development; epithelial cell morphogenesis; actin cytoskeleton organization; neuron projection development; ruffle organization; positive regulation of podosome assembly	inferred from mutant phenotype; not recorded					NM_001081390; NM_001293772; NM_001293773; NM_001293774; XM_006509503; XM_006509504; XM_006509505; XM_006509507; XM_006509508; XM_011242242; ENSMUST00000034057; ENSMUST00000121200; ENSMUST00000121493; ENSMUST00000121785; ENSMUST00000123523; ENSMUST00000135439; ENSMUST00000136825; ENSMUST00000149042; BC127081; JX477684; OTTMUST00000076933; OTTMUST00000076934; OTTMUST00000076935; OTTMUST00000076936;…	GO:0003779	actin binding	inferred from electronic annotation				ENSMUST00000034057; ENSMUST00000121200; ENSMUST00000121493; ENSMUST00000121785; ENSMUST00000135439; OTTMUST00000076933; OTTMUST00000076935; OTTMUST00000076936; OTTMUST00000076938	Pfam	IPR013098; IPR013151	Immunoglobulin I-set; Immunoglobulin
Pdgfc	17398416	10.73	9.11	0.03	0.06	3.07	6.25e-09	5e-06	platelet-derived growth factor, C polypeptide		54635	NM_019971; XM_006501712; ENSMUST00000029652; ENSMUST00000129285; ENSMUST00000143721; AF117608; AF266467; AF286725; BC006027; BC037696; OTTMUST00000071532; OTTMUST00000071533; OTTMUST00000071534; GENSCAN00000008391; GENSCAN00000008404; uc008poi.1; uc008poj.1; uc008pok.1; GENSCAN00000008401	chr3	NM_019971; XM_006501712; ENSMUST00000029652; ENSMUST00000129285; ENSMUST00000143721; AF117608; AF266467; AF286725; BC006027; BC037696; OTTMUST00000071532; OTTMUST00000071533; OTTMUST00000071534	NM_019971; XM_006501712; ENSMUST00000029652; ENSMUST00000129285; ENSMUST00000143721; AF117608; AF266467; AF286725; BC006027; BC037696; OTTMUST00000071532; OTTMUST00000071533; OTTMUST00000071534	Mm.331089	NM_019971; XM_006501712; ENSMUST00000029652; ENSMUST00000129285; ENSMUST00000143721; AF117608; AF266467; AF286725; BC006027; BC037696; OTTMUST00000071532; OTTMUST00000071533; OTTMUST00000071534	GO:0007171; GO:0007275; GO:0008284; GO:0009887; GO:0045740; GO:0048008; GO:0048146; GO:0048565; GO:0050730; GO:0051781; GO:0060348; GO:0071230; GO:0009790	activation of transmembrane receptor protein tyrosine kinase activity; multicellular organismal development; positive regulation of cell proliferation; organ morphogenesis; positive regulation of DNA replication; platelet-derived growth factor receptor signaling pathway; positive regulation of fibroblast proliferation; digestive tract development; regulation of peptidyl-tyrosine phosphorylation; …	inferred from direct assay; inferred from electronic annotation; inferred from genetic interaction; inferred from mutant phenotype; not recorded	NM_019971; XM_006501712; ENSMUST00000029652; ENSMUST00000129285; ENSMUST00000143721; AF117608; AF266467; AF286725; BC006027; BC037696; OTTMUST00000071532; OTTMUST00000071533; OTTMUST00000071534	GO:0005576; GO:0005615; GO:0005634; GO:0005737; GO:0005886; GO:0009986; GO:0016020; GO:0070062	extracellular region; extracellular space; nucleus; cytoplasm; plasma membrane; cell surface; membrane; extracellular exosome	inferred from direct assay; not recorded; inferred from electronic annotation	NM_019971; XM_006501712; ENSMUST00000029652; ENSMUST00000129285; ENSMUST00000143721; AF117608; AF266467; AF286725; BC006027; BC037696; OTTMUST00000071532; OTTMUST00000071533; OTTMUST00000071534	GO:0005161; GO:0008083; GO:0042803; GO:0005515	platelet-derived growth factor receptor binding; growth factor activity; protein homodimerization activity; protein binding	inferred from direct assay; not recorded; inferred from electronic annotation				ENSMUST00000029652; OTTMUST00000071532	Pfam	IPR000072; IPR000859	PDGF/VEGF domain; CUB domain
Usp2	17516469	8.78	6.39	0.07	0.08	5.23	6.32e-09	5e-06	ubiquitin specific peptidase 2		53376	NM_016808; NM_198091; NM_198092; XM_006510480; XM_006510482; XM_006510483; XM_006510484; XM_006510485; XM_006510486; XM_011242577; ENSMUST00000034508; ENSMUST00000065461; ENSMUST00000114830; ENSMUST00000175816; ENSMUST00000176022; ENSMUST00000176416; ENSMUST00000176671; ENSMUST00000177054; ENSMUST00000177422; AF079565; AY255637; AY255638; AY255639; AY255640; BC017517; OTTMUST00000110364; OTTMUST0…	chr9	NM_016808; NM_198091; NM_198092; XM_006510480; XM_006510482; XM_006510483; XM_006510484; XM_006510485; XM_006510486; XM_011242577; ENSMUST00000034508; ENSMUST00000065461; ENSMUST00000114830; ENSMUST00000175816; ENSMUST00000176022; ENSMUST00000176416; ENSMUST00000176671; ENSMUST00000177054; ENSMUST00000177422; AF079565; AY255637; AY255638; AY255639; AY255640; BC017517; OTTMUST00000110364; OTTMUST0…	NM_016808; NM_198091; NM_198092; XM_006510480; XM_006510482; XM_006510483; XM_006510484; XM_006510485; XM_006510486; XM_011242577; ENSMUST00000034508; ENSMUST00000065461; ENSMUST00000114830; ENSMUST00000175816; ENSMUST00000176022; ENSMUST00000176416; ENSMUST00000176671; ENSMUST00000177054; ENSMUST00000177422; AF079565; AY255637; AY255638; AY255639; AY255640; BC017517; OTTMUST00000110364; OTTMUST0…	Mm.272770					NM_016808; NM_198091; NM_198092; XM_006510480; XM_006510482; XM_006510483; XM_006510484; XM_006510485; XM_006510486; XM_011242577; ENSMUST00000034508; ENSMUST00000065461; ENSMUST00000114830; ENSMUST00000175816; ENSMUST00000176022; ENSMUST00000176416; ENSMUST00000176671; ENSMUST00000177054; ENSMUST00000177422; AF079565; AY255637; AY255638; AY255639; AY255640; BC017517; OTTMUST00000110364; OTTMUST0…	GO:0005634; GO:0005737; GO:0005813; GO:0005938; GO:0048471	nucleus; cytoplasm; centrosome; cell cortex; perinuclear region of cytoplasm	inferred from direct assay; not recorded; inferred from electronic annotation								ENSMUST00000034508; ENSMUST00000065461; ENSMUST00000114830; ENSMUST00000176416; ENSMUST00000177054; OTTMUST00000110364; OTTMUST00000110365; OTTMUST00000110367; OTTMUST00000110368; OTTMUST00000110369	Pfam	IPR001394	Peptidase C19, ubiquitin carboxyl-terminal hydrolase
Alpl	17431720	8.69	6.31	0.08	0.06	5.2	6.68e-09	5e-06	alkaline phosphatase, liver/bone/kidney		11647	NM_001287172; NM_007431; XM_006538497; XM_006538498; XM_006538499; XM_006538500; ENSMUST00000030551; ENSMUST00000133473; ENSMUST00000133566; ENSMUST00000138463; ENSMUST00000139951; ENSMUST00000141451; ENSMUST00000143757; ENSMUST00000153588; AB473959; BC065175; J02980; M54798; OTTMUST00000022726; OTTMUST00000022727; OTTMUST00000022731; OTTMUST00000022733; OTTMUST00000022734; OTTMUST00000022735; OT…	chr4	NM_001287172; NM_007431; XM_006538497; XM_006538498; XM_006538499; XM_006538500; ENSMUST00000030551; ENSMUST00000133473; ENSMUST00000133566; ENSMUST00000138463; ENSMUST00000139951; ENSMUST00000141451; ENSMUST00000143757; ENSMUST00000153588; AB473959; BC065175; J02980; M54798; OTTMUST00000022726; OTTMUST00000022727; OTTMUST00000022731; OTTMUST00000022733; OTTMUST00000022734; OTTMUST00000022735; OT…	NM_001287172; NM_007431; XM_006538497; XM_006538498; XM_006538499; XM_006538500; ENSMUST00000030551; ENSMUST00000133473; ENSMUST00000133566; ENSMUST00000138463; ENSMUST00000139951; ENSMUST00000141451; ENSMUST00000143757; ENSMUST00000153588; AB473959; BC065175; J02980; M54798; OTTMUST00000022726; OTTMUST00000022727; OTTMUST00000022731; OTTMUST00000022733; OTTMUST00000022734; OTTMUST00000022735; OT…	Mm.288186					NM_001287172; NM_007431; XM_006538497; XM_006538498; XM_006538499; XM_006538500; ENSMUST00000030551; ENSMUST00000133473; ENSMUST00000133566; ENSMUST00000138463; ENSMUST00000139951; ENSMUST00000141451; ENSMUST00000143757; ENSMUST00000153588; AB473959; BC065175; J02980; M54798; OTTMUST00000022726; OTTMUST00000022727; OTTMUST00000022731; OTTMUST00000022733; OTTMUST00000022734; OTTMUST00000022735; OT…	GO:0005578; GO:0005615; GO:0005886; GO:0016020; GO:0031225; GO:0065010; GO:0070062	proteinaceous extracellular matrix; extracellular space; plasma membrane; membrane; anchored component of membrane; extracellular membrane-bounded organelle; extracellular exosome	inferred from direct assay; not recorded; inferred from electronic annotation	NM_001287172; NM_007431; XM_006538497; XM_006538498; XM_006538499; XM_006538500; ENSMUST00000030551; ENSMUST00000133473; ENSMUST00000133566; ENSMUST00000138463; ENSMUST00000139951; ENSMUST00000141451; ENSMUST00000143757; ENSMUST00000153588; AB473959; BC065175; J02980; M54798; OTTMUST00000022726; OTTMUST00000022727; OTTMUST00000022731; OTTMUST00000022733; OTTMUST00000022734; OTTMUST00000022735; OT…	GO:0003824; GO:0004035; GO:0005515; GO:0016462; GO:0016787; GO:0016791; GO:0046872	catalytic activity; alkaline phosphatase activity; protein binding; pyrophosphatase activity; hydrolase activity; phosphatase activity; metal ion binding	inferred from electronic annotation; inferred from direct assay; not recorded; inferred from physical interaction; inferred from mutant phenotype				ENSMUST00000030551; ENSMUST00000133473; ENSMUST00000139951; ENSMUST00000153588; OTTMUST00000022726; OTTMUST00000022733; OTTMUST00000022734; OTTMUST00000022736	Pfam	IPR001952	Alkaline phosphatase
Chd3	17264588	10.85	10.51	0.01	0.01	1.27	6.79e-09	5e-06	chromodomain helicase DNA binding protein 3		216848	NM_146019; XM_006532880; XM_006532881; XM_006532882; XM_006532883; XM_006532884; XM_006532885; XM_006532886; XM_006532887; XM_006532888; XM_006532889; XM_006532890; ENSMUST00000092971; ENSMUST00000108661; ENSMUST00000122992; ENSMUST00000128981; ENSMUST00000135909; ENSMUST00000144332; ENSMUST00000144701; ENSMUST00000146930; ENSMUST00000151436; ENSMUST00000154046; AF020311; BC030435; BC055484; BC06…	chr11	NM_146019; XM_006532880; XM_006532881; XM_006532882; XM_006532883; XM_006532884; XM_006532885; XM_006532886; XM_006532887; XM_006532888; XM_006532889; XM_006532890; ENSMUST00000092971; ENSMUST00000108661; ENSMUST00000122992; ENSMUST00000128981; ENSMUST00000135909; ENSMUST00000144332; ENSMUST00000144701; ENSMUST00000146930; ENSMUST00000151436; ENSMUST00000154046; AF020311; BC030435; BC055484; BC06…	NM_146019; XM_006532880; XM_006532881; XM_006532882; XM_006532883; XM_006532884; XM_006532885; XM_006532886; XM_006532887; XM_006532888; XM_006532889; XM_006532890; ENSMUST00000092971; ENSMUST00000108661; ENSMUST00000122992; ENSMUST00000128981; ENSMUST00000135909; ENSMUST00000144332; ENSMUST00000144701; ENSMUST00000146930; ENSMUST00000151436; ENSMUST00000154046; AF020311; BC030435; BC055484; BC06…	Mm.178246	NM_146019; XM_006532880; XM_006532881; XM_006532882; XM_006532883; XM_006532884; XM_006532885; XM_006532886; XM_006532887; XM_006532888; XM_006532889; XM_006532890; ENSMUST00000092971; ENSMUST00000108661; ENSMUST00000122992; ENSMUST00000128981; ENSMUST00000135909; ENSMUST00000144332; ENSMUST00000144701; ENSMUST00000146930; ENSMUST00000151436; ENSMUST00000154046; AF020311; BC030435; BC055484; BC06…	GO:0006333; GO:0007051; GO:0051297; GO:0006355; GO:0008152; GO:0006325	chromatin assembly or disassembly; spindle organization; centrosome organization; regulation of transcription, DNA-templated; metabolic process; chromatin organization	inferred from direct assay; not recorded; inferred from electronic annotation					NM_146019; XM_006532880; XM_006532881; XM_006532882; XM_006532883; XM_006532884; XM_006532885; XM_006532886; XM_006532887; XM_006532888; XM_006532889; XM_006532890; ENSMUST00000092971; ENSMUST00000108661; ENSMUST00000122992; ENSMUST00000128981; ENSMUST00000135909; ENSMUST00000144332; ENSMUST00000144701; ENSMUST00000146930; ENSMUST00000151436; ENSMUST00000154046; AF020311; BC030435; BC055484; BC06…	GO:0005515; GO:0044822; GO:0003677; GO:0005524; GO:0008270; GO:0016818; GO:0046872; GO:0003676; GO:0008026	protein binding; poly(A) RNA binding; DNA binding; ATP binding; zinc ion binding; hydrolase activity, acting on acid anhydrides, in phosphorus-containing anhydrides; metal ion binding; nucleic acid binding; ATP-dependent helicase activity	inferred from physical interaction; not recorded; inferred from electronic annotation				ENSMUST00000092971; ENSMUST00000108661; ENSMUST00000128981; ENSMUST00000144701; ENSMUST00000151436; ENSMUST00000154046; OTTMUST00000013358; OTTMUST00000013361; OTTMUST00000013362; OTTMUST00000013363; OTTMUST00000013364	Pfam	IPR000330; IPR001650; IPR009462; IPR009463; IPR012957; IPR012958; IPR019787; IPR023780; IPR006935; IPR021006	SNF2-related, N-terminal domain; Helicase, C-terminal; Domain of unknown function DUF1086; Domain of unknown function DUF1087; CHD, C-terminal 2; CHD, N-terminal; Zinc finger, PHD-finger; Chromo domain; Helicase/UvrB, N-terminal; Histone deacetylase complex, subunit 2/3
Thbs1	17374488	10.17	12.25	0.07	0.06	-4.23	7.89e-09	5e-06	thrombospondin 1		21825	NM_001313914; NM_011580; ENSMUST00000039559; ENSMUST00000142588; BC042422; BC050917; M87276; OTTMUST00000036100; OTTMUST00000036101; GENSCAN00000005890; uc008lrq.1; uc008lrr.1	chr2	NM_001313914; NM_011580; ENSMUST00000039559; ENSMUST00000142588; BC042422; BC050917; M87276; OTTMUST00000036100; OTTMUST00000036101	NM_001313914; NM_011580; ENSMUST00000039559; ENSMUST00000142588; BC042422; BC050917; M87276; OTTMUST00000036100; OTTMUST00000036101	Mm.4159					NM_001313914; NM_011580; ENSMUST00000039559; ENSMUST00000142588; BC042422; BC050917; M87276; OTTMUST00000036100; OTTMUST00000036101	GO:0005576; GO:0005577; GO:0005615; GO:0005737; GO:0005783; GO:0009897; GO:0009986; GO:0016529; GO:0030141; GO:0031012; GO:0031091; GO:0070062	extracellular region; fibrinogen complex; extracellular space; cytoplasm; endoplasmic reticulum; external side of plasma membrane; cell surface; sarcoplasmic reticulum; secretory granule; extracellular matrix; platelet alpha granule; extracellular exosome	inferred from electronic annotation; not recorded; inferred from direct assay	NM_001313914; NM_011580; ENSMUST00000039559; ENSMUST00000142588; BC042422; BC050917; M87276; OTTMUST00000036100; OTTMUST00000036101	GO:0001786; GO:0001968; GO:0005178; GO:0005509; GO:0005515; GO:0008201; GO:0017134; GO:0030169; GO:0043236; GO:0050431; GO:0050840; GO:0070051; GO:0070052	phosphatidylserine binding; fibronectin binding; integrin binding; calcium ion binding; protein binding; heparin binding; fibroblast growth factor binding; low-density lipoprotein particle binding; laminin binding; transforming growth factor beta binding; extracellular matrix binding; fibrinogen binding; collagen V binding	not recorded; inferred from electronic annotation; inferred from physical interaction; inferred from direct assay	NM_001313914; NM_011580; ENSMUST00000039559; ENSMUST00000142588; BC042422; BC050917; M87276; OTTMUST00000036100; OTTMUST00000036101	GenMAPP	TGF_Beta_Signaling_Pathway; Inflammatory_Response_Pathway	ENSMUST00000039559; OTTMUST00000036100	Pfam	IPR000884; IPR001007; IPR001791; IPR001881; IPR003367; IPR008859	Thrombospondin type-1 (TSP1) repeat; VWFC domain; Laminin G domain; EGF-like calcium-binding domain; Thrombospondin, type 3-like repeat; Thrombospondin, C-terminal
Hist1h2bl	17290997	13.49	12.73	0.02	0.03	1.69	1.04e-08	7e-06	histone cluster 1, H2bl		319185	NM_178199; ENSMUST00000091756; OTTMUST00000001024; GENSCAN00000049095; uc007pra.1	chr13	NM_178199; ENSMUST00000091756	NM_178199; ENSMUST00000091756; OTTMUST00000001024	Mm.377880	NM_178199; ENSMUST00000091756; OTTMUST00000001024	GO:0002227; GO:0006334; GO:0019731; GO:0050830	innate immune response in mucosa; nucleosome assembly; antibacterial humoral response; defense response to Gram-positive bacterium	not recorded	NM_178199; ENSMUST00000091756; OTTMUST00000001024	GO:0000788; GO:0005615; GO:0005634; GO:0070062; GO:0000786; GO:0005654; GO:0005694	nuclear nucleosome; extracellular space; nucleus; extracellular exosome; nucleosome; nucleoplasm; chromosome	not recorded; inferred from electronic annotation; traceable author statement	NM_178199; ENSMUST00000091756; OTTMUST00000001024	GO:0003677; GO:0046982	DNA binding; protein heterodimerization activity	not recorded; inferred from electronic annotation				ENSMUST00000091756; OTTMUST00000001024	Pfam	IPR007125; IPR003958	Histone H2A/H2B/H3; Transcription factor CBF/NF-Y/archaeal histone domain
Klf5	17302397	9.75	8.84	0.03	0.03	1.89	1.07e-08	7e-06	Kruppel-like factor 5		12224	NM_009769; ENSMUST00000005279; AB025099; AF079852; BC006646; BC012958; GENSCAN00000042351; uc007uvf.1; uc007uvg.1	chr14	NM_009769; ENSMUST00000005279; AB025099; AF079852; BC006646; BC012958	NM_009769; ENSMUST00000005279; AB025099; AF079852; BC006646; BC012958	Mm.30262	NM_009769; ENSMUST00000005279; AB025099; AF079852; BC006646; BC012958	GO:0000122; GO:0001525; GO:0006351; GO:0006355; GO:0006357; GO:0030033; GO:0032534; GO:0035914; GO:0045600; GO:0045893; GO:0045944; GO:0060576; GO:0006366	negative regulation of transcription from RNA polymerase II promoter; angiogenesis; transcription, DNA-templated; regulation of transcription, DNA-templated; regulation of transcription from RNA polymerase II promoter; microvillus assembly; regulation of microvillus assembly; skeletal muscle cell differentiation; positive regulation of fat cell differentiation; positive regulation of transcriptio…	inferred from direct assay; inferred from mutant phenotype; inferred from electronic annotation; not recorded	NM_009769; ENSMUST00000005279; AB025099; AF079852; BC006646; BC012958	GO:0005634; GO:0005654; GO:0005737; GO:0005794; GO:0005886; GO:0043231	nucleus; nucleoplasm; cytoplasm; Golgi apparatus; plasma membrane; intracellular membrane-bounded organelle	inferred from direct assay; not recorded; inferred from electronic annotation; traceable author statement	NM_009769; ENSMUST00000005279; AB025099; AF079852; BC006646; BC012958	GO:0000978; GO:0001077; GO:0003676; GO:0003677; GO:0003700; GO:0005515; GO:0008134; GO:0043565; GO:0046872	RNA polymerase II core promoter proximal region sequence-specific DNA binding; transcriptional activator activity, RNA polymerase II core promoter proximal region sequence-specific binding; nucleic acid binding; DNA binding; transcription factor activity, sequence-specific DNA binding; protein binding; transcription factor binding; sequence-specific DNA binding; metal ion binding	not recorded; inferred from electronic annotation; inferred from direct assay; inferred from sequence or structural similarity; inferred from mutant phenotype; inferred from physical interaction
Tnfaip2	17279131	7	7.82	0.02	0.03	-1.76	1.07e-08	7e-06	tumor necrosis factor, alpha-induced protein 2		21928	NM_009396; XM_006515792; XM_006515793; XR_381521; ENSMUST00000102745; ENSMUST00000109792; ENSMUST00000127028; ENSMUST00000127207; ENSMUST00000129467; ENSMUST00000133865; ENSMUST00000156003; ENSMUST00000172783; ENSMUST00000173581; ENSMUST00000174298; ENSMUST00000174692; BC138106; BC138107; OTTMUST00000040424; OTTMUST00000040425; OTTMUST00000040426; OTTMUST00000040427; OTTMUST00000040428; OTTMUST00…	chr12	NM_009396; XM_006515792; XM_006515793; XR_381521; ENSMUST00000102745; ENSMUST00000109792; ENSMUST00000127028; ENSMUST00000127207; ENSMUST00000129467; ENSMUST00000133865; ENSMUST00000156003; ENSMUST00000172783; ENSMUST00000173581; ENSMUST00000174298; ENSMUST00000174692; BC138106; BC138107; OTTMUST00000040424; OTTMUST00000040425; OTTMUST00000040426; OTTMUST00000040427; OTTMUST00000040428; OTTMUST00…	NM_009396; XM_006515792; XM_006515793; XR_381521; ENSMUST00000102745; ENSMUST00000109792; ENSMUST00000127028; ENSMUST00000127207; ENSMUST00000129467; ENSMUST00000133865; ENSMUST00000156003; ENSMUST00000172783; ENSMUST00000173581; ENSMUST00000174298; ENSMUST00000174692; BC138106; BC138107; OTTMUST00000040424; OTTMUST00000040425; OTTMUST00000040426; OTTMUST00000040427; OTTMUST00000040428; OTTMUST00…	Mm.255332	NM_009396; XM_006515792; XM_006515793; XR_381521; ENSMUST00000102745; ENSMUST00000109792; ENSMUST00000127028; ENSMUST00000127207; ENSMUST00000129467; ENSMUST00000133865; ENSMUST00000156003; ENSMUST00000172783; ENSMUST00000173581; ENSMUST00000174298; ENSMUST00000174692; BC138106; BC138107; OTTMUST00000040424; OTTMUST00000040425; OTTMUST00000040426; OTTMUST00000040427; OTTMUST00000040428; OTTMUST00…	GO:0001525; GO:0006887; GO:0007275; GO:0030154; GO:0051601	angiogenesis; exocytosis; multicellular organismal development; cell differentiation; exocyst localization	inferred from electronic annotation; not recorded	NM_009396; XM_006515792; XM_006515793; XR_381521; ENSMUST00000102745; ENSMUST00000109792; ENSMUST00000127028; ENSMUST00000127207; ENSMUST00000129467; ENSMUST00000133865; ENSMUST00000156003; ENSMUST00000172783; ENSMUST00000173581; ENSMUST00000174298; ENSMUST00000174692; BC138106; BC138107; OTTMUST00000040424; OTTMUST00000040425; OTTMUST00000040426; OTTMUST00000040427; OTTMUST00000040428; OTTMUST00…	GO:0000145	exocyst	not recorded; inferred from electronic annotation	NM_009396; XM_006515792; XM_006515793; XR_381521; ENSMUST00000102745; ENSMUST00000109792; ENSMUST00000127028; ENSMUST00000127207; ENSMUST00000129467; ENSMUST00000133865; ENSMUST00000156003; ENSMUST00000172783; ENSMUST00000173581; ENSMUST00000174298; ENSMUST00000174692; BC138106; BC138107; OTTMUST00000040424; OTTMUST00000040425; OTTMUST00000040426; OTTMUST00000040427; OTTMUST00000040428; OTTMUST00…	GO:0000149	SNARE binding	not recorded				ENSMUST00000102745; ENSMUST00000109792; OTTMUST00000040424; OTTMUST00000040425	Pfam	IPR010326	Exocyst complex component Sec6
Dkk2	17402698	10.07	9	0.04	0.03	2.1	1.1e-08	7e-06	dickkopf homolog 2 (Xenopus laevis)		56811	NM_020265; XM_006501818; ENSMUST00000029665; BC096448; OTTMUST00000136072; GENSCAN00000042602; GENSCAN00000042609; uc008rjw.2	chr3	NM_020265; XM_006501818; ENSMUST00000029665; BC096448; OTTMUST00000136072	NM_020265; XM_006501818; ENSMUST00000029665; BC096448; OTTMUST00000136072	Mm.103593	NM_020265; XM_006501818; ENSMUST00000029665; BC096448; OTTMUST00000136072	GO:0007275; GO:0016055; GO:0030178; GO:0090090; GO:0090263	multicellular organismal development; Wnt signaling pathway; negative regulation of Wnt signaling pathway; negative regulation of canonical Wnt signaling pathway; positive regulation of canonical Wnt signaling pathway	inferred from electronic annotation; not recorded	NM_020265; XM_006501818; ENSMUST00000029665; BC096448; OTTMUST00000136072	GO:0005576; GO:0005615	extracellular region; extracellular space	inferred from sequence or structural similarity; not recorded; inferred from electronic annotation								ENSMUST00000029665; OTTMUST00000136072	Pfam	IPR006796	Dickkopf, N-terminal cysteine-rich
Col10a1	17232529	9.78	7.38	0.04	0.1	5.26	1.15e-08	7e-06	collagen, type X, alpha 1		12813	NM_009925; ENSMUST00000105511; OTTMUST00000053879; GENSCAN00000030053; uc011xcr.1	chr10	NM_009925; ENSMUST00000105511; OTTMUST00000053879	NM_009925; ENSMUST00000105511; OTTMUST00000053879	Mm.443177					NM_009925; ENSMUST00000105511; OTTMUST00000053879	GO:0005576; GO:0005578; GO:0005581; GO:0005938	extracellular region; proteinaceous extracellular matrix; collagen trimer; cell cortex	inferred from electronic annotation; inferred from direct assay								ENSMUST00000105511; OTTMUST00000053879	Pfam	IPR001073; IPR008160	C1q domain; Collagen triple helix repeat
Tbx20	17525060	8.86	10.1	0.04	0.05	-2.36	1.23e-08	7e-06	T-box 20		57246	NM_001205085; NM_020496; NM_194263; ENSMUST00000052946; ENSMUST00000166018; AF260557; AF306667; GENSCAN00000041111; NONMMUT068374; uc009ope.2; uc009opf.2; uc009opg.2; uc029wyb.1	chr9	NM_001205085; NM_020496; NM_194263; ENSMUST00000052946; ENSMUST00000166018; AF260557; AF306667	NM_001205085; NM_020496; NM_194263; ENSMUST00000052946; ENSMUST00000166018; AF260557; AF306667	Mm.31452					NM_001205085; NM_020496; NM_194263; ENSMUST00000052946; ENSMUST00000166018; AF260557; AF306667	GO:0005634; GO:0005737	nucleus; cytoplasm	inferred from direct assay; inferred from electronic annotation	NM_001205085; NM_020496; NM_194263; ENSMUST00000052946; ENSMUST00000166018; AF260557; AF306667	GO:0000977; GO:0000978; GO:0001077; GO:0001085; GO:0001102; GO:0001105; GO:0003677; GO:0003700; GO:0005515	RNA polymerase II regulatory region sequence-specific DNA binding; RNA polymerase II core promoter proximal region sequence-specific DNA binding; transcriptional activator activity, RNA polymerase II core promoter proximal region sequence-specific binding; RNA polymerase II transcription factor binding; RNA polymerase II activating transcription factor binding; RNA polymerase II transcription coa…	inferred from direct assay; not recorded; inferred from physical interaction; traceable author statement; inferred from electronic annotation				ENSMUST00000052946; ENSMUST00000166018	Pfam	IPR001699	Transcription factor, T-box
Igfbp3	17260474	11.37	8.82	0.11	0.06	5.86	1.3e-08	8e-06	insulin-like growth factor binding protein 3		16009	NM_008343; XM_011243665; ENSMUST00000020702; ENSMUST00000135887; BC058261; OTTMUST00000011487; OTTMUST00000011488; X81581; GENSCAN00000016159; uc007hzi.2	chr11	NM_008343; XM_011243665; ENSMUST00000020702; ENSMUST00000135887; BC058261; OTTMUST00000011487; OTTMUST00000011488; X81581	NM_008343; XM_011243665; ENSMUST00000020702; ENSMUST00000135887; BC058261; OTTMUST00000011487; OTTMUST00000011488; X81581	Mm.29254	NM_008343; XM_011243665; ENSMUST00000020702; ENSMUST00000135887; BC058261; OTTMUST00000011487; OTTMUST00000011488; X81581	GO:0001558; GO:0001933; GO:0006468; GO:0008285; GO:0010666; GO:0010906; GO:0014912; GO:0040008; GO:0043065; GO:0043085; GO:0043410; GO:0043568; GO:0044342; GO:0045663; GO:0048662; GO:1902512; GO:0001649	regulation of cell growth; negative regulation of protein phosphorylation; protein phosphorylation; negative regulation of cell proliferation; positive regulation of cardiac muscle cell apoptotic process; regulation of glucose metabolic process; negative regulation of smooth muscle cell migration; regulation of growth; positive regulation of apoptotic process; positive regulation of catalytic act…	inferred from genetic interaction; not recorded; inferred from electronic annotation; inferred from expression pattern; inferred from sequence or structural similarity	NM_008343; XM_011243665; ENSMUST00000020702; ENSMUST00000135887; BC058261; OTTMUST00000011487; OTTMUST00000011488; X81581	GO:0005576; GO:0005615; GO:0005634; GO:0005720; GO:0042567; GO:0042568; GO:0070062	extracellular region; extracellular space; nucleus; nuclear heterochromatin; insulin-like growth factor ternary complex; insulin-like growth factor binary complex; extracellular exosome	inferred from electronic annotation; inferred from direct assay; not recorded; inferred from sequence or structural similarity	NM_008343; XM_011243665; ENSMUST00000020702; ENSMUST00000135887; BC058261; OTTMUST00000011487; OTTMUST00000011488; X81581	GO:0001968; GO:0005520; GO:0008160; GO:0019838; GO:0031994; GO:0031995; GO:0005515	fibronectin binding; insulin-like growth factor binding; protein tyrosine phosphatase activator activity; growth factor binding; insulin-like growth factor I binding; insulin-like growth factor II binding; protein binding	inferred from direct assay; inferred from physical interaction; not recorded; inferred from electronic annotation; inferred from sequence or structural similarity	NM_008343; XM_011243665; ENSMUST00000020702; ENSMUST00000135887; BC058261; OTTMUST00000011487; OTTMUST00000011488; X81581	GenMAPP	Smooth_muscle_contraction	ENSMUST00000020702; ENSMUST00000135887; OTTMUST00000011487; OTTMUST00000011488	Pfam	IPR000716; IPR000867	Thyroglobulin type-1; Insulin-like growth factor-binding protein, IGFBP
Kalrn	17329946	7.5	8.9	0.05	0.05	-2.63	1.31e-08	8e-06	kalirin, RhoGEF kinase		545156	NM_001164268; NM_177357; XM_006522363; XM_006522364; XM_006522370; XM_006522380; XM_006522381; XM_006522382; XM_006522383; XM_006522385; XM_006522386; XM_011245951; XM_011245952; XM_011245953; XM_011245954; XM_011245955; XM_011245956; XM_011245957; XM_011245958; XM_011245959; XM_011245960; XM_011245961; XM_011245962; XM_011245963; XM_011245964; XM_011245965; XM_011245966; XM_011245967; XM_0112459…	chr16	NM_001164268; NM_177357; XM_006522363; XM_006522364; XM_006522370; XM_006522380; XM_006522381; XM_006522382; XM_006522383; XM_006522385; XM_006522386; XM_011245951; XM_011245952; XM_011245953; XM_011245954; XM_011245955; XM_011245956; XM_011245957; XM_011245958; XM_011245959; XM_011245960; XM_011245961; XM_011245962; XM_011245963; XM_011245964; XM_011245965; XM_011245966; XM_011245967; XM_0112459…	NM_001164268; NM_177357; XM_006522363; XM_006522364; XM_006522370; XM_006522380; XM_006522381; XM_006522382; XM_006522383; XM_006522385; XM_006522386; XM_011245951; XM_011245952; XM_011245953; XM_011245954; XM_011245955; XM_011245956; XM_011245957; XM_011245958; XM_011245959; XM_011245960; XM_011245961; XM_011245962; XM_011245963; XM_011245964; XM_011245965; XM_011245966; XM_011245967; XM_0112459…	Mm.82274																ENSMUST00000076810; ENSMUST00000089655; ENSMUST00000114947; ENSMUST00000114949; ENSMUST00000114953; ENSMUST00000114954; ENSMUST00000114960; ENSMUST00000114961; ENSMUST00000114963; ENSMUST00000114964; ENSMUST00000114966; ENSMUST00000114973; ENSMUST00000142817; ENSMUST00000151491; OTTMUST00000043062; OTTMUST00000043063; OTTMUST00000043064; OTTMUST00000043065; OTTMUST00000043066; OTTMUST00000043068;…	Pfam	IPR000219; IPR000719; IPR001251; IPR001452; IPR002017; IPR003961; IPR013098; IPR011511; IPR001245; IPR013106	Dbl homology (DH) domain; Protein kinase domain; CRAL-TRIO lipid binding domain; SH3 domain; Spectrin repeat; Fibronectin type III; Immunoglobulin I-set; Variant SH3 domain; Serine-threonine/tyrosine-protein kinase catalytic domain; Immunoglobulin V-set domain
Sec24d	17402361	9.15	10.28	0.01	0.05	-2.18	1.39e-08	8e-06	Sec24 related gene family, member D (S. cerevisiae)		69608	NM_027135; XM_006502038; ENSMUST00000047923; ENSMUST00000196167; ENSMUST00000196482; ENSMUST00000196631; ENSMUST00000197291; ENSMUST00000198210; ENSMUST00000200309; ENSMUST00000200333; BC049257; BC067020; BC086765; BC087865; OTTMUST00000131727; OTTMUST00000131728; OTTMUST00000131729; OTTMUST00000131730; OTTMUST00000131731; OTTMUST00000131732; OTTMUST00000131733; OTTMUST00000132718; BC057981; GENS…	chr3	NM_027135; XM_006502038; ENSMUST00000047923; ENSMUST00000196167; ENSMUST00000196482; ENSMUST00000196631; ENSMUST00000197291; ENSMUST00000198210; ENSMUST00000200309; ENSMUST00000200333; BC049257; BC067020; BC086765; BC087865; OTTMUST00000131727; OTTMUST00000131728; OTTMUST00000131729; OTTMUST00000131730; OTTMUST00000131731; OTTMUST00000131732; OTTMUST00000131733; OTTMUST00000132718; BC057981	NM_027135; XM_006502038; ENSMUST00000047923; ENSMUST00000196167; ENSMUST00000196482; ENSMUST00000196631; ENSMUST00000197291; ENSMUST00000198210; ENSMUST00000200309; ENSMUST00000200333; BC049257; BC067020; BC086765; BC087865; OTTMUST00000131727; OTTMUST00000131728; OTTMUST00000131729; OTTMUST00000131730; OTTMUST00000131731; OTTMUST00000131732; OTTMUST00000131733; OTTMUST00000132718; BC057981	Mm.29293	NM_027135; XM_006502038; ENSMUST00000047923; ENSMUST00000196167; ENSMUST00000196482; ENSMUST00000196631; ENSMUST00000197291; ENSMUST00000198210; ENSMUST00000200309; ENSMUST00000200333; BC049257; BC067020; BC086765; BC087865; OTTMUST00000131727; OTTMUST00000131728; OTTMUST00000131729; OTTMUST00000131730; OTTMUST00000131731; OTTMUST00000131732; OTTMUST00000131733; OTTMUST00000132718; BC057981	GO:0001701; GO:0006810; GO:0006886; GO:0006888; GO:0015031	in utero embryonic development; transport; intracellular protein transport; ER to Golgi vesicle-mediated transport; protein transport	inferred from mutant phenotype; inferred from electronic annotation	NM_027135; XM_006502038; ENSMUST00000047923; ENSMUST00000196167; ENSMUST00000196482; ENSMUST00000196631; ENSMUST00000197291; ENSMUST00000198210; ENSMUST00000200309; ENSMUST00000200333; BC049257; BC067020; BC086765; BC087865; OTTMUST00000131727; OTTMUST00000131728; OTTMUST00000131729; OTTMUST00000131730; OTTMUST00000131731; OTTMUST00000131732; OTTMUST00000131733; OTTMUST00000132718; BC057981	GO:0005575; GO:0030127	cellular_component; COPII vesicle coat	no biological data available; inferred from electronic annotation	NM_027135; XM_006502038; ENSMUST00000047923; ENSMUST00000196167; ENSMUST00000196482; ENSMUST00000196631; ENSMUST00000197291; ENSMUST00000198210; ENSMUST00000200309; ENSMUST00000200333; BC049257; BC067020; BC086765; BC087865; OTTMUST00000131727; OTTMUST00000131728; OTTMUST00000131729; OTTMUST00000131730; OTTMUST00000131731; OTTMUST00000131732; OTTMUST00000131733; OTTMUST00000132718; BC057981	GO:0003674; GO:0008270; GO:0005515	molecular_function; zinc ion binding; protein binding	no biological data available; inferred from electronic annotation				ENSMUST00000047923; OTTMUST00000131727	Pfam	IPR006895; IPR006896; IPR006900; IPR007123; IPR012990	Zinc finger, Sec23/Sec24-type; Sec23/Sec24, trunk domain; Sec23/Sec24, helical domain; Gelsolin-like domain; Sec23/Sec24 beta-sandwich
Chrdl1	17545087	9.94	8.65	0.01	0.06	2.43	1.4e-08	8e-06	chordin-like 1		83453	NM_001114385; NM_031258; XM_006529001; XM_006529002; XM_006529003; ENSMUST00000063029; ENSMUST00000074660; ENSMUST00000112878; ENSMUST00000166406; AF296451; AF305714; AF321853; BC066832; OTTMUST00000045446; OTTMUST00000045447; GENSCAN00000000740; GENSCAN00000000745; uc009ume.2; uc009umf.2	chrX	NM_001114385; NM_031258; XM_006529001; XM_006529002; XM_006529003; ENSMUST00000063029; ENSMUST00000074660; ENSMUST00000112878; ENSMUST00000166406; AF296451; AF305714; AF321853; BC066832; OTTMUST00000045446; OTTMUST00000045447	NM_001114385; NM_031258; XM_006529001; XM_006529002; XM_006529003; ENSMUST00000063029; ENSMUST00000074660; ENSMUST00000112878; ENSMUST00000166406; AF296451; AF305714; AF321853; BC066832; OTTMUST00000045446; OTTMUST00000045447	Mm.157697	NM_001114385; NM_031258; XM_006529001; XM_006529002; XM_006529003; ENSMUST00000063029; ENSMUST00000074660; ENSMUST00000112878; ENSMUST00000166406; AF296451; AF305714; AF321853; BC066832; OTTMUST00000045446; OTTMUST00000045447	GO:0001503; GO:0001654; GO:0001709; GO:0007275; GO:0007399; GO:0030154; GO:0030182; GO:0030514; GO:0048749	ossification; eye development; cell fate determination; multicellular organismal development; nervous system development; cell differentiation; neuron differentiation; negative regulation of BMP signaling pathway; compound eye development	inferred from electronic annotation; not recorded; inferred from direct assay; inferred from sequence or structural similarity	NM_001114385; NM_031258; XM_006529001; XM_006529002; XM_006529003; ENSMUST00000063029; ENSMUST00000074660; ENSMUST00000112878; ENSMUST00000166406; AF296451; AF305714; AF321853; BC066832; OTTMUST00000045446; OTTMUST00000045447	GO:0005576	extracellular region	inferred from electronic annotation								ENSMUST00000063029; ENSMUST00000074660; ENSMUST00000112878; ENSMUST00000166406; OTTMUST00000045446; OTTMUST00000045447	Pfam	IPR001007	VWFC domain
Slc7a5	17513641	11.07	9.94	0.05	0.03	2.19	1.4e-08	8e-06	solute carrier family 7 (cationic amino acid transporter, y+ system), member 5		20539	NM_011404; ENSMUST00000045557; ENSMUST00000182165; ENSMUST00000183015; BC013739; BC026131; OTTMUST00000112980; OTTMUST00000112981; OTTMUST00000112982; AB017189; AB023409; GENSCAN00000056317; NONMMUT067496; NONMMUT067497; uc009nsc.2; uc009nsd.1	chr8	NM_011404; ENSMUST00000045557; ENSMUST00000182165; ENSMUST00000183015; BC013739; BC026131; OTTMUST00000112980; OTTMUST00000112981; OTTMUST00000112982; AB017189; AB023409	NM_011404; ENSMUST00000045557; ENSMUST00000182165; ENSMUST00000183015; BC013739; BC026131; OTTMUST00000112980; OTTMUST00000112981; OTTMUST00000112982; AB017189; AB023409	Mm.27943	NM_011404; ENSMUST00000045557; ENSMUST00000182165; ENSMUST00000183015; BC013739; BC026131; OTTMUST00000112980; OTTMUST00000112981; OTTMUST00000112982; AB017189; AB023409	GO:0003333; GO:0006810; GO:0006865; GO:0007275; GO:0007399; GO:0015807; GO:0015820; GO:0015823; GO:0015827; GO:0030154; GO:0098655; GO:1902475	amino acid transmembrane transport; transport; amino acid transport; multicellular organismal development; nervous system development; L-amino acid transport; leucine transport; phenylalanine transport; tryptophan transport; cell differentiation; cation transmembrane transport; L-alpha-amino acid transmembrane transport	not recorded; inferred from electronic annotation; inferred from direct assay	NM_011404; ENSMUST00000045557; ENSMUST00000182165; ENSMUST00000183015; BC013739; BC026131; OTTMUST00000112980; OTTMUST00000112981; OTTMUST00000112982; AB017189; AB023409	GO:0005634; GO:0005730; GO:0005737; GO:0005886; GO:0005887; GO:0016020; GO:0016021; GO:0043231; GO:0070062; GO:0005829; GO:0016324	nucleus; nucleolus; cytoplasm; plasma membrane; integral component of plasma membrane; membrane; integral component of membrane; intracellular membrane-bounded organelle; extracellular exosome; cytosol; apical plasma membrane	not recorded; inferred from electronic annotation	NM_011404; ENSMUST00000045557; ENSMUST00000182165; ENSMUST00000183015; BC013739; BC026131; OTTMUST00000112980; OTTMUST00000112981; OTTMUST00000112982; AB017189; AB023409	GO:0015171; GO:0015179; GO:0015190; GO:0015192; GO:0015196; GO:0015297	amino acid transmembrane transporter activity; L-amino acid transmembrane transporter activity; L-leucine transmembrane transporter activity; L-phenylalanine transmembrane transporter activity; L-tryptophan transmembrane transporter activity; antiporter activity	inferred from electronic annotation; inferred from direct assay; not recorded				ENSMUST00000045557; OTTMUST00000112980	Pfam	IPR002293; IPR004841	Amino acid/polyamine transporter I; Amino acid permease/ SLC12A domain
Gm2115	17479913	6.6	9.02	0.06	0.1	-5.36	1.5e-08	8e-06	predicted gene 2115		100039239	NR_045098; ENSMUST00000180387; GENSCAN00000039327; KnowTID_00006597; NONMMUT062559; NONMMUT062562; uc009iei.2	chr7		NR_045098	Mm.44882
Lgr4	17374098	11.88	10.29	0.06	0.06	3.01	1.57e-08	8e-06	leucine-rich repeat-containing G protein-coupled receptor 4		107515	NM_172671; ENSMUST00000046548; ENSMUST00000111037; ENSMUST00000142869; ENSMUST00000152584; OTTMUST00000035907; OTTMUST00000035908; OTTMUST00000035909; OTTMUST00000035910; GENSCAN00000050589; NONMMUT039062; NONMMUT039063; uc008lmq.1	chr2	NM_172671; ENSMUST00000046548; ENSMUST00000111037; ENSMUST00000142869; ENSMUST00000152584; OTTMUST00000035907; OTTMUST00000035908; OTTMUST00000035909; OTTMUST00000035910	NM_172671; ENSMUST00000046548; ENSMUST00000111037; ENSMUST00000142869; ENSMUST00000152584; OTTMUST00000035907; OTTMUST00000035908; OTTMUST00000035909; OTTMUST00000035910	Mm.277351					NM_172671; ENSMUST00000046548; ENSMUST00000111037; ENSMUST00000142869; ENSMUST00000152584; OTTMUST00000035907; OTTMUST00000035908; OTTMUST00000035909; OTTMUST00000035910	GO:0005886; GO:0005887; GO:0016020; GO:0016021	plasma membrane; integral component of plasma membrane; membrane; integral component of membrane	inferred from electronic annotation; inferred from direct assay; not recorded	NM_172671; ENSMUST00000046548; ENSMUST00000111037; ENSMUST00000142869; ENSMUST00000152584; OTTMUST00000035907; OTTMUST00000035908; OTTMUST00000035909; OTTMUST00000035910	GO:0004871; GO:0004888; GO:0004930; GO:0005515; GO:0016500	signal transducer activity; transmembrane signaling receptor activity; G-protein coupled receptor activity; protein binding; protein-hormone receptor activity	inferred from electronic annotation; inferred from direct assay; not recorded; inferred from physical interaction				ENSMUST00000046548; ENSMUST00000111037; OTTMUST00000035907; OTTMUST00000035908	Pfam	IPR000276; IPR000372; IPR001611; IPR025875	G protein-coupled receptor, rhodopsin-like; Leucine-rich repeat N-terminal domain; Leucine-rich repeat; Leucine rich repeat 4
Ifi44	17411147	6.63	9.22	0.03	0.13	-6.03	1.6e-08	8e-06	interferon-induced protein 44		99899	NM_133871; XM_006502485; XM_006502486; ENSMUST00000029671; ENSMUST00000127733; ENSMUST00000133888; ENSMUST00000149919; BC111882; OTTMUST00000054299; OTTMUST00000054300; OTTMUST00000054301; OTTMUST00000054302; GENSCAN00000025087; NONMMUT045755; NONMMUT045756; uc008rsk.2	chr3	NM_133871; XM_006502485; XM_006502486; ENSMUST00000029671; ENSMUST00000127733; ENSMUST00000133888; ENSMUST00000149919; BC111882; OTTMUST00000054299; OTTMUST00000054300; OTTMUST00000054301; OTTMUST00000054302	NM_133871; XM_006502485; XM_006502486; ENSMUST00000029671; ENSMUST00000127733; ENSMUST00000133888; ENSMUST00000149919; BC111882; OTTMUST00000054299; OTTMUST00000054300; OTTMUST00000054301; OTTMUST00000054302	Mm.30756	NM_133871; XM_006502485; XM_006502486; ENSMUST00000029671; ENSMUST00000127733; ENSMUST00000133888; ENSMUST00000149919; BC111882; OTTMUST00000054299; OTTMUST00000054300; OTTMUST00000054301; OTTMUST00000054302	GO:0008150	biological_process	no biological data available	NM_133871; XM_006502485; XM_006502486; ENSMUST00000029671; ENSMUST00000127733; ENSMUST00000133888; ENSMUST00000149919; BC111882; OTTMUST00000054299; OTTMUST00000054300; OTTMUST00000054301; OTTMUST00000054302	GO:0005737	cytoplasm	inferred from electronic annotation	NM_133871; XM_006502485; XM_006502486; ENSMUST00000029671; ENSMUST00000127733; ENSMUST00000133888; ENSMUST00000149919; BC111882; OTTMUST00000054299; OTTMUST00000054300; OTTMUST00000054301; OTTMUST00000054302	GO:0003674	molecular_function	no biological data available				ENSMUST00000029671; OTTMUST00000054299	Pfam	IPR006571	TLDc domain
Mr1	17228353	10.78	9.98	0.03	0.02	1.74	1.61e-08	8e-06	major histocompatibility complex, class I-related		15064	NM_008209; XM_006529143; XM_006529144; ENSMUST00000027744; ENSMUST00000191773; ENSMUST00000192410; ENSMUST00000194612; ENSMUST00000195579; AF010448; AF010449; AF010451; AF010453; BC026137; OTTMUST00000126883; OTTMUST00000127151; OTTMUST00000127152; OTTMUST00000127153; OTTMUST00000127154; U94989; GENSCAN00000001208; uc007day.1; uc007daz.1; uc007dba.1; uc011wtv.1	chr1	NM_008209; XM_006529143; XM_006529144; ENSMUST00000027744; ENSMUST00000191773; ENSMUST00000192410; ENSMUST00000194612; ENSMUST00000195579; AF010448; AF010449; AF010451; AF010453; BC026137; OTTMUST00000126883; OTTMUST00000127151; OTTMUST00000127152; OTTMUST00000127153; OTTMUST00000127154; U94989	NM_008209; XM_006529143; XM_006529144; ENSMUST00000027744; ENSMUST00000191773; ENSMUST00000192410; ENSMUST00000194612; ENSMUST00000195579; AF010448; AF010449; AF010451; AF010453; BC026137; OTTMUST00000126883; OTTMUST00000127151; OTTMUST00000127152; OTTMUST00000127153; OTTMUST00000127154; U94989	Mm.7580	NM_008209; XM_006529143; XM_006529144; ENSMUST00000027744; ENSMUST00000191773; ENSMUST00000192410; ENSMUST00000194612; ENSMUST00000195579; AF010448; AF010449; AF010451; AF010453; BC026137; OTTMUST00000126883; OTTMUST00000127151; OTTMUST00000127152; OTTMUST00000127153; OTTMUST00000127154; U94989	GO:0002367; GO:0002376; GO:0002474; GO:0006955; GO:0032611; GO:0032620; GO:0045087; GO:0050829; GO:0019882	cytokine production involved in immune response; immune system process; antigen processing and presentation of peptide antigen via MHC class I; immune response; interleukin-1 beta production; interleukin-17 production; innate immune response; defense response to Gram-negative bacterium; antigen processing and presentation	inferred from mutant phenotype; inferred from electronic annotation	NM_008209; XM_006529143; XM_006529144; ENSMUST00000027744; ENSMUST00000191773; ENSMUST00000192410; ENSMUST00000194612; ENSMUST00000195579; AF010448; AF010449; AF010451; AF010453; BC026137; OTTMUST00000126883; OTTMUST00000127151; OTTMUST00000127152; OTTMUST00000127153; OTTMUST00000127154; U94989	GO:0005783; GO:0005886; GO:0016020; GO:0016021; GO:0042612	endoplasmic reticulum; plasma membrane; membrane; integral component of membrane; MHC class I protein complex	not recorded; inferred from electronic annotation	NM_008209; XM_006529143; XM_006529144; ENSMUST00000027744; ENSMUST00000191773; ENSMUST00000192410; ENSMUST00000194612; ENSMUST00000195579; AF010448; AF010449; AF010451; AF010453; BC026137; OTTMUST00000126883; OTTMUST00000127151; OTTMUST00000127152; OTTMUST00000127153; OTTMUST00000127154; U94989	GO:0042605	peptide antigen binding	inferred from electronic annotation				ENSMUST00000027744; ENSMUST00000192410; OTTMUST00000126883; OTTMUST00000127153	Pfam	IPR001039; IPR003597	MHC class I alpha chain, alpha1 alpha2 domains; Immunoglobulin C1-set
AW551984	17525746	8.41	9.73	0.05	0.04	-2.5	1.66e-08	9e-06	expressed sequence AW551984		244810	NM_001199556; NM_178737; XM_006510304; XM_006510305; ENSMUST00000042485; ENSMUST00000119722; ENSMUST00000128054; ENSMUST00000130829; ENSMUST00000136814; ENSMUST00000141370; ENSMUST00000147753; BC061211; GENSCAN00000040654; GENSCAN00000040666; NONMMUT068658; NONMMUT068659; OTTMUST00000067860; OTTMUST00000067861; OTTMUST00000067862; OTTMUST00000067863; OTTMUST00000067864; OTTMUST00000067865; OTTMUS…	chr9	NM_001199556; NM_178737; XM_006510304; XM_006510305; ENSMUST00000042485; ENSMUST00000119722; ENSMUST00000128054; ENSMUST00000130829; ENSMUST00000136814; ENSMUST00000141370; ENSMUST00000147753; BC061211	NM_001199556; NM_178737; XM_006510304; XM_006510305; ENSMUST00000042485; ENSMUST00000119722; ENSMUST00000128054; ENSMUST00000130829; ENSMUST00000136814; ENSMUST00000141370; ENSMUST00000147753; BC061211	Mm.208855	NM_001199556; NM_178737; XM_006510304; XM_006510305; ENSMUST00000042485; ENSMUST00000119722; ENSMUST00000128054; ENSMUST00000130829; ENSMUST00000136814; ENSMUST00000141370; ENSMUST00000147753; BC061211; OTTMUST00000067860; OTTMUST00000067862; OTTMUST00000067863; OTTMUST00000067864	GO:0055007; GO:0060923	cardiac muscle cell differentiation; cardiac muscle cell fate commitment	inferred from mutant phenotype; inferred from genetic interaction	NM_001199556; NM_178737; XM_006510304; XM_006510305; ENSMUST00000042485; ENSMUST00000119722; ENSMUST00000128054; ENSMUST00000130829; ENSMUST00000136814; ENSMUST00000141370; ENSMUST00000147753; BC061211; OTTMUST00000067860; OTTMUST00000067862; OTTMUST00000067863; OTTMUST00000067864	GO:0005575	cellular_component	no biological data available	NM_001199556; NM_178737; XM_006510304; XM_006510305; ENSMUST00000042485; ENSMUST00000119722; ENSMUST00000128054; ENSMUST00000130829; ENSMUST00000136814; ENSMUST00000141370; ENSMUST00000147753; BC061211; OTTMUST00000067860; OTTMUST00000067862; OTTMUST00000067863; OTTMUST00000067864	GO:0003674	molecular_function	no biological data available				ENSMUST00000042485; ENSMUST00000119722; ENSMUST00000130829; ENSMUST00000141370; OTTMUST00000067860; OTTMUST00000067862; OTTMUST00000067863	Pfam	IPR013694	VIT domain
Ptch2	17417622	9.08	5.96	0.09	0.13	8.68	1.77e-08	9e-06	patched homolog 2		19207	NM_001312903; NM_008958; XM_011240470; XM_011240471; XM_011240472; XM_011240473; XM_011240474; XM_011240476; XR_867827; ENSMUST00000030443; ENSMUST00000123226; ENSMUST00000135133; ENSMUST00000137209; ENSMUST00000144620; ENSMUST00000156989; AB010833; OTTMUST00000023049; OTTMUST00000023050; OTTMUST00000023051; OTTMUST00000023052; OTTMUST00000023053; OTTMUST00000023054; GENSCAN00000015331; NONMMUT04…	chr4	NM_001312903; NM_008958; XM_011240470; XM_011240471; XM_011240472; XM_011240473; XM_011240474; XM_011240476; XR_867827; ENSMUST00000030443; ENSMUST00000123226; ENSMUST00000135133; ENSMUST00000137209; ENSMUST00000144620; ENSMUST00000156989; AB010833; OTTMUST00000023049; OTTMUST00000023050; OTTMUST00000023051; OTTMUST00000023052; OTTMUST00000023053; OTTMUST00000023054	NM_001312903; NM_008958; XM_011240470; XM_011240471; XM_011240472; XM_011240473; XM_011240474; XM_011240476; XR_867827; ENSMUST00000030443; ENSMUST00000123226; ENSMUST00000135133; ENSMUST00000137209; ENSMUST00000144620; ENSMUST00000156989; AB010833; OTTMUST00000023049; OTTMUST00000023050; OTTMUST00000023051; OTTMUST00000023052; OTTMUST00000023053; OTTMUST00000023054	Mm.287037	NM_001312903; NM_008958; XM_011240470; XM_011240471; XM_011240472; XM_011240473; XM_011240474; XM_011240476; XR_867827; ENSMUST00000030443; ENSMUST00000123226; ENSMUST00000135133; ENSMUST00000137209; ENSMUST00000144620; ENSMUST00000156989; AB010833; OTTMUST00000023049; OTTMUST00000023050; OTTMUST00000023051; OTTMUST00000023052; OTTMUST00000023053; OTTMUST00000023054	GO:0001709; GO:0008544; GO:0009957; GO:0042633; GO:0043588; GO:0045606; GO:0007165	cell fate determination; epidermis development; epidermal cell fate specification; hair cycle; skin development; positive regulation of epidermal cell differentiation; signal transduction	inferred from genetic interaction; inferred from mutant phenotype; inferred from electronic annotation	NM_001312903; NM_008958; XM_011240470; XM_011240471; XM_011240472; XM_011240473; XM_011240474; XM_011240476; XR_867827; ENSMUST00000030443; ENSMUST00000123226; ENSMUST00000135133; ENSMUST00000137209; ENSMUST00000144620; ENSMUST00000156989; AB010833; OTTMUST00000023049; OTTMUST00000023050; OTTMUST00000023051; OTTMUST00000023052; OTTMUST00000023053; OTTMUST00000023054	GO:0016020; GO:0016021	membrane; integral component of membrane	inferred from electronic annotation	NM_001312903; NM_008958; XM_011240470; XM_011240471; XM_011240472; XM_011240473; XM_011240474; XM_011240476; XR_867827; ENSMUST00000030443; ENSMUST00000123226; ENSMUST00000135133; ENSMUST00000137209; ENSMUST00000144620; ENSMUST00000156989; AB010833; OTTMUST00000023049; OTTMUST00000023050; OTTMUST00000023051; OTTMUST00000023052; OTTMUST00000023053; OTTMUST00000023054	GO:0005119; GO:0008158; GO:0097108	smoothened binding; hedgehog receptor activity; hedgehog family protein binding	not recorded; inferred from electronic annotation				ENSMUST00000030443; OTTMUST00000023049	Pfam	IPR003392	Patched
Megf10	17350762	7.11	8.93	0.06	0.07	-3.53	1.84e-08	9e-06	multiple EGF-like-domains 10		70417	NM_001001979; ENSMUST00000075770; ENSMUST00000139892; BC075647; OTTMUST00000059657; OTTMUST00000059658; GENSCAN00000035984; GENSCAN00000035985; GENSCAN00000035987; NONMMUT032453; uc008eyz.2; uc008eza.1	chr18	NM_001001979; ENSMUST00000075770; ENSMUST00000139892; BC075647; OTTMUST00000059657; OTTMUST00000059658	NM_001001979; ENSMUST00000075770; ENSMUST00000139892; BC075647; OTTMUST00000059657; OTTMUST00000059658	Mm.297863	NM_001001979; ENSMUST00000075770; ENSMUST00000139892; BC075647; OTTMUST00000059657; OTTMUST00000059658	GO:0006909; GO:0007155; GO:0007517; GO:0014719; GO:0014816; GO:0014841; GO:0034109; GO:0043654; GO:0048641; GO:0051147; GO:0055001	phagocytosis; cell adhesion; muscle organ development; skeletal muscle satellite cell activation; skeletal muscle satellite cell differentiation; skeletal muscle satellite cell proliferation; homotypic cell-cell adhesion; recognition of apoptotic cell; regulation of skeletal muscle tissue development; regulation of muscle cell differentiation; muscle cell development	inferred from electronic annotation; inferred from mutant phenotype; not recorded; inferred from direct assay; inferred from sequence or structural similarity	NM_001001979; ENSMUST00000075770; ENSMUST00000139892; BC075647; OTTMUST00000059657; OTTMUST00000059658	GO:0001891; GO:0005886; GO:0016020; GO:0016021; GO:0042995; GO:0016323	phagocytic cup; plasma membrane; membrane; integral component of membrane; cell projection; basolateral plasma membrane	inferred from direct assay; inferred from electronic annotation	NM_001001979; ENSMUST00000075770; ENSMUST00000139892; BC075647; OTTMUST00000059657; OTTMUST00000059658	GO:0003674	molecular_function	no biological data available				ENSMUST00000075770; ENSMUST00000139892; OTTMUST00000059657; OTTMUST00000059658	Pfam	IPR002049; IPR013032; IPR013111	Laminin EGF domain; EGF-like, conserved site; EGF-like domain, extracellular
Gli1	17245874	10.04	5.36	0.11	0.21	25.62	1.85e-08	9e-06	GLI-Kruppel family member GLI1		14632	NM_010296; XM_011243372; ENSMUST00000026474; AB025922; AB232675; AB234616; AF026305; BC131649; BC131650; AB232674; GENSCAN00000015670; uc007hjf.1; uc007hjg.1; uc007hjh.1; uc011xpq.1; uc011xpr.1	chr10	NM_010296; XM_011243372; ENSMUST00000026474; AB025922; AB232675; AB234616; AF026305; BC131649; BC131650; AB232674	NM_010296; XM_011243372; ENSMUST00000026474; AB025922; AB232675; AB234616; AF026305; BC131649; BC131650; AB232674	Mm.391450					NM_010296; XM_011243372; ENSMUST00000026474; AB025922; AB232675; AB234616; AF026305; BC131649; BC131650; AB232674	GO:0005634; GO:0005654; GO:0005737; GO:0005829; GO:0005929; GO:0005930; GO:0043231; GO:0072372; GO:0097542	nucleus; nucleoplasm; cytoplasm; cytosol; cilium; axoneme; intracellular membrane-bounded organelle; primary cilium; ciliary tip	inferred from direct assay; not recorded; inferred from genetic interaction; inferred from electronic annotation	NM_010296; XM_011243372; ENSMUST00000026474; AB025922; AB232675; AB234616; AF026305; BC131649; BC131650; AB232674	GO:0003676; GO:0003677; GO:0003682; GO:0003705; GO:0005515; GO:0008017; GO:0043565; GO:0044212; GO:0046872	nucleic acid binding; DNA binding; chromatin binding; transcription factor activity, RNA polymerase II distal enhancer sequence-specific binding; protein binding; microtubule binding; sequence-specific DNA binding; transcription regulatory region DNA binding; metal ion binding	inferred from electronic annotation; inferred from direct assay; not recorded; inferred from physical interaction; inferred from sequence or structural similarity				ENSMUST00000026474	Pfam	IPR007087	Zinc finger, C2H2
Matn2	17310922	9.57	8.52	0.04	0.03	2.06	1.9e-08	9e-06	matrilin 2		17181	NM_016762; XM_006520023; ENSMUST00000022947; ENSMUST00000163455; BC005429; BC092298; U69262; GENSCAN00000039911; GENSCAN00000039921; NONMMUT023072; uc007vll.1; uc007vlm.1; uc007vln.1; uc007vlo.1	chr15	NM_016762; XM_006520023; ENSMUST00000022947; ENSMUST00000163455; BC005429; BC092298; U69262	NM_016762; XM_006520023; ENSMUST00000022947; ENSMUST00000163455; BC005429; BC092298; U69262	Mm.396856	NM_016762; XM_006520023; ENSMUST00000022947; ENSMUST00000163455; BC005429; BC092298; U69262	GO:0001764; GO:0007411; GO:0008347; GO:0031104; GO:0031175; GO:0048678	neuron migration; axon guidance; glial cell migration; dendrite regeneration; neuron projection development; response to axon injury	inferred from direct assay; inferred from genetic interaction; inferred from mutant phenotype	NM_016762; XM_006520023; ENSMUST00000022947; ENSMUST00000163455; BC005429; BC092298; U69262	GO:0005576; GO:0005578; GO:0005604; GO:0031012	extracellular region; proteinaceous extracellular matrix; basement membrane; extracellular matrix	inferred from electronic annotation; inferred from direct assay; not recorded	NM_016762; XM_006520023; ENSMUST00000022947; ENSMUST00000163455; BC005429; BC092298; U69262	GO:0005509	calcium ion binding	inferred from electronic annotation				ENSMUST00000022947; ENSMUST00000163455	Pfam	IPR001881; IPR002035; IPR019466	EGF-like calcium-binding domain; von Willebrand factor, type A; Matrilin, coiled-coil trimerisation domain
Maml2	17514678	9.6	10.74	0.05	0.03	-2.2	2.01e-08	9e-06	mastermind like 2 (Drosophila)		270118	NM_001013813; NM_173776; ENSMUST00000034401; ENSMUST00000159294; ENSMUST00000161245; ENSMUST00000177755; BC053388; GENSCAN00000004556; GENSCAN00000004563; GENSCAN00000004596; KnowTID_00007856; NONMMUT068106; NONMMUT071569; OTTMUST00000083000; OTTMUST00000083001; uc009odw.2; uc012gob.1	chr9	NM_001013813; NM_173776; ENSMUST00000034401; ENSMUST00000159294; ENSMUST00000161245; ENSMUST00000177755; BC053388	NM_001013813; NM_173776; ENSMUST00000034401; ENSMUST00000159294; ENSMUST00000161245; ENSMUST00000177755; BC053388	Mm.116898	NM_001013813; NM_173776; ENSMUST00000034401; ENSMUST00000159294; ENSMUST00000161245; ENSMUST00000177755; BC053388; OTTMUST00000083000	GO:0045944; GO:0007221; GO:0007219	positive regulation of transcription from RNA polymerase II promoter; positive regulation of transcription of Notch receptor target; Notch signaling pathway	not recorded; inferred from sequence or structural similarity; inferred from electronic annotation	NM_001013813; NM_173776; ENSMUST00000034401; ENSMUST00000159294; ENSMUST00000161245; ENSMUST00000177755; BC053388; OTTMUST00000083000	GO:0005634; GO:0005654; GO:0016607; GO:0005794	nucleus; nucleoplasm; nuclear speck; Golgi apparatus	not recorded; inferred from sequence or structural similarity; inferred from electronic annotation	NM_001013813; NM_173776; ENSMUST00000034401; ENSMUST00000159294; ENSMUST00000161245; ENSMUST00000177755; BC053388; OTTMUST00000083000	GO:0003713	transcription coactivator activity	not recorded; inferred from sequence or structural similarity; inferred from electronic annotation
Gadd45a	17467316	10.58	8.69	0.05	0.09	3.71	2.03e-08	9e-06	growth arrest and DNA-damage-inducible 45 alpha		13197	NM_007836; ENSMUST00000043098; ENSMUST00000126194; ENSMUST00000128617; ENSMUST00000151958; ENSMUST00000155041; ENSMUST00000204282; ENSMUST00000204369; BC011141; L28177; OTTMUST00000055990; OTTMUST00000055991; OTTMUST00000055992; OTTMUST00000055993; OTTMUST00000055994; OTTMUST00000141309; OTTMUST00000141310; GENSCAN00000001151; uc009cfc.1	chr6	NM_007836; ENSMUST00000043098; ENSMUST00000126194; ENSMUST00000128617; ENSMUST00000151958; ENSMUST00000155041; ENSMUST00000204282; ENSMUST00000204369; BC011141; L28177; OTTMUST00000055990; OTTMUST00000055991; OTTMUST00000055992; OTTMUST00000055993; OTTMUST00000055994; OTTMUST00000141309; OTTMUST00000141310	NM_007836; ENSMUST00000043098; ENSMUST00000126194; ENSMUST00000128617; ENSMUST00000151958; ENSMUST00000155041; ENSMUST00000204282; ENSMUST00000204369; BC011141; L28177; OTTMUST00000055990; OTTMUST00000055991; OTTMUST00000055992; OTTMUST00000055993; OTTMUST00000055994; OTTMUST00000141309; OTTMUST00000141310	Mm.72235					NM_007836; ENSMUST00000043098; ENSMUST00000126194; ENSMUST00000128617; ENSMUST00000151958; ENSMUST00000155041; ENSMUST00000204282; ENSMUST00000204369; BC011141; L28177; OTTMUST00000055990; OTTMUST00000055991; OTTMUST00000055992; OTTMUST00000055993; OTTMUST00000055994; OTTMUST00000141309; OTTMUST00000141310	GO:0005634; GO:0005737	nucleus; cytoplasm	inferred from direct assay; not recorded; traceable author statement; inferred from electronic annotation	NM_007836; ENSMUST00000043098; ENSMUST00000126194; ENSMUST00000128617; ENSMUST00000151958; ENSMUST00000155041; ENSMUST00000204282; ENSMUST00000204369; BC011141; L28177; OTTMUST00000055990; OTTMUST00000055991; OTTMUST00000055992; OTTMUST00000055993; OTTMUST00000055994; OTTMUST00000141309; OTTMUST00000141310	GO:0001047; GO:0005515	core promoter binding; protein binding	inferred from direct assay; inferred from physical interaction; inferred from electronic annotation	NM_007836; ENSMUST00000043098; ENSMUST00000126194; ENSMUST00000128617; ENSMUST00000151958; ENSMUST00000155041; ENSMUST00000204282; ENSMUST00000204369; BC011141; L28177; OTTMUST00000055990; OTTMUST00000055991; OTTMUST00000055992; OTTMUST00000055993; OTTMUST00000055994; OTTMUST00000141309; OTTMUST00000141310	GenMAPP	Cell_Cycle_KEGG; G1_to_S_cell_cycle_Reactome	ENSMUST00000043098; ENSMUST00000204369; OTTMUST00000055990; OTTMUST00000141309	Pfam	IPR004038	Ribosomal protein L7Ae/L30e/S12e/Gadd45
Osmr	17315743	8.62	10.36	0.05	0.08	-3.34	2.03e-08	9e-06	oncostatin M receptor		18414	NM_001310469; NM_011019; XM_006519973; XM_006519976; XM_006519977; ENSMUST00000022746; ENSMUST00000175862; ENSMUST00000176554; ENSMUST00000176826; ENSMUST00000177263; ENSMUST00000177478; AB015978; AF058805; BC137703; OTTMUST00000104138; OTTMUST00000104139; OTTMUST00000104140; OTTMUST00000104141; OTTMUST00000104142; OTTMUST00000104145; GENSCAN00000037953; NONMMUT022659; uc007vdt.2; uc007vdu.2; uc0…	chr15	NM_001310469; NM_011019; XM_006519973; XM_006519976; XM_006519977; ENSMUST00000022746; ENSMUST00000175862; ENSMUST00000176554; ENSMUST00000176826; ENSMUST00000177263; ENSMUST00000177478; AB015978; AF058805; BC137703; OTTMUST00000104138; OTTMUST00000104139; OTTMUST00000104140; OTTMUST00000104141; OTTMUST00000104142; OTTMUST00000104145	NM_001310469; NM_011019; XM_006519973; XM_006519976; XM_006519977; ENSMUST00000022746; ENSMUST00000175862; ENSMUST00000176554; ENSMUST00000176826; ENSMUST00000177263; ENSMUST00000177478; AB015978; AF058805; BC137703; OTTMUST00000104138; OTTMUST00000104139; OTTMUST00000104140; OTTMUST00000104141; OTTMUST00000104142; OTTMUST00000104145	Mm.10760	NM_001310469; NM_011019; XM_006519973; XM_006519976; XM_006519977; ENSMUST00000022746; ENSMUST00000175862; ENSMUST00000176554; ENSMUST00000176826; ENSMUST00000177263; ENSMUST00000177478; AB015978; AF058805; BC137703; OTTMUST00000104138; OTTMUST00000104139; OTTMUST00000104140; OTTMUST00000104141; OTTMUST00000104142; OTTMUST00000104145	GO:0007166; GO:0008284; GO:0034097; GO:0038165	cell surface receptor signaling pathway; positive regulation of cell proliferation; response to cytokine; oncostatin-M-mediated signaling pathway	traceable author statement; not recorded; inferred from electronic annotation	NM_001310469; NM_011019; XM_006519973; XM_006519976; XM_006519977; ENSMUST00000022746; ENSMUST00000175862; ENSMUST00000176554; ENSMUST00000176826; ENSMUST00000177263; ENSMUST00000177478; AB015978; AF058805; BC137703; OTTMUST00000104138; OTTMUST00000104139; OTTMUST00000104140; OTTMUST00000104141; OTTMUST00000104142; OTTMUST00000104145	GO:0005887; GO:0005900; GO:0009897; GO:0016020; GO:0016021; GO:0016324	integral component of plasma membrane; oncostatin-M receptor complex; external side of plasma membrane; membrane; integral component of membrane; apical plasma membrane	traceable author statement; not recorded; inferred from direct assay; inferred from electronic annotation	NM_001310469; NM_011019; XM_006519973; XM_006519976; XM_006519977; ENSMUST00000022746; ENSMUST00000175862; ENSMUST00000176554; ENSMUST00000176826; ENSMUST00000177263; ENSMUST00000177478; AB015978; AF058805; BC137703; OTTMUST00000104138; OTTMUST00000104139; OTTMUST00000104140; OTTMUST00000104141; OTTMUST00000104142; OTTMUST00000104145	GO:0004896; GO:0004924; GO:0019838; GO:0019955	cytokine receptor activity; oncostatin-M receptor activity; growth factor binding; cytokine binding	inferred from electronic annotation; inferred from direct assay; not recorded; inferred from physical interaction				ENSMUST00000022746; ENSMUST00000176826; OTTMUST00000104138; OTTMUST00000104145	Pfam	IPR003961	Fibronectin type III
Ednra	17510685	10.72	9.22	0.05	0.06	2.84	2.16e-08	1e-05	endothelin receptor type A		13617	NM_010332; ENSMUST00000034029; ENSMUST00000146561; BC008277; OTTMUST00000059825; OTTMUST00000059826; GENSCAN00000049970; uc009mhv.1; uc009mhw.1	chr8	NM_010332; ENSMUST00000034029; ENSMUST00000146561; BC008277; OTTMUST00000059825; OTTMUST00000059826	NM_010332; ENSMUST00000034029; ENSMUST00000146561; BC008277; OTTMUST00000059825; OTTMUST00000059826	Mm.283168	NM_010332; ENSMUST00000034029; ENSMUST00000146561; BC008277; OTTMUST00000059825; OTTMUST00000059826	GO:0001569; GO:0001666; GO:0001701; GO:0001821; GO:0001934; GO:0003094; GO:0007165; GO:0007186; GO:0007204; GO:0007205; GO:0007266; GO:0007507; GO:0007585; GO:0008217; GO:0008284; GO:0014032; GO:0014824; GO:0015758; GO:0019233; GO:0030818; GO:0032496; GO:0042310; GO:0042482; GO:0043066; GO:0043084; GO:0043278; GO:0048144; GO:0048484; GO:0048659; GO:0050678; GO:0050729; GO:0051281; GO:0051482; GO:…	patterning of blood vessels; response to hypoxia; in utero embryonic development; histamine secretion; positive regulation of protein phosphorylation; glomerular filtration; signal transduction; G-protein coupled receptor signaling pathway; positive regulation of cytosolic calcium ion concentration; protein kinase C-activating G-protein coupled receptor signaling pathway; Rho protein signal trans…	inferred from genetic interaction; inferred from mutant phenotype; not recorded; inferred from electronic annotation; traceable author statement; inferred from direct assay	NM_010332; ENSMUST00000034029; ENSMUST00000146561; BC008277; OTTMUST00000059825; OTTMUST00000059826	GO:0005829; GO:0005886; GO:0016020; GO:0016021; GO:0030315; GO:0031965; GO:0045121	cytosol; plasma membrane; membrane; integral component of membrane; T-tubule; nuclear membrane; membrane raft	not recorded; inferred from electronic annotation	NM_010332; ENSMUST00000034029; ENSMUST00000146561; BC008277; OTTMUST00000059825; OTTMUST00000059826	GO:0004713; GO:0004871; GO:0004930; GO:0004962; GO:0005515	protein tyrosine kinase activity; signal transducer activity; G-protein coupled receptor activity; endothelin receptor activity; protein binding	traceable author statement; inferred from electronic annotation; inferred from mutant phenotype; not recorded; inferred from physical interaction	NM_010332; ENSMUST00000034029; ENSMUST00000146561; BC008277; OTTMUST00000059825; OTTMUST00000059826	GenMAPP	Prostaglandin_synthesis_regulation; GPCRDB_Other; Peptide_GPCRs	ENSMUST00000034029; OTTMUST00000059825	Pfam	IPR000276	G protein-coupled receptor, rhodopsin-like
Slc35g1	17359156	8.01	5.92	0.11	0.02	4.25	2.25e-08	1e-05	solute carrier family 35, member G1		240660	NM_175507; ENSMUST00000054098; BC137663; BC137664; GENSCAN00000031619; uc008hjm.1; uc008hjn.1; uc012blh.1	chr19	NM_175507; ENSMUST00000054098; BC137663; BC137664	NM_175507; ENSMUST00000054098; BC137663; BC137664	Mm.262085	NM_175507; ENSMUST00000054098; BC137663; BC137664	GO:0051480; GO:1990034	cytosolic calcium ion homeostasis; calcium ion export from cell	not recorded; inferred from electronic annotation	NM_175507; ENSMUST00000054098; BC137663; BC137664	GO:0005783; GO:0005789; GO:0005829; GO:0005886; GO:0016020; GO:0016021	endoplasmic reticulum; endoplasmic reticulum membrane; cytosol; plasma membrane; membrane; integral component of membrane	inferred from electronic annotation; not recorded	NM_175507; ENSMUST00000054098; BC137663; BC137664	GO:0003674; GO:0005515	molecular_function; protein binding	no biological data available; inferred from electronic annotation				ENSMUST00000054098	Pfam	IPR000620	EamA domain
Gpr176	17389709	8.79	10.47	0.08	0.04	-3.19	2.28e-08	1e-05	G protein-coupled receptor 176		381413	NM_201367; XM_011239648; ENSMUST00000039160; AY255554; BC052037; OTTMUST00000036097; GENSCAN00000005910; GENSCAN00000005971; NONMMUT039271; uc008lru.2	chr2	NM_201367; XM_011239648; ENSMUST00000039160; AY255554; BC052037; OTTMUST00000036097	NM_201367; XM_011239648; ENSMUST00000039160; AY255554; BC052037; OTTMUST00000036097	Mm.70979	NM_201367; XM_011239648; ENSMUST00000039160; AY255554; BC052037; OTTMUST00000036097	GO:0007165; GO:0007186; GO:0008150	signal transduction; G-protein coupled receptor signaling pathway; biological_process	inferred from electronic annotation; no biological data available	NM_201367; XM_011239648; ENSMUST00000039160; AY255554; BC052037; OTTMUST00000036097	GO:0005886; GO:0016020; GO:0016021; GO:0005575	plasma membrane; membrane; integral component of membrane; cellular_component	inferred from electronic annotation; no biological data available	NM_201367; XM_011239648; ENSMUST00000039160; AY255554; BC052037; OTTMUST00000036097	GO:0004871; GO:0004930; GO:0003674	signal transducer activity; G-protein coupled receptor activity; molecular_function	inferred from electronic annotation; no biological data available				ENSMUST00000039160; OTTMUST00000036097	Pfam	IPR000276	G protein-coupled receptor, rhodopsin-like
Angpt1	17316780	7.36	8.67	0.06	0.03	-2.49	2.7e-08	1.2e-05	angiopoietin 1		11600	NM_001286062; NM_009640; XM_006520323; ENSMUST00000022921; BC067410; U83509; GENSCAN00000053073; GENSCAN00000053078; GENSCAN00000053090; uc007vpc.2; uc007vpd.2; uc007vpe.2	chr15	NM_001286062; NM_009640; XM_006520323; ENSMUST00000022921; BC067410; U83509	NM_001286062; NM_009640; XM_006520323; ENSMUST00000022921; BC067410; U83509	Mm.309336					NM_001286062; NM_009640; XM_006520323; ENSMUST00000022921; BC067410; U83509	GO:0005576; GO:0005615; GO:0005886; GO:0005902; GO:0045121; GO:0070062; GO:0016020; GO:0016021	extracellular region; extracellular space; plasma membrane; microvillus; membrane raft; extracellular exosome; membrane; integral component of membrane	inferred from electronic annotation; not recorded	NM_001286062; NM_009640; XM_006520323; ENSMUST00000022921; BC067410; U83509	GO:0005102; GO:0005172; GO:0030971; GO:0005515	receptor binding; vascular endothelial growth factor receptor binding; receptor tyrosine kinase binding; protein binding	inferred from physical interaction; traceable author statement; not recorded; inferred from electronic annotation				ENSMUST00000022921	Pfam	IPR002181	Fibrinogen, alpha/beta/gamma chain, C-terminal globular domain
Tiam1	17331918	8.72	6.57	0.02	0.11	4.44	2.77e-08	1.2e-05	T cell lymphoma invasion and metastasis 1		21844	NM_001145886; NM_001145887; NM_009384; XM_006522978; XM_006522980; XM_006522982; XM_006522983; XM_011246112; ENSMUST00000002588; ENSMUST00000089084; ENSMUST00000114122; ENSMUST00000114124; ENSMUST00000124433; ENSMUST00000130951; ENSMUST00000134021; ENSMUST00000136760; ENSMUST00000139544; ENSMUST00000144691; ENSMUST00000151655; ENSMUST00000155915; ENSMUST00000163370; ENSMUST00000164263; ENSMUST000…	chr16	NM_001145886; NM_001145887; NM_009384; XM_006522978; XM_006522980; XM_006522982; XM_006522983; XM_011246112; ENSMUST00000002588; ENSMUST00000089084; ENSMUST00000114122; ENSMUST00000114124; ENSMUST00000124433; ENSMUST00000130951; ENSMUST00000134021; ENSMUST00000136760; ENSMUST00000139544; ENSMUST00000144691; ENSMUST00000151655; ENSMUST00000155915; ENSMUST00000163370; ENSMUST00000164263; ENSMUST000…	NM_001145886; NM_001145887; NM_009384; XM_006522978; XM_006522980; XM_006522982; XM_006522983; XM_011246112; ENSMUST00000002588; ENSMUST00000089084; ENSMUST00000114122; ENSMUST00000114124; ENSMUST00000124433; ENSMUST00000130951; ENSMUST00000134021; ENSMUST00000136760; ENSMUST00000139544; ENSMUST00000144691; ENSMUST00000151655; ENSMUST00000155915; ENSMUST00000163370; ENSMUST00000164263; ENSMUST000…	Mm.310902																ENSMUST00000002588; ENSMUST00000114122; ENSMUST00000114124; ENSMUST00000134021; ENSMUST00000163370; ENSMUST00000164263; OTTMUST00000059479; OTTMUST00000059481; OTTMUST00000059482; OTTMUST00000060520	Pfam	IPR000219; IPR001478; IPR001849; IPR003116	Dbl homology (DH) domain; PDZ domain; Pleckstrin homology domain; Raf-like Ras-binding
Atp2a2	17452405	10.88	11.73	0.03	0.03	-1.8	2.8e-08	1.2e-05	ATPase, Ca++ transporting, cardiac muscle, slow twitch 2		11938	NM_001110140; NM_009722; NR_027838; ENSMUST00000031423; ENSMUST00000177974; ENSMUST00000179939; ENSMUST00000196490; ENSMUST00000197415; BC054531; BC054748; OTTMUST00000135161; OTTMUST00000135162; OTTMUST00000135163; OTTMUST00000135164; OTTMUST00000135165; GENSCAN00000042932; NONMMUT054360; NONMMUT054364; uc008zli.2; uc008zlj.2	chr5	NM_001110140; NM_009722; NR_027838; ENSMUST00000031423; ENSMUST00000177974; ENSMUST00000179939; ENSMUST00000196490; ENSMUST00000197415; BC054531; BC054748; OTTMUST00000135161; OTTMUST00000135162; OTTMUST00000135163; OTTMUST00000135164; OTTMUST00000135165	NM_001110140; NM_009722; NR_027838; ENSMUST00000031423; ENSMUST00000177974; ENSMUST00000179939; ENSMUST00000196490; ENSMUST00000197415; BC054531; BC054748; OTTMUST00000135161; OTTMUST00000135162; OTTMUST00000135163; OTTMUST00000135164; OTTMUST00000135165	Mm.227583													NM_001110140; NM_009722; NR_027838; ENSMUST00000031423; ENSMUST00000177974; ENSMUST00000179939; ENSMUST00000196490; ENSMUST00000197415; BC054531; BC054748; OTTMUST00000135161; OTTMUST00000135162; OTTMUST00000135163; OTTMUST00000135164; OTTMUST00000135165	GenMAPP	Calcium_regulation_in_cardiac_cells; Smooth_muscle_contraction	ENSMUST00000031423; ENSMUST00000177974; ENSMUST00000179939; OTTMUST00000135161; OTTMUST00000135162; OTTMUST00000135163	Pfam	IPR004014; IPR006068; IPR008250; IPR023214	Cation-transporting P-type ATPase, N-terminal; Cation-transporting P-type ATPase, C-terminal; P-type ATPase, A domain; HAD-like domain
Thbd	17392568	9.05	6.54	0.09	0.1	5.72	2.81e-08	1.2e-05	thrombomodulin		21824	NM_009378; ENSMUST00000099270; BC019154; CT010375; OTTMUST00000037329; GENSCAN00000001791; uc008mtd.2	chr2	NM_009378; ENSMUST00000099270; BC019154; CT010375; OTTMUST00000037329	NM_009378; ENSMUST00000099270; BC019154; CT010375; OTTMUST00000037329	Mm.24096	NM_009378; ENSMUST00000099270; BC019154; CT010375; OTTMUST00000037329	GO:0007565; GO:0007596; GO:0007599; GO:0009790; GO:0030195; GO:0050819; GO:0007165; GO:0010165; GO:0032496; GO:0051591	female pregnancy; blood coagulation; hemostasis; embryo development; negative regulation of blood coagulation; negative regulation of coagulation; signal transduction; response to X-ray; response to lipopolysaccharide; response to cAMP	inferred from mutant phenotype; traceable author statement; inferred from electronic annotation	NM_009378; ENSMUST00000099270; BC019154; CT010375; OTTMUST00000037329	GO:0005615; GO:0005886; GO:0005887; GO:0009986; GO:0016020; GO:0016021	extracellular space; plasma membrane; integral component of plasma membrane; cell surface; membrane; integral component of membrane	not recorded; traceable author statement; inferred from electronic annotation	NM_009378; ENSMUST00000099270; BC019154; CT010375; OTTMUST00000037329	GO:0004888; GO:0005509	transmembrane signaling receptor activity; calcium ion binding	inferred from electronic annotation				ENSMUST00000099270; OTTMUST00000037329	Pfam	IPR001304; IPR001881; IPR015149	C-type lectin; EGF-like calcium-binding domain; Thrombomodulin-like, EGF-like
Kctd12	17309154	11.74	8.97	0.05	0.14	6.83	2.84e-08	1.2e-05	potassium channel tetramerisation domain containing 12		239217	NM_177715; ENSMUST00000183756; ENSMUST00000184744; BC116647; BC116648; OTTMUST00000118155; OTTMUST00000118156; ENSMUST00000202333; GENSCAN00000047583; NONMMUT022049; NONMMUT022050; NONMMUT022052; OTTMUST00000118157; uc007uwe.1	chr14	NM_177715; ENSMUST00000183756; ENSMUST00000184744; BC116647; BC116648; OTTMUST00000118155; OTTMUST00000118156	NM_177715; ENSMUST00000183756; ENSMUST00000184744; BC116647; BC116648; OTTMUST00000118155; OTTMUST00000118156	Mm.246466	NM_177715; ENSMUST00000183756; ENSMUST00000184744; BC116647; BC116648; OTTMUST00000118155; OTTMUST00000118156	GO:0008277; GO:0051260	regulation of G-protein coupled receptor protein signaling pathway; protein homooligomerization	inferred from genetic interaction; inferred from electronic annotation	NM_177715; ENSMUST00000183756; ENSMUST00000184744; BC116647; BC116648; OTTMUST00000118155; OTTMUST00000118156	GO:0005886; GO:0016020; GO:0030054; GO:0042734; GO:0043235; GO:0045202; GO:0045211; GO:0070062	plasma membrane; membrane; cell junction; presynaptic membrane; receptor complex; synapse; postsynaptic membrane; extracellular exosome	inferred from electronic annotation; inferred from direct assay; not recorded	NM_177715; ENSMUST00000183756; ENSMUST00000184744; BC116647; BC116648; OTTMUST00000118155; OTTMUST00000118156	GO:0005515; GO:0044822	protein binding; poly(A) RNA binding	inferred from physical interaction; not recorded; inferred from electronic annotation				ENSMUST00000184744; OTTMUST00000118155	Pfam	IPR003131	Potassium channel tetramerisation-type BTB domain
Med13l	17441540	9.59	10.38	0.03	0.03	-1.73	2.89e-08	1.2e-05	mediator complex subunit 13-like		76199	NM_172424; XM_006530496; XM_006530497; XM_011248248; ENSMUST00000100816; ENSMUST00000201010; ENSMUST00000201614; ENSMUST00000201696; ENSMUST00000202538; ENSMUST00000202787; AY338464; OTTMUST00000138967; OTTMUST00000138968; OTTMUST00000138969; OTTMUST00000138970; OTTMUST00000138971; OTTMUST00000138977; GENSCAN00000013745; GENSCAN00000013774; NONMMUT054186; uc008zgk.1; uc008zgl.1; uc008zgm.1; uc008…	chr5	NM_172424; XM_006530496; XM_006530497; XM_011248248; ENSMUST00000100816; ENSMUST00000201010; ENSMUST00000201614; ENSMUST00000201696; ENSMUST00000202538; ENSMUST00000202787; AY338464; OTTMUST00000138967; OTTMUST00000138968; OTTMUST00000138969; OTTMUST00000138970; OTTMUST00000138971; OTTMUST00000138977	NM_172424; XM_006530496; XM_006530497; XM_011248248; ENSMUST00000100816; ENSMUST00000201010; ENSMUST00000201614; ENSMUST00000201696; ENSMUST00000202538; ENSMUST00000202787; AY338464; OTTMUST00000138967; OTTMUST00000138968; OTTMUST00000138969; OTTMUST00000138970; OTTMUST00000138971; OTTMUST00000138977	Mm.206238	NM_172424; XM_006530496; XM_006530497; XM_011248248; ENSMUST00000100816; ENSMUST00000201010; ENSMUST00000201614; ENSMUST00000201696; ENSMUST00000202538; ENSMUST00000202787; AY338464; OTTMUST00000138967; OTTMUST00000138968; OTTMUST00000138969; OTTMUST00000138970; OTTMUST00000138971; OTTMUST00000138977	GO:0006351; GO:0006355; GO:0006357; GO:0006366	transcription, DNA-templated; regulation of transcription, DNA-templated; regulation of transcription from RNA polymerase II promoter; transcription from RNA polymerase II promoter	inferred from electronic annotation; not recorded; inferred by curator	NM_172424; XM_006530496; XM_006530497; XM_011248248; ENSMUST00000100816; ENSMUST00000201010; ENSMUST00000201614; ENSMUST00000201696; ENSMUST00000202538; ENSMUST00000202787; AY338464; OTTMUST00000138967; OTTMUST00000138968; OTTMUST00000138969; OTTMUST00000138970; OTTMUST00000138971; OTTMUST00000138977	GO:0005634; GO:0016592; GO:0005654	nucleus; mediator complex; nucleoplasm	inferred from electronic annotation; inferred from direct assay; traceable author statement	NM_172424; XM_006530496; XM_006530497; XM_011248248; ENSMUST00000100816; ENSMUST00000201010; ENSMUST00000201614; ENSMUST00000201696; ENSMUST00000202538; ENSMUST00000202787; AY338464; OTTMUST00000138967; OTTMUST00000138968; OTTMUST00000138969; OTTMUST00000138970; OTTMUST00000138971; OTTMUST00000138977	GO:0001104; GO:0003674	RNA polymerase II transcription cofactor activity; molecular_function	not recorded; inferred from electronic annotation; no biological data available				ENSMUST00000100816; ENSMUST00000201010; OTTMUST00000138967; OTTMUST00000138970	Pfam	IPR009401; IPR021643	Mediator complex, subunit Med13; Mediator complex, subunit Med13, N-terminal, metazoa/fungi
Egfl6	17546055	9.29	12.18	0.14	0.08	-7.39	3.04e-08	1.2e-05	EGF-like-domain, multiple 6		54156	NM_019397; ENSMUST00000000412; BC117702; OTTMUST00000046678; GENSCAN00000028391; GENSCAN00000028392; GENSCAN00000028399; uc009uww.1	chrX	NM_019397; ENSMUST00000000412; BC117702; OTTMUST00000046678	NM_019397; ENSMUST00000000412; BC117702; OTTMUST00000046678	Mm.37707	NM_019397; ENSMUST00000000412; BC117702; OTTMUST00000046678	GO:0007155; GO:0007275; GO:0010811; GO:0030154; GO:0030198; GO:0033631	cell adhesion; multicellular organismal development; positive regulation of cell-substrate adhesion; cell differentiation; extracellular matrix organization; cell-cell adhesion mediated by integrin	inferred from electronic annotation; inferred from direct assay; not recorded	NM_019397; ENSMUST00000000412; BC117702; OTTMUST00000046678	GO:0005576; GO:0005578; GO:0005604; GO:0016020	extracellular region; proteinaceous extracellular matrix; basement membrane; membrane	inferred from electronic annotation; inferred from direct assay	NM_019397; ENSMUST00000000412; BC117702; OTTMUST00000046678	GO:0005178; GO:0005509	integrin binding; calcium ion binding	not recorded; inferred from electronic annotation				ENSMUST00000000412; OTTMUST00000046678	Pfam	IPR000998; IPR001881; IPR000742	MAM domain; EGF-like calcium-binding domain; EGF-like domain
Fzd4	17480036	7.63	8.11	0.02	0.01	-1.4	3.06e-08	1.2e-05	frizzled homolog 4 (Drosophila)		14366	NM_008055; XM_006507376; ENSMUST00000058755; BC015256; U43317; GENSCAN00000024574; uc009ifx.2	chr7	NM_008055; XM_006507376; ENSMUST00000058755; BC015256; U43317	NM_008055; XM_006507376; ENSMUST00000058755; BC015256; U43317	Mm.86755	NM_008055; XM_006507376; ENSMUST00000058755; BC015256; U43317	GO:0001553; GO:0001568; GO:0001570; GO:0007165; GO:0007166; GO:0007186; GO:0007223; GO:0007275; GO:0007605; GO:0010812; GO:0016055; GO:0030947; GO:0031987; GO:0034446; GO:0035426; GO:0035567; GO:0042701; GO:0043507; GO:0045893; GO:0051091; GO:0060070; GO:0061299; GO:0061301; GO:0061304	luteinization; blood vessel development; vasculogenesis; signal transduction; cell surface receptor signaling pathway; G-protein coupled receptor signaling pathway; Wnt signaling pathway, calcium modulating pathway; multicellular organismal development; sensory perception of sound; negative regulation of cell-substrate adhesion; Wnt signaling pathway; regulation of vascular endothelial growth fac…	inferred from mutant phenotype; inferred from electronic annotation; not recorded; inferred from direct assay; inferred from genetic interaction	NM_008055; XM_006507376; ENSMUST00000058755; BC015256; U43317	GO:0005886; GO:0005911; GO:0009986; GO:0016020; GO:0016021; GO:0070062	plasma membrane; cell-cell junction; cell surface; membrane; integral component of membrane; extracellular exosome	inferred from direct assay; inferred from mutant phenotype; not recorded; inferred from electronic annotation; traceable author statement	NM_008055; XM_006507376; ENSMUST00000058755; BC015256; U43317	GO:0004871; GO:0004888; GO:0004930; GO:0005515; GO:0017147; GO:0019955; GO:0030165; GO:0031625; GO:0042803; GO:0042813; GO:0046982	signal transducer activity; transmembrane signaling receptor activity; G-protein coupled receptor activity; protein binding; Wnt-protein binding; cytokine binding; PDZ domain binding; ubiquitin protein ligase binding; protein homodimerization activity; Wnt-activated receptor activity; protein heterodimerization activity	inferred from electronic annotation; not recorded; inferred from physical interaction	NM_008055; XM_006507376; ENSMUST00000058755; BC015256; U43317	GenMAPP	Wnt_Signaling	ENSMUST00000058755	Pfam	IPR000539; IPR020067	Frizzled protein; Frizzled domain
Crim1	17339801	9.16	10.25	0.05	0.04	-2.13	3.17e-08	1.3e-05	cysteine rich transmembrane BMP regulator 1 (chordin like)		50766	NM_015800; XM_006524601; XM_006524602; XM_006524603; ENSMUST00000112498; BC100348; GENSCAN00000034016; GENSCAN00000034033; GENSCAN00000034038; GENSCAN00000034041; NONMMUT030680; uc008dou.2	chr17	NM_015800; XM_006524601; XM_006524602; XM_006524603; ENSMUST00000112498; BC100348	NM_015800; XM_006524601; XM_006524602; XM_006524603; ENSMUST00000112498; BC100348	Mm.311912	NM_015800; XM_006524601; XM_006524602; XM_006524603; ENSMUST00000112498; BC100348	GO:0001558; GO:0010951; GO:0043086	regulation of cell growth; negative regulation of endopeptidase activity; negative regulation of catalytic activity	inferred from electronic annotation	NM_015800; XM_006524601; XM_006524602; XM_006524603; ENSMUST00000112498; BC100348	GO:0005576; GO:0016020; GO:0016021; GO:0070062	extracellular region; membrane; integral component of membrane; extracellular exosome	inferred from electronic annotation; not recorded	NM_015800; XM_006524601; XM_006524602; XM_006524603; ENSMUST00000112498; BC100348	GO:0004857; GO:0004867; GO:0005520; GO:0030165	enzyme inhibitor activity; serine-type endopeptidase inhibitor activity; insulin-like growth factor binding; PDZ domain binding	inferred from electronic annotation; not recorded				ENSMUST00000112498	Pfam	IPR001007; IPR004094	VWFC domain; Antistasin-like domain
Eya1	17221375	10.63	9.5	0.02	0.06	2.18	3.2e-08	1.3e-05	eyes absent 1 homolog (Drosophila)		14048	NM_001252192; NM_001310459; NM_010164; XM_006495446; XM_006495451; XM_006495452; XM_006495453; XM_011238343; XM_011238344; XM_011238346; XM_011238347; ENSMUST00000027066; ENSMUST00000080664; ENSMUST00000168081; ENSMUST00000185329; ENSMUST00000185453; ENSMUST00000187790; ENSMUST00000188857; ENSMUST00000189526; ENSMUST00000190337; BC060260; BC066860; OTTMUST00000125473; OTTMUST00000125474; OTTMUST0…	chr1	NM_001252192; NM_001310459; NM_010164; XM_006495446; XM_006495451; XM_006495452; XM_006495453; XM_011238343; XM_011238344; XM_011238346; XM_011238347; ENSMUST00000027066; ENSMUST00000080664; ENSMUST00000168081; ENSMUST00000185329; ENSMUST00000185453; ENSMUST00000187790; ENSMUST00000188857; ENSMUST00000189526; ENSMUST00000190337; BC060260; BC066860; OTTMUST00000125473; OTTMUST00000125474; OTTMUST0…	NM_001252192; NM_001310459; NM_010164; XM_006495446; XM_006495451; XM_006495452; XM_006495453; XM_011238343; XM_011238344; XM_011238346; XM_011238347; ENSMUST00000027066; ENSMUST00000080664; ENSMUST00000168081; ENSMUST00000185329; ENSMUST00000185453; ENSMUST00000187790; ENSMUST00000188857; ENSMUST00000189526; ENSMUST00000190337; BC060260; BC066860; OTTMUST00000125473; OTTMUST00000125474; OTTMUST0…	Mm.250185					NM_001252192; NM_001310459; NM_010164; XM_006495446; XM_006495451; XM_006495452; XM_006495453; XM_011238343; XM_011238344; XM_011238346; XM_011238347; ENSMUST00000027066; ENSMUST00000080664; ENSMUST00000168081; ENSMUST00000185329; ENSMUST00000185453; ENSMUST00000187790; ENSMUST00000188857; ENSMUST00000189526; ENSMUST00000190337; BC060260; BC066860; OTTMUST00000125473; OTTMUST00000125474; OTTMUST0…	GO:0005634; GO:0005737; GO:0032993; GO:0043234	nucleus; cytoplasm; protein-DNA complex; protein complex	inferred from direct assay; not recorded; inferred from electronic annotation; inferred from sequence or structural similarity	NM_001252192; NM_001310459; NM_010164; XM_006495446; XM_006495451; XM_006495452; XM_006495453; XM_011238343; XM_011238344; XM_011238346; XM_011238347; ENSMUST00000027066; ENSMUST00000080664; ENSMUST00000168081; ENSMUST00000185329; ENSMUST00000185453; ENSMUST00000187790; ENSMUST00000188857; ENSMUST00000189526; ENSMUST00000190337; BC060260; BC066860; OTTMUST00000125473; OTTMUST00000125474; OTTMUST0…	GO:0003723; GO:0004721; GO:0004725; GO:0005515; GO:0016787; GO:0046872	RNA binding; phosphoprotein phosphatase activity; protein tyrosine phosphatase activity; protein binding; hydrolase activity; metal ion binding	inferred from direct assay; inferred from electronic annotation; not recorded; inferred from physical interaction				OTTMUST00000125473; OTTMUST00000125474; OTTMUST00000125475	Pfam	IPR023214	HAD-like domain
Hs6st1	17211790	9.67	10.77	0.04	0.04	-2.14	3.24e-08	1.3e-05	heparan sulfate 6-O-sulfotransferase 1		50785	NM_015818; ENSMUST00000088174; ENSMUST00000194670; AB024566; BC052316; OTTMUST00000073283; OTTMUST00000127133; GENSCAN00000009251; uc007apn.2	chr1	NM_015818; ENSMUST00000088174; ENSMUST00000194670; AB024566; BC052316; OTTMUST00000073283; OTTMUST00000127133	NM_015818; ENSMUST00000088174; ENSMUST00000194670; AB024566; BC052316; OTTMUST00000073283; OTTMUST00000127133	Mm.213566	NM_015818; ENSMUST00000088174; ENSMUST00000194670; AB024566; BC052316; OTTMUST00000073283; OTTMUST00000127133	GO:0001525; GO:0015012; GO:0015015; GO:0048286; GO:0048666; GO:0060716	angiogenesis; heparan sulfate proteoglycan biosynthetic process; heparan sulfate proteoglycan biosynthetic process, enzymatic modification; lung alveolus development; neuron development; labyrinthine layer blood vessel development	inferred from mutant phenotype; inferred from direct assay; not recorded; inferred from electronic annotation; inferred from sequence or structural similarity	NM_015818; ENSMUST00000088174; ENSMUST00000194670; AB024566; BC052316; OTTMUST00000073283; OTTMUST00000127133	GO:0016020; GO:0016021	membrane; integral component of membrane	inferred from electronic annotation	NM_015818; ENSMUST00000088174; ENSMUST00000194670; AB024566; BC052316; OTTMUST00000073283; OTTMUST00000127133	GO:0001517; GO:0001537; GO:0004394; GO:0008146; GO:0016232; GO:0016740; GO:0017095; GO:0018721; GO:0018722; GO:0018723; GO:0018724; GO:0018725; GO:0018726; GO:0018727; GO:0019111; GO:0034930; GO:0050694; GO:0050698; GO:0051922; GO:0080131	N-acetylglucosamine 6-O-sulfotransferase activity; N-acetylgalactosamine 4-O-sulfotransferase activity; heparan sulfate 2-O-sulfotransferase activity; sulfotransferase activity; HNK-1 sulfotransferase activity; transferase activity; heparan sulfate 6-O-sulfotransferase activity; trans-9R,10R-dihydrodiolphenanthrene sulfotransferase activity; 1-phenanthrol sulfotransferase activity; 3-phenanthrol …	inferred from electronic annotation; inferred from direct assay				ENSMUST00000088174; OTTMUST00000073283	Pfam	IPR005331	Sulfotransferase
Fbln2	17460891	11.29	10.26	0.05	0.03	2.05	3.31e-08	1.3e-05	fibulin 2		14115	NM_001081437; NM_007992; XM_006505530; ENSMUST00000041544; ENSMUST00000113498; ENSMUST00000132021; ENSMUST00000134286; ENSMUST00000137029; ENSMUST00000147371; ENSMUST00000153364; ENSMUST00000203406; BC005443; OTTMUST00000053703; OTTMUST00000053704; OTTMUST00000053705; OTTMUST00000053706; OTTMUST00000053707; OTTMUST00000053709; OTTMUST00000053710; OTTMUST00000142246; GENSCAN00000022758; GENSCAN000…	chr6	NM_001081437; NM_007992; XM_006505530; ENSMUST00000041544; ENSMUST00000113498; ENSMUST00000132021; ENSMUST00000134286; ENSMUST00000137029; ENSMUST00000147371; ENSMUST00000153364; ENSMUST00000203406; BC005443; OTTMUST00000053703; OTTMUST00000053704; OTTMUST00000053705; OTTMUST00000053706; OTTMUST00000053707; OTTMUST00000053709; OTTMUST00000053710; OTTMUST00000142246	NM_001081437; NM_007992; XM_006505530; ENSMUST00000041544; ENSMUST00000113498; ENSMUST00000132021; ENSMUST00000134286; ENSMUST00000137029; ENSMUST00000147371; ENSMUST00000153364; ENSMUST00000203406; BC005443; OTTMUST00000053703; OTTMUST00000053704; OTTMUST00000053705; OTTMUST00000053706; OTTMUST00000053707; OTTMUST00000053709; OTTMUST00000053710; OTTMUST00000142246	Mm.249146	NM_001081437; NM_007992; XM_006505530; ENSMUST00000041544; ENSMUST00000113498; ENSMUST00000132021; ENSMUST00000134286; ENSMUST00000137029; ENSMUST00000147371; ENSMUST00000153364; ENSMUST00000203406; BC005443; OTTMUST00000053703; OTTMUST00000053704; OTTMUST00000053705; OTTMUST00000053706; OTTMUST00000053707; OTTMUST00000053709; OTTMUST00000053710; OTTMUST00000142246	GO:0010811	positive regulation of cell-substrate adhesion	inferred from direct assay	NM_001081437; NM_007992; XM_006505530; ENSMUST00000041544; ENSMUST00000113498; ENSMUST00000132021; ENSMUST00000134286; ENSMUST00000137029; ENSMUST00000147371; ENSMUST00000153364; ENSMUST00000203406; BC005443; OTTMUST00000053703; OTTMUST00000053704; OTTMUST00000053705; OTTMUST00000053706; OTTMUST00000053707; OTTMUST00000053709; OTTMUST00000053710; OTTMUST00000142246	GO:0005576; GO:0005578; GO:0031012; GO:0070062; GO:1903561	extracellular region; proteinaceous extracellular matrix; extracellular matrix; extracellular exosome; extracellular vesicle	inferred from electronic annotation; inferred from direct assay; not recorded	NM_001081437; NM_007992; XM_006505530; ENSMUST00000041544; ENSMUST00000113498; ENSMUST00000132021; ENSMUST00000134286; ENSMUST00000137029; ENSMUST00000147371; ENSMUST00000153364; ENSMUST00000203406; BC005443; OTTMUST00000053703; OTTMUST00000053704; OTTMUST00000053705; OTTMUST00000053706; OTTMUST00000053707; OTTMUST00000053709; OTTMUST00000053710; OTTMUST00000142246	GO:0005509; GO:0005515; GO:0050840	calcium ion binding; protein binding; extracellular matrix binding	inferred from electronic annotation; inferred from physical interaction; inferred from direct assay				ENSMUST00000041544; ENSMUST00000113498; OTTMUST00000053703; OTTMUST00000053704	Pfam	IPR000020; IPR001881; IPR026823	Anaphylatoxin/fibulin; EGF-like calcium-binding domain; Complement Clr-like EGF domain
Gfra1	17365960	9.89	7.93	0.06	0.09	3.9	3.34e-08	1.3e-05	glial cell line derived neurotrophic factor family receptor alpha 1		14585	NM_001285457; NM_010279; NR_104342; XM_006526681; XM_006526682; XM_006526683; XM_006526684; XM_006526685; XM_006526687; ENSMUST00000026076; ENSMUST00000123957; ENSMUST00000129100; ENSMUST00000131877; ENSMUST00000135730; ENSMUST00000138530; ENSMUST00000140141; ENSMUST00000152507; ENSMUST00000169850; AB000800; AF015172; BC054378; KM079499; OTTMUST00000082533; OTTMUST00000082534; OTTMUST00000082535;…	chr19	NM_001285457; NM_010279; NR_104342; XM_006526681; XM_006526682; XM_006526683; XM_006526684; XM_006526685; XM_006526687; ENSMUST00000026076; ENSMUST00000123957; ENSMUST00000129100; ENSMUST00000131877; ENSMUST00000135730; ENSMUST00000138530; ENSMUST00000140141; ENSMUST00000152507; ENSMUST00000169850; AB000800; AF015172; BC054378; KM079499; OTTMUST00000082533; OTTMUST00000082534; OTTMUST00000082535;…	NM_001285457; NM_010279; NR_104342; XM_006526681; XM_006526682; XM_006526683; XM_006526684; XM_006526685; XM_006526687; ENSMUST00000026076; ENSMUST00000123957; ENSMUST00000129100; ENSMUST00000131877; ENSMUST00000135730; ENSMUST00000138530; ENSMUST00000140141; ENSMUST00000152507; ENSMUST00000169850; AB000800; AF015172; BC054378; KM079499; OTTMUST00000082533; OTTMUST00000082534; OTTMUST00000082535;…	Mm.88367	NM_001285457; NM_010279; NR_104342; XM_006526681; XM_006526682; XM_006526683; XM_006526684; XM_006526685; XM_006526687; ENSMUST00000026076; ENSMUST00000123957; ENSMUST00000129100; ENSMUST00000131877; ENSMUST00000135730; ENSMUST00000138530; ENSMUST00000140141; ENSMUST00000152507; ENSMUST00000169850; AB000800; AF015172; BC054378; KM079499; OTTMUST00000082533; OTTMUST00000082534; OTTMUST00000082535;…	GO:0007169; GO:0007399; GO:0009653; GO:0016477; GO:0030182; GO:0031175	transmembrane receptor protein tyrosine kinase signaling pathway; nervous system development; anatomical structure morphogenesis; cell migration; neuron differentiation; neuron projection development	traceable author statement; inferred from mutant phenotype; not recorded					NM_001285457; NM_010279; NR_104342; XM_006526681; XM_006526682; XM_006526683; XM_006526684; XM_006526685; XM_006526687; ENSMUST00000026076; ENSMUST00000123957; ENSMUST00000129100; ENSMUST00000131877; ENSMUST00000135730; ENSMUST00000138530; ENSMUST00000140141; ENSMUST00000152507; ENSMUST00000169850; AB000800; AF015172; BC054378; KM079499; OTTMUST00000082533; OTTMUST00000082534; OTTMUST00000082535;…	GO:0004872; GO:0005178	receptor activity; integrin binding	not recorded; traceable author statement; inferred from electronic annotation	NM_001285457; NM_010279; NR_104342; XM_006526681; XM_006526682; XM_006526683; XM_006526684; XM_006526685; XM_006526687; ENSMUST00000026076; ENSMUST00000123957; ENSMUST00000129100; ENSMUST00000131877; ENSMUST00000135730; ENSMUST00000138530; ENSMUST00000140141; ENSMUST00000152507; ENSMUST00000169850; AB000800; AF015172; BC054378; KM079499; OTTMUST00000082533; OTTMUST00000082534; OTTMUST00000082535;…	GenMAPP	Circadian_Exercise	ENSMUST00000026076; ENSMUST00000129100; ENSMUST00000140141; ENSMUST00000152507; ENSMUST00000169850; OTTMUST00000082533; OTTMUST00000082534; OTTMUST00000082535; OTTMUST00000082536	Pfam	IPR016017	GDNF/GAS1
Fbxl7	17316179	8.25	9.65	0.06	0.05	-2.64	3.35e-08	1.3e-05	F-box and leucine-rich repeat protein 7		448987	NM_176959; XM_006520106; ENSMUST00000059204; BC050864; BC091646; GENSCAN00000001485; GENSCAN00000003986; NONMMUT022944; NONMMUT022945; uc007vjn.1	chr15	NM_176959; XM_006520106; ENSMUST00000059204; BC050864; BC091646	NM_176959; XM_006520106; ENSMUST00000059204; BC050864; BC091646	Mm.253378	NM_176959; XM_006520106; ENSMUST00000059204; BC050864; BC091646	GO:0000086; GO:0007049; GO:0007067; GO:0008283; GO:0016567; GO:0031146; GO:0051301	G2/M transition of mitotic cell cycle; cell cycle; mitotic nuclear division; cell proliferation; protein ubiquitination; SCF-dependent proteasomal ubiquitin-dependent protein catabolic process; cell division	inferred from direct assay; inferred from electronic annotation; inferred from mutant phenotype	NM_176959; XM_006520106; ENSMUST00000059204; BC050864; BC091646	GO:0005737; GO:0005813; GO:0005856; GO:0019005; GO:0005815; GO:0016020; GO:0016021	cytoplasm; centrosome; cytoskeleton; SCF ubiquitin ligase complex; microtubule organizing center; membrane; integral component of membrane	inferred from electronic annotation; inferred from direct assay	NM_176959; XM_006520106; ENSMUST00000059204; BC050864; BC091646	GO:0005515; GO:0061630	protein binding; ubiquitin protein ligase activity	inferred from physical interaction				ENSMUST00000059204	Pfam	IPR001810	F-box domain
Pdlim5	17410748	9.52	10.64	0.04	0.05	-2.18	3.52e-08	1.3e-05	PDZ and LIM domain 5		56376	NM_001190852; NM_001190853; NM_001190854; NM_001190855; NM_001190856; NM_001190857; NM_019808; NM_019809; NM_022554; XM_006501738; XM_006501739; XM_006501740; XM_006501741; XM_006501742; XM_006501743; XM_006501744; XM_006501745; XM_006501746; XM_006501748; XM_006501750; XM_006501751; XM_011240170; ENSMUST00000029941; ENSMUST00000058626; ENSMUST00000090134; ENSMUST00000168967; ENSMUST00000170361; …	chr3	NM_001190852; NM_001190853; NM_001190854; NM_001190855; NM_001190856; NM_001190857; NM_019808; NM_019809; NM_022554; XM_006501738; XM_006501739; XM_006501740; XM_006501741; XM_006501742; XM_006501743; XM_006501744; XM_006501745; XM_006501746; XM_006501748; XM_006501750; XM_006501751; XM_011240170; ENSMUST00000029941; ENSMUST00000058626; ENSMUST00000090134; ENSMUST00000168967; ENSMUST00000170361; …	NM_001190852; NM_001190853; NM_001190854; NM_001190855; NM_001190856; NM_001190857; NM_019808; NM_019809; NM_022554; XM_006501738; XM_006501739; XM_006501740; XM_006501741; XM_006501742; XM_006501743; XM_006501744; XM_006501745; XM_006501746; XM_006501748; XM_006501750; XM_006501751; XM_011240170; ENSMUST00000029941; ENSMUST00000058626; ENSMUST00000090134; ENSMUST00000168967; ENSMUST00000170361; …	Mm.117709																ENSMUST00000029941; ENSMUST00000058626; ENSMUST00000090134; ENSMUST00000168967; ENSMUST00000170361; ENSMUST00000195975; ENSMUST00000196220; ENSMUST00000196908; ENSMUST00000197808; ENSMUST00000198381; ENSMUST00000200043; ENSMUST00000200650; OTTMUST00000133973; OTTMUST00000133974; OTTMUST00000133975; OTTMUST00000133976; OTTMUST00000133977; OTTMUST00000133978; OTTMUST00000133979; OTTMUST00000133980;…	Pfam	IPR001478; IPR001781	PDZ domain; Zinc finger, LIM-type
Dlx5	17464706	9.71	6.36	0.16	0.11	10.22	3.58e-08	1.3e-05	distal-less homeobox 5		13395	NM_010056; NM_198854; XM_006504980; XM_006504981; ENSMUST00000052609; ENSMUST00000142635; ENSMUST00000204014; AF022075; AF022076; AF022077; AF033011; AF072452; AF072453; OTTMUST00000050166; OTTMUST00000050167; OTTMUST00000140351; U67840; GENSCAN00000027732; OTTMUST00000096047; uc009awy.2; uc009awz.2	chr6	NM_010056; NM_198854; XM_006504980; XM_006504981; ENSMUST00000052609; ENSMUST00000142635; ENSMUST00000204014; AF022075; AF022076; AF022077; AF033011; AF072452; AF072453; OTTMUST00000050166; OTTMUST00000050167; OTTMUST00000140351; U67840	NM_010056; NM_198854; XM_006504980; XM_006504981; ENSMUST00000052609; ENSMUST00000142635; ENSMUST00000204014; AF022075; AF022076; AF022077; AF033011; AF072452; AF072453; OTTMUST00000050166; OTTMUST00000050167; OTTMUST00000140351; U67840	Mm.4873					NM_010056; NM_198854; XM_006504980; XM_006504981; ENSMUST00000052609; ENSMUST00000142635; ENSMUST00000204014; AF022075; AF022076; AF022077; AF033011; AF072452; AF072453; OTTMUST00000050166; OTTMUST00000050167; OTTMUST00000140351; U67840	GO:0000790; GO:0005634; GO:0005737	nuclear chromatin; nucleus; cytoplasm	inferred from direct assay; inferred from electronic annotation	NM_010056; NM_198854; XM_006504980; XM_006504981; ENSMUST00000052609; ENSMUST00000142635; ENSMUST00000204014; AF022075; AF022076; AF022077; AF033011; AF072452; AF072453; OTTMUST00000050166; OTTMUST00000050167; OTTMUST00000140351; U67840	GO:0000978; GO:0001077; GO:0003677; GO:0005515; GO:0043565; GO:0044212; GO:0071837	RNA polymerase II core promoter proximal region sequence-specific DNA binding; transcriptional activator activity, RNA polymerase II core promoter proximal region sequence-specific binding; DNA binding; protein binding; sequence-specific DNA binding; transcription regulatory region DNA binding; HMG box domain binding	inferred from direct assay; inferred from physical interaction; inferred from electronic annotation; not recorded				ENSMUST00000052609; ENSMUST00000142635; OTTMUST00000050166; OTTMUST00000050167	Pfam	IPR001356; IPR022135	Homeobox domain; Distal-less-like homeobox protein, N-terminal domain
Elovl7	17289717	7.69	9.57	0.06	0.08	-3.68	3.61e-08	1.3e-05	ELOVL family member 7, elongation of long chain fatty acids (yeast)		74559	NM_029001; XM_006517778; ENSMUST00000022207; BC005602; GENSCAN00000043382; uc007rva.2; uc007rvb.2	chr13	NM_029001; XM_006517778; ENSMUST00000022207; BC005602	NM_029001; XM_006517778; ENSMUST00000022207; BC005602	Mm.286127	NM_029001; XM_006517778; ENSMUST00000022207; BC005602	GO:0006629; GO:0006631; GO:0006633; GO:0019367; GO:0034626; GO:0042761	lipid metabolic process; fatty acid metabolic process; fatty acid biosynthetic process; fatty acid elongation, saturated fatty acid; fatty acid elongation, polyunsaturated fatty acid; very long-chain fatty acid biosynthetic process	inferred from electronic annotation; not recorded; inferred from sequence or structural similarity	NM_029001; XM_006517778; ENSMUST00000022207; BC005602	GO:0005783; GO:0016020; GO:0016021; GO:0005789	endoplasmic reticulum; membrane; integral component of membrane; endoplasmic reticulum membrane	not recorded; inferred from electronic annotation; inferred from sequence or structural similarity	NM_029001; XM_006517778; ENSMUST00000022207; BC005602	GO:0016740; GO:0005515	transferase activity; protein binding	inferred from electronic annotation				ENSMUST00000022207	Pfam	IPR002076	ELO family
St8sia2	17492185	8.77	6.14	0.14	0.07	6.19	3.94e-08	1.4e-05	ST8 alpha-N-acetyl-neuraminide alpha-2,8-sialyltransferase 2		20450	NM_009181; XM_006540731; ENSMUST00000026896; ENSMUST00000191970; BC096546; OTTMUST00000126935; OTTMUST00000126936; GENSCAN00000032574; uc009hwe.2	chr7	NM_009181; XM_006540731; ENSMUST00000026896; ENSMUST00000191970; BC096546; OTTMUST00000126935; OTTMUST00000126936	NM_009181; XM_006540731; ENSMUST00000026896; ENSMUST00000191970; BC096546; OTTMUST00000126935; OTTMUST00000126936	Mm.4954	NM_009181; XM_006540731; ENSMUST00000026896; ENSMUST00000191970; BC096546; OTTMUST00000126935; OTTMUST00000126936	GO:0001574; GO:0006486; GO:0006491; GO:0009311; GO:0097503	ganglioside biosynthetic process; protein glycosylation; N-glycan processing; oligosaccharide metabolic process; sialylation	not recorded; inferred from electronic annotation	NM_009181; XM_006540731; ENSMUST00000026896; ENSMUST00000191970; BC096546; OTTMUST00000126935; OTTMUST00000126936	GO:0005769; GO:0005794; GO:0016020; GO:0016021; GO:0030173; GO:0055037; GO:0000139	early endosome; Golgi apparatus; membrane; integral component of membrane; integral component of Golgi membrane; recycling endosome; Golgi membrane	inferred from direct assay; inferred from electronic annotation	NM_009181; XM_006540731; ENSMUST00000026896; ENSMUST00000191970; BC096546; OTTMUST00000126935; OTTMUST00000126936	GO:0003828; GO:0008373; GO:0008932; GO:0016740; GO:0016757	alpha-N-acetylneuraminate alpha-2,8-sialyltransferase activity; sialyltransferase activity; lytic endotransglycosylase activity; transferase activity; transferase activity, transferring glycosyl groups	inferred from direct assay; not recorded; inferred from electronic annotation				ENSMUST00000026896; ENSMUST00000191970; OTTMUST00000126935; OTTMUST00000126936	Pfam	IPR001675	Glycosyl transferase family 29
Acta2	17364098	12.68	13.47	0.03	0.03	-1.73	4.04e-08	1.5e-05	actin, alpha 2, smooth muscle, aorta		11475	NM_007392; XM_006526606; ENSMUST00000039631; BC064800; GENSCAN00000023511; uc008hgg.2	chr19	NM_007392; XM_006526606; ENSMUST00000039631; BC064800	NM_007392; XM_006526606; ENSMUST00000039631; BC064800	Mm.213025	NM_007392; XM_006526606; ENSMUST00000039631; BC064800	GO:0006936; GO:0008217; GO:0014829; GO:0009615; GO:0010628; GO:0072144; GO:0090131	muscle contraction; regulation of blood pressure; vascular smooth muscle contraction; response to virus; positive regulation of gene expression; glomerular mesangial cell development; mesenchyme migration	not recorded; inferred from mutant phenotype; inferred from electronic annotation; inferred from sequence or structural similarity	NM_007392; XM_006526606; ENSMUST00000039631; BC064800	GO:0005615; GO:0005737; GO:0005856; GO:0015629; GO:0030485; GO:0070062; GO:0030027; GO:0030175; GO:0043234; GO:0044297	extracellular space; cytoplasm; cytoskeleton; actin cytoskeleton; smooth muscle contractile fiber; extracellular exosome; lamellipodium; filopodium; protein complex; cell body	not recorded; inferred from direct assay; inferred from electronic annotation; inferred from sequence or structural similarity	NM_007392; XM_006526606; ENSMUST00000039631; BC064800	GO:0000166; GO:0005515; GO:0005524; GO:0019901	nucleotide binding; protein binding; ATP binding; protein kinase binding	inferred from electronic annotation; inferred from physical interaction				ENSMUST00000039631	Pfam	IPR004000	Actin family
Dysf	17460185	7.25	8.72	0.08	0.04	-2.77	4.22e-08	1.5e-05	dysferlin		26903	NM_001077694; NM_001310152; NM_021469; XM_006506163; XM_006506164; XM_006506165; XM_006506166; XM_006506167; XM_006506168; XM_006506169; XM_006506170; XM_006506171; XM_006506172; XM_006506173; XM_006506174; XM_006506175; XM_006506176; XM_006506177; XM_006506178; XM_006506179; XM_006506180; XM_006506181; XM_006506182; XM_006506183; XM_006506184; XM_006506185; XR_377459; XR_377460; XR_377461; ENSMU…	chr6	NM_001077694; NM_001310152; NM_021469; XM_006506163; XM_006506164; XM_006506165; XM_006506166; XM_006506167; XM_006506168; XM_006506169; XM_006506170; XM_006506171; XM_006506172; XM_006506173; XM_006506174; XM_006506175; XM_006506176; XM_006506177; XM_006506178; XM_006506179; XM_006506180; XM_006506181; XM_006506182; XM_006506183; XM_006506184; XM_006506185; XR_377459; XR_377460; XR_377461; ENSMU…	NM_001077694; NM_001310152; NM_021469; XM_006506163; XM_006506164; XM_006506165; XM_006506166; XM_006506167; XM_006506168; XM_006506169; XM_006506170; XM_006506171; XM_006506172; XM_006506173; XM_006506174; XM_006506175; XM_006506176; XM_006506177; XM_006506178; XM_006506179; XM_006506180; XM_006506181; XM_006506182; XM_006506183; XM_006506184; XM_006506185; XR_377459; XR_377460; XR_377461; ENSMU…	Mm.220982	NM_001077694; NM_001310152; NM_021469; XM_006506163; XM_006506164; XM_006506165; XM_006506166; XM_006506167; XM_006506168; XM_006506169; XM_006506170; XM_006506171; XM_006506172; XM_006506173; XM_006506174; XM_006506175; XM_006506176; XM_006506177; XM_006506178; XM_006506179; XM_006506180; XM_006506181; XM_006506182; XM_006506183; XM_006506184; XM_006506185; XR_377459; XR_377460; XR_377461; ENSMU…	GO:0001778; GO:0006906	plasma membrane repair; vesicle fusion	inferred from direct assay; inferred from mutant phenotype												ENSMUST00000081904; ENSMUST00000089595; ENSMUST00000113818; ENSMUST00000113821; ENSMUST00000113823; ENSMUST00000153860; ENSMUST00000168387; ENSMUST00000203695; ENSMUST00000203803; ENSMUST00000204354; ENSMUST00000204591; ENSMUST00000204987; OTTMUST00000053043; OTTMUST00000053044; OTTMUST00000053045; OTTMUST00000053500; OTTMUST00000141752; OTTMUST00000141753; OTTMUST00000141754; OTTMUST00000141756;…	Pfam	IPR000008; IPR010482; IPR012560; IPR012561; IPR012968	C2 domain; Peroxin domain; Ferlin A-domain; Ferlin B-domain; FerIin domain
Man1a	17240880	9.04	10.44	0.04	0.07	-2.64	4.31e-08	1.5e-05	mannosidase 1, alpha		17155	NM_008548; XM_006512568; XM_006512569; XM_011243136; XR_380056; ENSMUST00000003843; ENSMUST00000105469; ENSMUST00000105470; ENSMUST00000133330; ENSMUST00000146483; BC015265; OTTMUST00000060436; OTTMUST00000060437; OTTMUST00000060438; OTTMUST00000060439; OTTMUST00000060440; U04299; GENSCAN00000001174; uc007fbw.1; uc007fbx.1; uc007fby.1; uc011xdx.1; GENSCAN00000001201	chr10	NM_008548; XM_006512568; XM_006512569; XM_011243136; XR_380056; ENSMUST00000003843; ENSMUST00000105469; ENSMUST00000105470; ENSMUST00000133330; ENSMUST00000146483; BC015265; OTTMUST00000060436; OTTMUST00000060437; OTTMUST00000060438; OTTMUST00000060439; OTTMUST00000060440; U04299	NM_008548; XM_006512568; XM_006512569; XM_011243136; XR_380056; ENSMUST00000003843; ENSMUST00000105469; ENSMUST00000105470; ENSMUST00000133330; ENSMUST00000146483; BC015265; OTTMUST00000060436; OTTMUST00000060437; OTTMUST00000060438; OTTMUST00000060439; OTTMUST00000060440; U04299	Mm.117294	NM_008548; XM_006512568; XM_006512569; XM_011243136; XR_380056; ENSMUST00000003843; ENSMUST00000105469; ENSMUST00000105470; ENSMUST00000133330; ENSMUST00000146483; BC015265; OTTMUST00000060436; OTTMUST00000060437; OTTMUST00000060438; OTTMUST00000060439; OTTMUST00000060440; U04299	GO:0006491; GO:0008152; GO:0006486	N-glycan processing; metabolic process; protein glycosylation	not recorded; inferred from electronic annotation	NM_008548; XM_006512568; XM_006512569; XM_011243136; XR_380056; ENSMUST00000003843; ENSMUST00000105469; ENSMUST00000105470; ENSMUST00000133330; ENSMUST00000146483; BC015265; OTTMUST00000060436; OTTMUST00000060437; OTTMUST00000060438; OTTMUST00000060439; OTTMUST00000060440; U04299	GO:0000139; GO:0005737; GO:0005783; GO:0005793; GO:0005794; GO:0016020; GO:0016021; GO:0070062	Golgi membrane; cytoplasm; endoplasmic reticulum; endoplasmic reticulum-Golgi intermediate compartment; Golgi apparatus; membrane; integral component of membrane; extracellular exosome	inferred from direct assay; not recorded; inferred from electronic annotation								ENSMUST00000003843; ENSMUST00000105469; ENSMUST00000105470; OTTMUST00000060436; OTTMUST00000060437; OTTMUST00000060439	Pfam	IPR001382	Glycoside hydrolase, family 47
Ccdc3	17366536	10.56	9.27	0.03	0.07	2.45	4.58e-08	1.6e-05	coiled-coil domain containing 3		74186	NM_028804; ENSMUST00000027988; BC058616; OTTMUST00000025427; GENSCAN00000007680; GENSCAN00000007738; uc008ifo.1	chr2	NM_028804; ENSMUST00000027988; BC058616; OTTMUST00000025427	NM_028804; ENSMUST00000027988; BC058616; OTTMUST00000025427	Mm.274715	NM_028804; ENSMUST00000027988; BC058616; OTTMUST00000025427	GO:0008150	biological_process	no biological data available	NM_028804; ENSMUST00000027988; BC058616; OTTMUST00000025427	GO:0005576; GO:0005783	extracellular region; endoplasmic reticulum	inferred from electronic annotation; not recorded	NM_028804; ENSMUST00000027988; BC058616; OTTMUST00000025427	GO:0003674	molecular_function	no biological data available				OTTMUST00000025427	Pfam	IPR009929	Type III secretion sytem,YscO
Atp13a3	17329640	9.97	10.9	0.03	0.05	-1.91	4.71e-08	1.6e-05	ATPase type 13A3		224088	NM_001128094; NM_001128096; XM_011245879; ENSMUST00000061350; ENSMUST00000100013; ENSMUST00000136065; ENSMUST00000153656; OTTMUST00000071476; OTTMUST00000071477; OTTMUST00000071478; ENSMUST00000149882; OTTMUST00000071479; GENSCAN00000049863; NONMMUT026157; NONMMUT026158; uc012aee.1; uc012aef.1; NONMMUT026154	chr16	NM_001128094; NM_001128096; XM_011245879; ENSMUST00000061350; ENSMUST00000100013; ENSMUST00000136065; ENSMUST00000153656; OTTMUST00000071476; OTTMUST00000071477; OTTMUST00000071478; ENSMUST00000149882; OTTMUST00000071479	NM_001128094; NM_001128096; XM_011245879; ENSMUST00000061350; ENSMUST00000100013; ENSMUST00000136065; ENSMUST00000153656; OTTMUST00000071476; OTTMUST00000071477; OTTMUST00000071478; ENSMUST00000149882; OTTMUST00000071479	Mm.8924	NM_001128094; NM_001128096; XM_011245879; ENSMUST00000061350; ENSMUST00000100013; ENSMUST00000136065; ENSMUST00000153656; OTTMUST00000071476; OTTMUST00000071477; OTTMUST00000071478; ENSMUST00000149882; OTTMUST00000071479	GO:0006812; GO:0006874; GO:0098655; GO:0008152	cation transport; cellular calcium ion homeostasis; cation transmembrane transport; metabolic process	inferred from electronic annotation; not recorded	NM_001128094; NM_001128096; XM_011245879; ENSMUST00000061350; ENSMUST00000100013; ENSMUST00000136065; ENSMUST00000153656; OTTMUST00000071476; OTTMUST00000071477; OTTMUST00000071478; ENSMUST00000149882; OTTMUST00000071479	GO:0005887; GO:0016020; GO:0016021; GO:0043231	integral component of plasma membrane; membrane; integral component of membrane; intracellular membrane-bounded organelle	not recorded; inferred from electronic annotation	NM_001128094; NM_001128096; XM_011245879; ENSMUST00000061350; ENSMUST00000100013; ENSMUST00000136065; ENSMUST00000153656; OTTMUST00000071476; OTTMUST00000071477; OTTMUST00000071478; ENSMUST00000149882; OTTMUST00000071479	GO:0000166; GO:0005524; GO:0016787; GO:0016887; GO:0019829; GO:0046872; GO:0003674	nucleotide binding; ATP binding; hydrolase activity; ATPase activity; cation-transporting ATPase activity; metal ion binding; molecular_function	inferred from electronic annotation; not recorded; no biological data available				ENSMUST00000061350; ENSMUST00000100013; OTTMUST00000071476	Pfam	IPR004014; IPR006544; IPR008250; IPR023214	Cation-transporting P-type ATPase, N-terminal; P-type ATPase, subfamily V; P-type ATPase, A domain; HAD-like domain
Grb10	17260668	11.51	10.71	0.02	0.04	1.74	4.86e-08	1.7e-05	growth factor receptor bound protein 10		14783	NM_001177629; NM_010345; XM_006514529; XM_011243664; ENSMUST00000093321; ENSMUST00000109653; ENSMUST00000109654; ENSMUST00000124587; ENSMUST00000142877; ENSMUST00000143386; ENSMUST00000143915; ENSMUST00000148254; ENSMUST00000150972; AB106541; AF022072; BC016111; FJ425890; OTTMUST00000011548; OTTMUST00000011549; OTTMUST00000011550; OTTMUST00000011551; OTTMUST00000011552; OTTMUST00000011553; OTTMUS…	chr11	NM_001177629; NM_010345; XM_006514529; XM_011243664; ENSMUST00000093321; ENSMUST00000109653; ENSMUST00000109654; ENSMUST00000124587; ENSMUST00000142877; ENSMUST00000143386; ENSMUST00000143915; ENSMUST00000148254; ENSMUST00000150972; AB106541; AF022072; BC016111; FJ425890; OTTMUST00000011548; OTTMUST00000011549; OTTMUST00000011550; OTTMUST00000011551; OTTMUST00000011552; OTTMUST00000011553; OTTMUS…	NM_001177629; NM_010345; XM_006514529; XM_011243664; ENSMUST00000093321; ENSMUST00000109653; ENSMUST00000109654; ENSMUST00000124587; ENSMUST00000142877; ENSMUST00000143386; ENSMUST00000143915; ENSMUST00000148254; ENSMUST00000150972; AB106541; AF022072; BC016111; FJ425890; OTTMUST00000011548; OTTMUST00000011549; OTTMUST00000011550; OTTMUST00000011551; OTTMUST00000011552; OTTMUST00000011553; OTTMUS…	Mm.273117					NM_001177629; NM_010345; XM_006514529; XM_011243664; ENSMUST00000093321; ENSMUST00000109653; ENSMUST00000109654; ENSMUST00000124587; ENSMUST00000142877; ENSMUST00000143386; ENSMUST00000143915; ENSMUST00000148254; ENSMUST00000150972; AB106541; AF022072; BC016111; FJ425890; OTTMUST00000011548; OTTMUST00000011549; OTTMUST00000011550; OTTMUST00000011551; OTTMUST00000011552; OTTMUST00000011553; OTTMUS…	GO:0005737; GO:0005829	cytoplasm; cytosol	inferred from electronic annotation; traceable author statement	NM_001177629; NM_010345; XM_006514529; XM_011243664; ENSMUST00000093321; ENSMUST00000109653; ENSMUST00000109654; ENSMUST00000124587; ENSMUST00000142877; ENSMUST00000143386; ENSMUST00000143915; ENSMUST00000148254; ENSMUST00000150972; AB106541; AF022072; BC016111; FJ425890; OTTMUST00000011548; OTTMUST00000011549; OTTMUST00000011550; OTTMUST00000011551; OTTMUST00000011552; OTTMUST00000011553; OTTMUS…	GO:0001784; GO:0005070; GO:0005158; GO:0005515	phosphotyrosine binding; SH3/SH2 adaptor activity; insulin receptor binding; protein binding	traceable author statement; inferred from direct assay; inferred from physical interaction; not recorded; inferred from electronic annotation				ENSMUST00000093321; ENSMUST00000109653; ENSMUST00000109654; OTTMUST00000011551; OTTMUST00000011552; OTTMUST00000011556	Pfam	IPR000159; IPR000980; IPR001849; IPR015042	Ras-associating (RA) domain; SH2 domain; Pleckstrin homology domain; BPS (Between PH and SH2) domain
Zeb2os	17370575	7.2	5.53	0.1	0.03	3.2	5.01e-08	1.7e-05	zinc finger E-box binding homeobox 2, opposite strand		433424	NR_110571; NR_110572; ENSMUST00000127150; ENSMUST00000130827; GENSCAN00000001677; NONMMUT037128; uc008jpk.1; uc012bvd.1; Zeb2NAT	chr2		NR_110571; NR_110572	Mm.441408
Nrgn	17525649	7.25	5.53	0.06	0.08	3.29	5.43e-08	1.8e-05	neurogranin		64011	NM_022029; ENSMUST00000065668; BC061102; BC138511; BC138513; OTTMUST00000113604; ENSMUST00000182070; OTTMUST00000113605; uc009ovc.1; NONMMUT068646; NONMMUT068647	chr9	NM_022029; ENSMUST00000065668; BC061102; BC138511; BC138513; OTTMUST00000113604; ENSMUST00000182070; OTTMUST00000113605	NM_022029; ENSMUST00000065668; BC061102; BC138511; BC138513; OTTMUST00000113604; ENSMUST00000182070; OTTMUST00000113605	Mm.335065	NM_022029; ENSMUST00000065668; BC061102; BC138511; BC138513; OTTMUST00000113604; ENSMUST00000182070; OTTMUST00000113605	GO:0007399; GO:0035556; GO:1900273; GO:0008306; GO:0021537	nervous system development; intracellular signal transduction; positive regulation of long-term synaptic potentiation; associative learning; telencephalon development	not recorded; traceable author statement; inferred from electronic annotation	NM_022029; ENSMUST00000065668; BC061102; BC138511; BC138513; OTTMUST00000113604; ENSMUST00000182070; OTTMUST00000113605	GO:0005634; GO:0005737; GO:0012510; GO:0014069; GO:0030054; GO:0030424; GO:0030425; GO:0031966; GO:0042995; GO:0043025; GO:0044327; GO:0045202; GO:0043197	nucleus; cytoplasm; trans-Golgi network transport vesicle membrane; postsynaptic density; cell junction; axon; dendrite; mitochondrial membrane; cell projection; neuronal cell body; dendritic spine head; synapse; dendritic spine	not recorded; inferred from electronic annotation	NM_022029; ENSMUST00000065668; BC061102; BC138511; BC138513; OTTMUST00000113604; ENSMUST00000182070; OTTMUST00000113605	GO:0005516; GO:0005547; GO:0070300	calmodulin binding; phosphatidylinositol-3,4,5-trisphosphate binding; phosphatidic acid binding	inferred from direct assay; not recorded; traceable author statement; inferred from electronic annotation				ENSMUST00000065668; OTTMUST00000113604	Pfam	IPR000048	IQ motif, EF-hand binding site
Adra2a	17360440	6.45	9.23	0.13	0.11	-6.85	5.56e-08	1.8e-05	adrenergic receptor, alpha 2a		11551	NM_007417; ENSMUST00000036700; BC138531; GENSCAN00000031452; uc008hxi.1; uc012bnl.1	chr19	NM_007417; ENSMUST00000036700; BC138531	NM_007417; ENSMUST00000036700; BC138531	Mm.235195	NM_007417; ENSMUST00000036700; BC138531	GO:0001819; GO:0002526; GO:0006260; GO:0007186; GO:0007194; GO:0007267; GO:0007565; GO:0010700; GO:0030335; GO:0030818; GO:0032147; GO:0032148; GO:0032870; GO:0035625; GO:0042593; GO:0042596; GO:0043406; GO:0045741; GO:0045909; GO:0045955; GO:0046676; GO:0050955; GO:0050995; GO:0051044; GO:0061179; GO:0070473; GO:0071881; GO:0071882; GO:0071883; GO:0090303; GO:0006940; GO:0007165; GO:0019229; GO:…	positive regulation of cytokine production; acute inflammatory response; DNA replication; G-protein coupled receptor signaling pathway; negative regulation of adenylate cyclase activity; cell-cell signaling; female pregnancy; negative regulation of norepinephrine secretion; positive regulation of cell migration; negative regulation of cAMP biosynthetic process; activation of protein kinase activi…	not recorded; inferred from direct assay; inferred from mutant phenotype; inferred from electronic annotation	NM_007417; ENSMUST00000036700; BC138531	GO:0005737; GO:0005886; GO:0005887; GO:0043235; GO:0045202; GO:0016020; GO:0016021	cytoplasm; plasma membrane; integral component of plasma membrane; receptor complex; synapse; membrane; integral component of membrane	not recorded; inferred from electronic annotation	NM_007417; ENSMUST00000036700; BC138531	GO:0004935; GO:0004938; GO:0019901; GO:0031696; GO:0031996; GO:0032795; GO:0042803; GO:0046982; GO:0051379; GO:0051380; GO:0004871; GO:0004930; GO:0005515	adrenergic receptor activity; alpha2-adrenergic receptor activity; protein kinase binding; alpha-2C adrenergic receptor binding; thioesterase binding; heterotrimeric G-protein binding; protein homodimerization activity; protein heterodimerization activity; epinephrine binding; norepinephrine binding; signal transducer activity; G-protein coupled receptor activity; protein binding	inferred from mutant phenotype; not recorded; traceable author statement; inferred from electronic annotation				ENSMUST00000036700	Pfam	IPR000276	G protein-coupled receptor, rhodopsin-like
Ralgps2	17228588	9.75	8.68	0.06	0.03	2.11	5.74e-08	1.9e-05	Ral GEF with PH domain and SH3 binding motif 2		78255	NM_001159965; NM_001159966; NM_001159967; NM_001159968; NM_023884; NR_027640; XM_006497028; XM_006497029; XM_006497030; XM_006497031; XM_006497032; XM_006497033; XR_373625; ENSMUST00000027886; ENSMUST00000063199; ENSMUST00000171292; ENSMUST00000172057; ENSMUST00000185198; ENSMUST00000185970; ENSMUST00000188656; ENSMUST00000189208; ENSMUST00000189316; ENSMUST00000189648; ENSMUST00000190648; ENSMUS…	chr1	NM_001159965; NM_001159966; NM_001159967; NM_001159968; NM_023884; NR_027640; XM_006497028; XM_006497029; XM_006497030; XM_006497031; XM_006497032; XM_006497033; XR_373625; ENSMUST00000027886; ENSMUST00000063199; ENSMUST00000171292; ENSMUST00000172057; ENSMUST00000185198; ENSMUST00000185970; ENSMUST00000188656; ENSMUST00000189208; ENSMUST00000189316; ENSMUST00000189648; ENSMUST00000190648; ENSMUS…	NM_001159965; NM_001159966; NM_001159967; NM_001159968; NM_023884; NR_027640; XM_006497028; XM_006497029; XM_006497030; XM_006497031; XM_006497032; XM_006497033; XR_373625; ENSMUST00000027886; ENSMUST00000063199; ENSMUST00000171292; ENSMUST00000172057; ENSMUST00000185198; ENSMUST00000185970; ENSMUST00000188656; ENSMUST00000189208; ENSMUST00000189316; ENSMUST00000189648; ENSMUST00000190648; ENSMUS…	Mm.28376	NM_001159965; NM_001159966; NM_001159967; NM_001159968; NM_023884; NR_027640; XM_006497028; XM_006497029; XM_006497030; XM_006497031; XM_006497032; XM_006497033; XR_373625; ENSMUST00000027886; ENSMUST00000063199; ENSMUST00000171292; ENSMUST00000172057; ENSMUST00000185198; ENSMUST00000185970; ENSMUST00000188656; ENSMUST00000189208; ENSMUST00000189316; ENSMUST00000189648; ENSMUST00000190648; ENSMUS…	GO:0007264; GO:0032485; GO:0008150; GO:0043547	small GTPase mediated signal transduction; regulation of Ral protein signal transduction; biological_process; positive regulation of GTPase activity	inferred from electronic annotation; no biological data available	NM_001159965; NM_001159966; NM_001159967; NM_001159968; NM_023884; NR_027640; XM_006497028; XM_006497029; XM_006497030; XM_006497031; XM_006497032; XM_006497033; XR_373625; ENSMUST00000027886; ENSMUST00000063199; ENSMUST00000171292; ENSMUST00000172057; ENSMUST00000185198; ENSMUST00000185970; ENSMUST00000188656; ENSMUST00000189208; ENSMUST00000189316; ENSMUST00000189648; ENSMUST00000190648; ENSMUS…	GO:0005737; GO:0005886; GO:0016020; GO:0005575; GO:0005622	cytoplasm; plasma membrane; membrane; cellular_component; intracellular	inferred from electronic annotation; no biological data available	NM_001159965; NM_001159966; NM_001159967; NM_001159968; NM_023884; NR_027640; XM_006497028; XM_006497029; XM_006497030; XM_006497031; XM_006497032; XM_006497033; XR_373625; ENSMUST00000027886; ENSMUST00000063199; ENSMUST00000171292; ENSMUST00000172057; ENSMUST00000185198; ENSMUST00000185970; ENSMUST00000188656; ENSMUST00000189208; ENSMUST00000189316; ENSMUST00000189648; ENSMUST00000190648; ENSMUS…	GO:0005085; GO:0003674	guanyl-nucleotide exchange factor activity; molecular_function	inferred from electronic annotation; no biological data available				ENSMUST00000027886; ENSMUST00000063199; ENSMUST00000171292; ENSMUST00000172057; ENSMUST00000185198; ENSMUST00000188656; ENSMUST00000189316; ENSMUST00000190648; ENSMUST00000190762; ENSMUST00000191605; OTTMUST00000126665; OTTMUST00000126667; OTTMUST00000126668; OTTMUST00000126669; OTTMUST00000126670; OTTMUST00000126671; OTTMUST00000126672; OTTMUST00000126738; OTTMUST00000126740; OTTMUST00000126743	Pfam	IPR001895	Ras guanine-nucleotide exchange factors catalytic domain
Calcrl	17387385	9.39	10.37	0.05	0.03	-1.97	5.86e-08	1.9e-05	calcitonin receptor-like		54598	NM_018782; XM_006499918; ENSMUST00000074262; ENSMUST00000099944; ENSMUST00000151295; AB015595; AF146525; AF209905; BC138537; BC138540; OTTMUST00000032380; OTTMUST00000032381; GENSCAN00000032009; NONMMUT038249; NONMMUT038250; NONMMUT038251; uc008kii.3	chr2	NM_018782; XM_006499918; ENSMUST00000074262; ENSMUST00000099944; ENSMUST00000151295; AB015595; AF146525; AF209905; BC138537; BC138540; OTTMUST00000032380; OTTMUST00000032381	NM_018782; XM_006499918; ENSMUST00000074262; ENSMUST00000099944; ENSMUST00000151295; AB015595; AF146525; AF209905; BC138537; BC138540; OTTMUST00000032380; OTTMUST00000032381	Mm.75467					NM_018782; XM_006499918; ENSMUST00000074262; ENSMUST00000099944; ENSMUST00000151295; AB015595; AF146525; AF209905; BC138537; BC138540; OTTMUST00000032380; OTTMUST00000032381	GO:0005764; GO:0005768; GO:0005783; GO:0005886; GO:0016020; GO:0016021	lysosome; endosome; endoplasmic reticulum; plasma membrane; membrane; integral component of membrane	not recorded; inferred from electronic annotation	NM_018782; XM_006499918; ENSMUST00000074262; ENSMUST00000099944; ENSMUST00000151295; AB015595; AF146525; AF209905; BC138537; BC138540; OTTMUST00000032380; OTTMUST00000032381	GO:0001605; GO:0001635; GO:0004871; GO:0004888; GO:0004930; GO:0004948; GO:0008565; GO:0005515	adrenomedullin receptor activity; calcitonin gene-related peptide receptor activity; signal transducer activity; transmembrane signaling receptor activity; G-protein coupled receptor activity; calcitonin receptor activity; protein transporter activity; protein binding	not recorded; inferred from genetic interaction; inferred from electronic annotation	NM_018782; XM_006499918; ENSMUST00000074262; ENSMUST00000099944; ENSMUST00000151295; AB015595; AF146525; AF209905; BC138537; BC138540; OTTMUST00000032380; OTTMUST00000032381	GenMAPP	GPCRDB_Class_B_Secretin-like	ENSMUST00000074262; ENSMUST00000099944; OTTMUST00000032380	Pfam	IPR000832; IPR001879	GPCR, family 2, secretin-like; GPCR, family 2, extracellular hormone receptor domain
Ift80	17405764	8.21	9.01	0.02	0.04	-1.74	5.99e-08	1.9e-05	intraflagellar transport 80		68259	NM_026641; XM_006501966; XM_006501967; XM_006501968; ENSMUST00000029347; ENSMUST00000107812; ENSMUST00000136176; ENSMUST00000136448; ENSMUST00000148031; ENSMUST00000152502; ENSMUST00000154741; ENSMUST00000169064; ENSMUST00000176135; ENSMUST00000176189; ENSMUST00000176754; ENSMUST00000192467; AK129339; BC034101; OTTMUST00000060100; OTTMUST00000060101; OTTMUST00000060102; OTTMUST00000060103; OTTMUS…	chr3	NM_026641; XM_006501966; XM_006501967; XM_006501968; ENSMUST00000029347; ENSMUST00000107812; ENSMUST00000136176; ENSMUST00000136448; ENSMUST00000148031; ENSMUST00000152502; ENSMUST00000154741; ENSMUST00000169064; ENSMUST00000176135; ENSMUST00000176189; ENSMUST00000176754; ENSMUST00000192467; AK129339; BC034101; OTTMUST00000060100; OTTMUST00000060101; OTTMUST00000060102; OTTMUST00000060103; OTTMUS…	NM_026641; XM_006501966; XM_006501967; XM_006501968; ENSMUST00000029347; ENSMUST00000107812; ENSMUST00000136176; ENSMUST00000136448; ENSMUST00000148031; ENSMUST00000152502; ENSMUST00000154741; ENSMUST00000169064; ENSMUST00000176135; ENSMUST00000176189; ENSMUST00000176754; ENSMUST00000192467; AK129339; BC034101; OTTMUST00000060100; OTTMUST00000060101; OTTMUST00000060102; OTTMUST00000060103; OTTMUS…	Mm.389451					NM_026641; XM_006501966; XM_006501967; XM_006501968; ENSMUST00000029347; ENSMUST00000107812; ENSMUST00000136176; ENSMUST00000136448; ENSMUST00000148031; ENSMUST00000152502; ENSMUST00000154741; ENSMUST00000169064; ENSMUST00000176135; ENSMUST00000176189; ENSMUST00000176754; ENSMUST00000192467; AK129339; BC034101; OTTMUST00000060100; OTTMUST00000060101; OTTMUST00000060102; OTTMUST00000060103; OTTMUS…	GO:0005737; GO:0005813; GO:0005856; GO:0005929; GO:0030992; GO:0036064; GO:0042995; GO:0072372; GO:0016020; GO:0016021	cytoplasm; centrosome; cytoskeleton; cilium; intraciliary transport particle B; ciliary basal body; cell projection; primary cilium; membrane; integral component of membrane	inferred from electronic annotation; inferred from direct assay; not recorded; traceable author statement	NM_026641; XM_006501966; XM_006501967; XM_006501968; ENSMUST00000029347; ENSMUST00000107812; ENSMUST00000136176; ENSMUST00000136448; ENSMUST00000148031; ENSMUST00000152502; ENSMUST00000154741; ENSMUST00000169064; ENSMUST00000176135; ENSMUST00000176189; ENSMUST00000176754; ENSMUST00000192467; AK129339; BC034101; OTTMUST00000060100; OTTMUST00000060101; OTTMUST00000060102; OTTMUST00000060103; OTTMUS…	GO:0003674	molecular_function	no biological data available				ENSMUST00000029347; ENSMUST00000107812; ENSMUST00000148031; ENSMUST00000154741; ENSMUST00000169064; OTTMUST00000060100; OTTMUST00000060104; OTTMUST00000060105	Pfam	IPR001680	WD40 repeat
Rsu1	17381779	11.64	12.2	0.03	0.02	-1.47	6.05e-08	1.9e-05	Ras suppressor protein 1		20163	NM_009105; XM_006497405; ENSMUST00000028059; ENSMUST00000114791; ENSMUST00000129257; ENSMUST00000131226; ENSMUST00000134551; ENSMUST00000137670; ENSMUST00000161912; ENSMUST00000162223; ENSMUST00000191959; ENSMUST00000195538; BC003827; OTTMUST00000026359; OTTMUST00000026360; OTTMUST00000026361; OTTMUST00000026362; OTTMUST00000026363; OTTMUST00000026364; OTTMUST00000086735; OTTMUST00000086736; OTTM…	chr2	NM_009105; XM_006497405; ENSMUST00000028059; ENSMUST00000114791; ENSMUST00000129257; ENSMUST00000131226; ENSMUST00000134551; ENSMUST00000137670; ENSMUST00000161912; ENSMUST00000162223; ENSMUST00000191959; ENSMUST00000195538; BC003827; OTTMUST00000026359; OTTMUST00000026360; OTTMUST00000026361; OTTMUST00000026362; OTTMUST00000026363; OTTMUST00000026364; OTTMUST00000086735; OTTMUST00000086736; OTTM…	NM_009105; XM_006497405; ENSMUST00000028059; ENSMUST00000114791; ENSMUST00000129257; ENSMUST00000131226; ENSMUST00000134551; ENSMUST00000137670; ENSMUST00000161912; ENSMUST00000162223; ENSMUST00000191959; ENSMUST00000195538; BC003827; OTTMUST00000026359; OTTMUST00000026360; OTTMUST00000026361; OTTMUST00000026362; OTTMUST00000026363; OTTMUST00000026364; OTTMUST00000086735; OTTMUST00000086736; OTTM…	Mm.905	NM_009105; XM_006497405; ENSMUST00000028059; ENSMUST00000114791; ENSMUST00000129257; ENSMUST00000131226; ENSMUST00000134551; ENSMUST00000137670; ENSMUST00000161912; ENSMUST00000162223; ENSMUST00000191959; ENSMUST00000195538; BC003827; OTTMUST00000026359; OTTMUST00000026360; OTTMUST00000026361; OTTMUST00000026362; OTTMUST00000026363; OTTMUST00000026364; OTTMUST00000086735; OTTMUST00000086736; OTTM…	GO:0007265; GO:0010811; GO:0043547; GO:2000179	Ras protein signal transduction; positive regulation of cell-substrate adhesion; positive regulation of GTPase activity; positive regulation of neural precursor cell proliferation	inferred from mutant phenotype; not recorded; inferred from genetic interaction; inferred from electronic annotation	NM_009105; XM_006497405; ENSMUST00000028059; ENSMUST00000114791; ENSMUST00000129257; ENSMUST00000131226; ENSMUST00000134551; ENSMUST00000137670; ENSMUST00000161912; ENSMUST00000162223; ENSMUST00000191959; ENSMUST00000195538; BC003827; OTTMUST00000026359; OTTMUST00000026360; OTTMUST00000026361; OTTMUST00000026362; OTTMUST00000026363; OTTMUST00000026364; OTTMUST00000086735; OTTMUST00000086736; OTTM…	GO:0005925; GO:0070062; GO:0005622	focal adhesion; extracellular exosome; intracellular	not recorded; inferred from mutant phenotype; inferred from electronic annotation	NM_009105; XM_006497405; ENSMUST00000028059; ENSMUST00000114791; ENSMUST00000129257; ENSMUST00000131226; ENSMUST00000134551; ENSMUST00000137670; ENSMUST00000161912; ENSMUST00000162223; ENSMUST00000191959; ENSMUST00000195538; BC003827; OTTMUST00000026359; OTTMUST00000026360; OTTMUST00000026361; OTTMUST00000026362; OTTMUST00000026363; OTTMUST00000026364; OTTMUST00000086735; OTTMUST00000086736; OTTM…	GO:0003674	molecular_function	no biological data available				ENSMUST00000028059; ENSMUST00000114791; ENSMUST00000137670; OTTMUST00000026359; OTTMUST00000026363; OTTMUST00000026364	Pfam	IPR001611; IPR025875	Leucine-rich repeat; Leucine rich repeat 4
Usp18	17462437	7.26	9.46	0.08	0.11	-4.59	6.24e-08	2e-05	ubiquitin specific peptidase 18		24110	NM_011909; ENSMUST00000032198; ENSMUST00000203250; ENSMUST00000204710; ENSMUST00000204926; AF069502; BC138562; BC138577; CT010228; OTTMUST00000140264; OTTMUST00000140265; OTTMUST00000140266; OTTMUST00000140267; GENSCAN00000035032; uc009dog.2	chr6	NM_011909; ENSMUST00000032198; ENSMUST00000203250; ENSMUST00000204710; ENSMUST00000204926; AF069502; BC138562; BC138577; CT010228; OTTMUST00000140264; OTTMUST00000140265; OTTMUST00000140266; OTTMUST00000140267	NM_011909; ENSMUST00000032198; ENSMUST00000203250; ENSMUST00000204710; ENSMUST00000204926; AF069502; BC138562; BC138577; CT010228; OTTMUST00000140264; OTTMUST00000140265; OTTMUST00000140266; OTTMUST00000140267	Mm.326911	NM_011909; ENSMUST00000032198; ENSMUST00000203250; ENSMUST00000204710; ENSMUST00000204926; AF069502; BC138562; BC138577; CT010228; OTTMUST00000140264; OTTMUST00000140265; OTTMUST00000140266; OTTMUST00000140267	GO:0006508; GO:0006511; GO:0016579; GO:0043161; GO:0061136; GO:0035634	proteolysis; ubiquitin-dependent protein catabolic process; protein deubiquitination; proteasome-mediated ubiquitin-dependent protein catabolic process; regulation of proteasomal protein catabolic process; response to stilbenoid	inferred from electronic annotation; not recorded; inferred from expression pattern	NM_011909; ENSMUST00000032198; ENSMUST00000203250; ENSMUST00000204710; ENSMUST00000204926; AF069502; BC138562; BC138577; CT010228; OTTMUST00000140264; OTTMUST00000140265; OTTMUST00000140266; OTTMUST00000140267	GO:0005634	nucleus	not recorded	NM_011909; ENSMUST00000032198; ENSMUST00000203250; ENSMUST00000204710; ENSMUST00000204926; AF069502; BC138562; BC138577; CT010228; OTTMUST00000140264; OTTMUST00000140265; OTTMUST00000140266; OTTMUST00000140267	GO:0004197; GO:0004843; GO:0005515; GO:0008233; GO:0008234; GO:0016787; GO:0016920; GO:0019785; GO:0036459	cysteine-type endopeptidase activity; ubiquitin-specific protease activity; protein binding; peptidase activity; cysteine-type peptidase activity; hydrolase activity; pyroglutamyl-peptidase activity; ISG15-specific protease activity; ubiquitinyl hydrolase activity	not recorded; inferred from physical interaction; inferred from electronic annotation; inferred from mutant phenotype				ENSMUST00000032198; ENSMUST00000204710; OTTMUST00000140264; OTTMUST00000140267	Pfam	IPR001394	Peptidase C19, ubiquitin carboxyl-terminal hydrolase
Zmiz1	17297713	11.66	10.56	0.05	0.04	2.14	6.31e-08	2e-05	zinc finger, MIZ-type containing 1		328365	NM_001310666; NM_183208; XM_006519134; XM_006519135; ENSMUST00000007961; ENSMUST00000159766; ENSMUST00000160190; ENSMUST00000160229; ENSMUST00000160680; ENSMUST00000161766; ENSMUST00000162546; ENSMUST00000162645; BC058646; BC065120; OTTMUST00000087913; OTTMUST00000087914; OTTMUST00000087915; OTTMUST00000087916; OTTMUST00000087917; OTTMUST00000087918; OTTMUST00000087919; OTTMUST00000087920; GENSCA…	chr14	NM_001310666; NM_183208; XM_006519134; XM_006519135; ENSMUST00000007961; ENSMUST00000159766; ENSMUST00000160190; ENSMUST00000160229; ENSMUST00000160680; ENSMUST00000161766; ENSMUST00000162546; ENSMUST00000162645; BC058646; BC065120; OTTMUST00000087913; OTTMUST00000087914; OTTMUST00000087915; OTTMUST00000087916; OTTMUST00000087917; OTTMUST00000087918; OTTMUST00000087919; OTTMUST00000087920	NM_001310666; NM_183208; XM_006519134; XM_006519135; ENSMUST00000007961; ENSMUST00000159766; ENSMUST00000160190; ENSMUST00000160229; ENSMUST00000160680; ENSMUST00000161766; ENSMUST00000162546; ENSMUST00000162645; BC058646; BC065120; OTTMUST00000087913; OTTMUST00000087914; OTTMUST00000087915; OTTMUST00000087916; OTTMUST00000087917; OTTMUST00000087918; OTTMUST00000087919; OTTMUST00000087920	Mm.227484	NM_001310666; NM_183208; XM_006519134; XM_006519135; ENSMUST00000007961; ENSMUST00000159766; ENSMUST00000160190; ENSMUST00000160229; ENSMUST00000160680; ENSMUST00000161766; ENSMUST00000162546; ENSMUST00000162645; BC058646; BC065120; OTTMUST00000087913; OTTMUST00000087914; OTTMUST00000087915; OTTMUST00000087916; OTTMUST00000087917; OTTMUST00000087918; OTTMUST00000087919; OTTMUST00000087920	GO:0001570; GO:0001701; GO:0003007; GO:0006351; GO:0006355; GO:0007296; GO:0007569; GO:0045944; GO:0048146; GO:0048589; GO:0048844	vasculogenesis; in utero embryonic development; heart morphogenesis; transcription, DNA-templated; regulation of transcription, DNA-templated; vitellogenesis; cell aging; positive regulation of transcription from RNA polymerase II promoter; positive regulation of fibroblast proliferation; developmental growth; artery morphogenesis	inferred from mutant phenotype; inferred from electronic annotation; inferred from direct assay	NM_001310666; NM_183208; XM_006519134; XM_006519135; ENSMUST00000007961; ENSMUST00000159766; ENSMUST00000160190; ENSMUST00000160229; ENSMUST00000160680; ENSMUST00000161766; ENSMUST00000162546; ENSMUST00000162645; BC058646; BC065120; OTTMUST00000087913; OTTMUST00000087914; OTTMUST00000087915; OTTMUST00000087916; OTTMUST00000087917; OTTMUST00000087918; OTTMUST00000087919; OTTMUST00000087920	GO:0005634; GO:0005654; GO:0005737; GO:0043231; GO:0016607	nucleus; nucleoplasm; cytoplasm; intracellular membrane-bounded organelle; nuclear speck	inferred from electronic annotation; not recorded	NM_001310666; NM_183208; XM_006519134; XM_006519135; ENSMUST00000007961; ENSMUST00000159766; ENSMUST00000160190; ENSMUST00000160229; ENSMUST00000160680; ENSMUST00000161766; ENSMUST00000162546; ENSMUST00000162645; BC058646; BC065120; OTTMUST00000087913; OTTMUST00000087914; OTTMUST00000087915; OTTMUST00000087916; OTTMUST00000087917; OTTMUST00000087918; OTTMUST00000087919; OTTMUST00000087920	GO:0008270; GO:0046872	zinc ion binding; metal ion binding	inferred from electronic annotation				ENSMUST00000007961; ENSMUST00000162645; OTTMUST00000087913; OTTMUST00000087914	Pfam	IPR004181	Zinc finger, MIZ-type
Epha3	17331380	9.83	7.94	0.08	0.09	3.7	6.38e-08	2e-05	Eph receptor A3		13837	NM_010140; ENSMUST00000064405; BC138641; BC138643; BC145349; M68513; M68515; GENSCAN00000039156; GENSCAN00000039161; GENSCAN00000039167; NONMMUT027099; NONMMUT027106; uc007zpy.1; uc007zpz.1; uc012agz.1	chr16	NM_010140; ENSMUST00000064405; BC138641; BC138643; BC145349; M68513; M68515	NM_010140; ENSMUST00000064405; BC138641; BC138643; BC145349; M68513; M68515	Mm.1977	NM_010140; ENSMUST00000064405; BC138641; BC138643; BC145349; M68513; M68515	GO:0003197; GO:0006468; GO:0007169; GO:0008045; GO:0010717; GO:0010976; GO:0016310; GO:0016477; GO:0032956; GO:0043087; GO:0048013; GO:0051893; GO:0070507; GO:0071300; GO:0097155; GO:0097156; GO:0018108	endocardial cushion development; protein phosphorylation; transmembrane receptor protein tyrosine kinase signaling pathway; motor neuron axon guidance; regulation of epithelial to mesenchymal transition; positive regulation of neuron projection development; phosphorylation; cell migration; regulation of actin cytoskeleton organization; regulation of GTPase activity; ephrin receptor signaling path…	inferred from mutant phenotype; inferred from electronic annotation; not recorded; inferred from direct assay; inferred from sequence or structural similarity	NM_010140; ENSMUST00000064405; BC138641; BC138643; BC145349; M68513; M68515	GO:0005576; GO:0005769; GO:0005886; GO:0005887; GO:0016020; GO:0016021	extracellular region; early endosome; plasma membrane; integral component of plasma membrane; membrane; integral component of membrane	inferred from electronic annotation; not recorded; inferred from sequence or structural similarity	NM_010140; ENSMUST00000064405; BC138641; BC138643; BC145349; M68513; M68515	GO:0000166; GO:0004672; GO:0004713; GO:0004714; GO:0005003; GO:0005004; GO:0005524; GO:0016301; GO:0016740	nucleotide binding; protein kinase activity; protein tyrosine kinase activity; transmembrane receptor protein tyrosine kinase activity; ephrin receptor activity; GPI-linked ephrin receptor activity; ATP binding; kinase activity; transferase activity	inferred from electronic annotation; inferred from direct assay; not recorded; inferred from sequence or structural similarity				ENSMUST00000064405	Pfam	IPR001090; IPR001245; IPR001660; IPR003961; IPR011641; IPR027936	Ephrin receptor ligand binding domain; Serine-threonine/tyrosine-protein kinase catalytic domain; Sterile alpha motif domain; Fibronectin type III; Tyrosine-protein kinase ephrin type A/B receptor-like; Ephrin receptor, transmembrane domain
Lox	17354367	9.66	12.12	0.16	0.01	-5.49	6.46e-08	2e-05	lysyl oxidase		16948	NM_001286181; NM_001286182; NM_010728; ENSMUST00000025409; ENSMUST00000171470; BC018439; M65142; GENSCAN00000033354; uc008exe.2; uc008exf.2; uc033hgy.1	chr18	NM_001286181; NM_001286182; NM_010728; ENSMUST00000025409; ENSMUST00000171470; BC018439; M65142	NM_001286181; NM_001286182; NM_010728; ENSMUST00000025409; ENSMUST00000171470; BC018439; M65142	Mm.172	NM_001286181; NM_001286182; NM_010728; ENSMUST00000025409; ENSMUST00000171470; BC018439; M65142	GO:0001568; GO:0007507; GO:0009725; GO:0030199; GO:0030324; GO:0035904; GO:0042060; GO:0048251; GO:0048545; GO:0055114; GO:0042493	blood vessel development; heart development; response to hormone; collagen fibril organization; lung development; aorta development; wound healing; elastic fiber assembly; response to steroid hormone; oxidation-reduction process; response to drug	inferred from mutant phenotype; not recorded; inferred from electronic annotation	NM_001286181; NM_001286182; NM_010728; ENSMUST00000025409; ENSMUST00000171470; BC018439; M65142	GO:0005576; GO:0005578; GO:0005581; GO:0005634; GO:0005615	extracellular region; proteinaceous extracellular matrix; collagen trimer; nucleus; extracellular space	inferred from electronic annotation; inferred from direct assay; not recorded	NM_001286181; NM_001286182; NM_010728; ENSMUST00000025409; ENSMUST00000171470; BC018439; M65142	GO:0004720; GO:0005507; GO:0005515; GO:0016491; GO:0016641; GO:0046872	protein-lysine 6-oxidase activity; copper ion binding; protein binding; oxidoreductase activity; oxidoreductase activity, acting on the CH-NH2 group of donors, oxygen as acceptor; metal ion binding	inferred from direct assay; not recorded; inferred from physical interaction; inferred from electronic annotation				ENSMUST00000025409; ENSMUST00000171470	Pfam	IPR001695	Lysyl oxidase
Snai2	17323192	9.29	10.81	0.07	0.07	-2.87	6.47e-08	2e-05	snail family zinc finger 2		20583	NM_011415; ENSMUST00000023356; BC062164; U79550; U97059; GENSCAN00000026750; uc007yhm.1	chr16	NM_011415; ENSMUST00000023356; BC062164; U79550; U97059	NM_011415; ENSMUST00000023356; BC062164; U79550; U97059	Mm.4272					NM_011415; ENSMUST00000023356; BC062164; U79550; U97059	GO:0000790; GO:0005634; GO:0005737	nuclear chromatin; nucleus; cytoplasm	not recorded; inferred from direct assay; inferred from electronic annotation	NM_011415; ENSMUST00000023356; BC062164; U79550; U97059	GO:0001078; GO:0003676; GO:0003677; GO:0003682; GO:0003705; GO:0005515; GO:0043565; GO:0046872	transcriptional repressor activity, RNA polymerase II core promoter proximal region sequence-specific binding; nucleic acid binding; DNA binding; chromatin binding; transcription factor activity, RNA polymerase II distal enhancer sequence-specific binding; protein binding; sequence-specific DNA binding; metal ion binding	inferred from direct assay; inferred from genetic interaction; not recorded; inferred from electronic annotation; inferred from physical interaction				ENSMUST00000023356	Pfam	IPR007087	Zinc finger, C2H2
Aoc3	17256697	5.95	7.89	0.06	0.11	-3.86	6.52e-08	2e-05	amine oxidase, copper containing 3		11754	NM_009675; XM_006532041; XM_011248680; ENSMUST00000017316; ENSMUST00000103105; AF054831; AF115411; BC080857; OTTMUST00000005631; OTTMUST00000005632; GENSCAN00000018086; uc007lop.2; uc007loq.1	chr11	NM_009675; XM_006532041; XM_011248680; ENSMUST00000017316; ENSMUST00000103105; AF054831; AF115411; BC080857; OTTMUST00000005631; OTTMUST00000005632	NM_009675; XM_006532041; XM_011248680; ENSMUST00000017316; ENSMUST00000103105; AF054831; AF115411; BC080857; OTTMUST00000005631; OTTMUST00000005632	Mm.67281	NM_009675; XM_006532041; XM_011248680; ENSMUST00000017316; ENSMUST00000103105; AF054831; AF115411; BC080857; OTTMUST00000005631; OTTMUST00000005632	GO:0002523; GO:0002675; GO:0002687; GO:0007155; GO:0008217; GO:0009308; GO:0010828; GO:0035902; GO:0042755; GO:0046677; GO:0055114; GO:0098655; GO:0006812	leukocyte migration involved in inflammatory response; positive regulation of acute inflammatory response; positive regulation of leukocyte migration; cell adhesion; regulation of blood pressure; amine metabolic process; positive regulation of glucose transport; response to immobilization stress; eating behavior; response to antibiotic; oxidation-reduction process; cation transmembrane transport;…	not recorded; inferred from electronic annotation; inferred from sequence or structural similarity	NM_009675; XM_006532041; XM_011248680; ENSMUST00000017316; ENSMUST00000103105; AF054831; AF115411; BC080857; OTTMUST00000005631; OTTMUST00000005632	GO:0005615; GO:0005737; GO:0005769; GO:0005783; GO:0005794; GO:0005886; GO:0005902; GO:0009986; GO:0016020; GO:0016021; GO:0043231	extracellular space; cytoplasm; early endosome; endoplasmic reticulum; Golgi apparatus; plasma membrane; microvillus; cell surface; membrane; integral component of membrane; intracellular membrane-bounded organelle	not recorded; inferred from electronic annotation; inferred from sequence or structural similarity	NM_009675; XM_006532041; XM_011248680; ENSMUST00000017316; ENSMUST00000103105; AF054831; AF115411; BC080857; OTTMUST00000005631; OTTMUST00000005632	GO:0005261; GO:0005507; GO:0005509; GO:0008131; GO:0015922; GO:0016491; GO:0042803; GO:0043912; GO:0046872; GO:0046982; GO:0048038; GO:0052593; GO:0052594; GO:0052595; GO:0052596; GO:0005515	cation channel activity; copper ion binding; calcium ion binding; primary amine oxidase activity; aspartate oxidase activity; oxidoreductase activity; protein homodimerization activity; D-lysine oxidase activity; metal ion binding; protein heterodimerization activity; quinone binding; tryptamine:oxygen oxidoreductase (deaminating) activity; aminoacetone:oxygen oxidoreductase(deaminating) activity…	not recorded; inferred from electronic annotation; inferred from sequence or structural similarity				ENSMUST00000017316; ENSMUST00000103105; OTTMUST00000005631; OTTMUST00000005632	Pfam	IPR015798; IPR015800; IPR015802	Copper amine oxidase, C-terminal; Copper amine oxidase, N2-terminal; Copper amine oxidase, N3-terminal
Mlana	17358591	6.49	8.11	0.09	0.06	-3.08	6.56e-08	2e-05	melan-A		77836	NM_029993; XM_011247400; ENSMUST00000025719; BC111114; GENSCAN00000010122; uc008hdx.1	chr19	NM_029993; XM_011247400; ENSMUST00000025719; BC111114	NM_029993; XM_011247400; ENSMUST00000025719; BC111114	Mm.138437					NM_029993; XM_011247400; ENSMUST00000025719; BC111114	GO:0005789; GO:0005794; GO:0005802; GO:0042470; GO:0016020; GO:0016021	endoplasmic reticulum membrane; Golgi apparatus; trans-Golgi network; melanosome; membrane; integral component of membrane	not recorded; inferred from electronic annotation	ENSMUST00000025719	GO:0005515	protein binding	inferred from electronic annotation				ENSMUST00000025719	Pfam	IPR029242	Protein melan-A
Tbl1x	17536005	10.18	10.88	0.03	0.04	-1.63	6.61e-08	2e-05	transducin (beta)-like 1 X-linked		21372	NM_020601; XM_006527939; ENSMUST00000088217; ENSMUST00000133893; BC043105; OTTMUST00000043270; OTTMUST00000043271; GENSCAN00000008483; GENSCAN00000032450; uc009tqo.1	chrX	NM_020601; XM_006527939; ENSMUST00000088217; ENSMUST00000133893; BC043105; OTTMUST00000043270; OTTMUST00000043271	NM_020601; XM_006527939; ENSMUST00000088217; ENSMUST00000133893; BC043105; OTTMUST00000043270; OTTMUST00000043271	Mm.258476	NM_020601; XM_006527939; ENSMUST00000088217; ENSMUST00000133893; BC043105; OTTMUST00000043270; OTTMUST00000043271	GO:0000122; GO:0006351; GO:0006355; GO:0006357; GO:0006508; GO:0007605; GO:0016575; GO:0043161; GO:0043627; GO:0045444; GO:0045892; GO:0045893; GO:0045944; GO:0048545; GO:0060070	negative regulation of transcription from RNA polymerase II promoter; transcription, DNA-templated; regulation of transcription, DNA-templated; regulation of transcription from RNA polymerase II promoter; proteolysis; sensory perception of sound; histone deacetylation; proteasome-mediated ubiquitin-dependent protein catabolic process; response to estrogen; fat cell differentiation; negative regul…	not recorded; inferred from electronic annotation; inferred from genetic interaction; inferred from mutant phenotype	NM_020601; XM_006527939; ENSMUST00000088217; ENSMUST00000133893; BC043105; OTTMUST00000043270; OTTMUST00000043271	GO:0000118; GO:0005634; GO:0005667; GO:0005876; GO:0017053; GO:0005654	histone deacetylase complex; nucleus; transcription factor complex; spindle microtubule; transcriptional repressor complex; nucleoplasm	not recorded; inferred from direct assay; inferred from electronic annotation; traceable author statement	NM_020601; XM_006527939; ENSMUST00000088217; ENSMUST00000133893; BC043105; OTTMUST00000043270; OTTMUST00000043271	GO:0003677; GO:0003682; GO:0003714; GO:0005515; GO:0008013; GO:0008022; GO:0008134; GO:0019904; GO:0042393; GO:0044212	DNA binding; chromatin binding; transcription corepressor activity; protein binding; beta-catenin binding; protein C-terminus binding; transcription factor binding; protein domain specific binding; histone binding; transcription regulatory region DNA binding	inferred from direct assay; inferred from mutant phenotype; not recorded; inferred from physical interaction				ENSMUST00000088217; OTTMUST00000043270	Pfam	IPR001680; IPR006594	WD40 repeat; LIS1 homology motif
Thy1	17516462	9.37	6.45	0.07	0.18	7.6	6.74e-08	2e-05	thymus cell antigen 1, theta		21838	NM_009382; ENSMUST00000114840; AY445633; BC054436; M12380; OTTMUST00000040558; GENSCAN00000054282; NONMMUT068818; uc009pbl.1	chr9	NM_009382; ENSMUST00000114840; AY445633; BC054436; M12380; OTTMUST00000040558	NM_009382; ENSMUST00000114840; AY445633; BC054436; M12380; OTTMUST00000040558	Mm.3951	NM_009382; ENSMUST00000114840; AY445633; BC054436; M12380; OTTMUST00000040558	GO:0001525; GO:0006469; GO:0007010; GO:0016337; GO:0030336; GO:0043547; GO:0046549; GO:0046777; GO:0048041; GO:0050771; GO:0050852; GO:0050860; GO:0050870; GO:0051281	angiogenesis; negative regulation of protein kinase activity; cytoskeleton organization; single organismal cell-cell adhesion; negative regulation of cell migration; positive regulation of GTPase activity; retinal cone cell development; protein autophosphorylation; focal adhesion assembly; negative regulation of axonogenesis; T cell receptor signaling pathway; negative regulation of T cell recept…	inferred from direct assay; not recorded; inferred from mutant phenotype; inferred from electronic annotation; inferred from sequence or structural similarity	NM_009382; ENSMUST00000114840; AY445633; BC054436; M12380; OTTMUST00000040558	GO:0005783; GO:0005829; GO:0005886; GO:0005925; GO:0009897; GO:0009986; GO:0016020; GO:0016324; GO:0030425; GO:0030426; GO:0031225; GO:0031362; GO:0043209; GO:0045121; GO:0046658; GO:0070062	endoplasmic reticulum; cytosol; plasma membrane; focal adhesion; external side of plasma membrane; cell surface; membrane; apical plasma membrane; dendrite; growth cone; anchored component of membrane; anchored component of external side of plasma membrane; myelin sheath; membrane raft; anchored component of plasma membrane; extracellular exosome	not recorded; inferred from direct assay; inferred from electronic annotation; inferred from sequence or structural similarity	NM_009382; ENSMUST00000114840; AY445633; BC054436; M12380; OTTMUST00000040558	GO:0005096; GO:0005178; GO:0019899; GO:0019901; GO:0034235; GO:0005515	GTPase activator activity; integrin binding; enzyme binding; protein kinase binding; GPI anchor binding; protein binding	not recorded; inferred from electronic annotation; inferred from sequence or structural similarity				ENSMUST00000114840; OTTMUST00000040558	Pfam	IPR013151; IPR013106	Immunoglobulin; Immunoglobulin V-set domain
Eya4	17239719	9.35	10.35	0.05	0.04	-2	6.76e-08	2e-05	eyes absent 4 homolog (Drosophila)		14051	NM_010167; XM_006512522; XM_006512523; XM_006512524; XM_006512526; XM_006512527; XM_006512528; XM_006512529; XM_006512530; XM_011243111; XM_011243112; XM_011243113; XM_011243114; XM_011243115; ENSMUST00000074366; ENSMUST00000092665; BC120898; BC120899; Y17115; GENSCAN00000021062; GENSCAN00000021063; NONMMUT005008; uc007ept.1; uc007epu.1	chr10	NM_010167; XM_006512522; XM_006512523; XM_006512524; XM_006512526; XM_006512527; XM_006512528; XM_006512529; XM_006512530; XM_011243111; XM_011243112; XM_011243113; XM_011243114; XM_011243115; ENSMUST00000074366; ENSMUST00000092665; BC120898; BC120899; Y17115	NM_010167; XM_006512522; XM_006512523; XM_006512524; XM_006512526; XM_006512527; XM_006512528; XM_006512529; XM_006512530; XM_011243111; XM_011243112; XM_011243113; XM_011243114; XM_011243115; ENSMUST00000074366; ENSMUST00000092665; BC120898; BC120899; Y17115	Mm.332128	NM_010167; XM_006512522; XM_006512523; XM_006512524; XM_006512526; XM_006512527; XM_006512528; XM_006512529; XM_006512530; XM_011243111; XM_011243112; XM_011243113; XM_011243114; XM_011243115; ENSMUST00000074366; ENSMUST00000092665; BC120898; BC120899; Y17115	GO:0006281; GO:0006351; GO:0006355; GO:0006974; GO:0007275; GO:0007605; GO:0016568; GO:0042474; GO:0006470; GO:0035335; GO:0008152; GO:0048839	DNA repair; transcription, DNA-templated; regulation of transcription, DNA-templated; cellular response to DNA damage stimulus; multicellular organismal development; sensory perception of sound; chromatin modification; middle ear morphogenesis; protein dephosphorylation; peptidyl-tyrosine dephosphorylation; metabolic process; inner ear development	inferred from electronic annotation; inferred from mutant phenotype	NM_010167; XM_006512522; XM_006512523; XM_006512524; XM_006512526; XM_006512527; XM_006512528; XM_006512529; XM_006512530; XM_011243111; XM_011243112; XM_011243113; XM_011243114; XM_011243115; ENSMUST00000074366; ENSMUST00000092665; BC120898; BC120899; Y17115	GO:0005634; GO:0005737; GO:0005575	nucleus; cytoplasm; cellular_component	inferred from electronic annotation; no biological data available	NM_010167; XM_006512522; XM_006512523; XM_006512524; XM_006512526; XM_006512527; XM_006512528; XM_006512529; XM_006512530; XM_011243111; XM_011243112; XM_011243113; XM_011243114; XM_011243115; ENSMUST00000074366; ENSMUST00000092665; BC120898; BC120899; Y17115	GO:0004721; GO:0004725; GO:0016787; GO:0046872; GO:0003674	phosphoprotein phosphatase activity; protein tyrosine phosphatase activity; hydrolase activity; metal ion binding; molecular_function	inferred from electronic annotation; no biological data available
Ednrb	17309268	5.82	8.97	0.13	0.15	-8.91	7e-08	2e-05	endothelin receptor type B		13618	NM_001136061; NM_001276296; NM_007904; XM_006518515; ENSMUST00000022718; ENSMUST00000172237; BC026553; U32329; GENSCAN00000047595; uc007uww.3; uc007uwx.3; uc007uwy.2	chr14	NM_001136061; NM_001276296; NM_007904; XM_006518515; ENSMUST00000022718; ENSMUST00000172237; BC026553; U32329	NM_001136061; NM_001276296; NM_007904; XM_006518515; ENSMUST00000022718; ENSMUST00000172237; BC026553; U32329	Mm.229532					NM_001136061; NM_001276296; NM_007904; XM_006518515; ENSMUST00000022718; ENSMUST00000172237; BC026553; U32329	GO:0005829; GO:0005886; GO:0016020; GO:0016021; GO:0031965; GO:0045121	cytosol; plasma membrane; membrane; integral component of membrane; nuclear membrane; membrane raft	not recorded; inferred from electronic annotation	NM_001136061; NM_001276296; NM_007904; XM_006518515; ENSMUST00000022718; ENSMUST00000172237; BC026553; U32329	GO:0004871; GO:0004930; GO:0004962; GO:0005515; GO:0017046; GO:0031702	signal transducer activity; G-protein coupled receptor activity; endothelin receptor activity; protein binding; peptide hormone binding; type 1 angiotensin receptor binding	inferred from electronic annotation; inferred from direct assay; inferred from mutant phenotype; not recorded; inferred from physical interaction	NM_001136061; NM_001276296; NM_007904; XM_006518515; ENSMUST00000022718; ENSMUST00000172237; BC026553; U32329	GenMAPP	Prostaglandin_synthesis_regulation; GPCRDB_Class_A_Rhodopsin-like; Peptide_GPCRs	ENSMUST00000022718; ENSMUST00000172237	Pfam	IPR000276	G protein-coupled receptor, rhodopsin-like
E030013I19Rik	17367031	5.81	8.26	0.14	0.06	-5.46	7.12e-08	2e-05	RIKEN cDNA E030013I19 gene		338535	NR_040353; ENSMUST00000148089; ENSMUST00000150037; NONMMUT035767; NONMMUT035768; uc008ijm.2	chr2		NR_040353	Mm.483275
Vopp1	17467171	8.4	7.55	0.02	0.05	1.81	7.14e-08	2e-05	vesicular, overexpressed in cancer, prosurvival protein 1		232023	NM_146168; XM_006505951; XM_006505952; ENSMUST00000114297; ENSMUST00000127485; ENSMUST00000143953; ENSMUST00000145608; ENSMUST00000203212; ENSMUST00000204878; BC024822; OTTMUST00000085805; OTTMUST00000085806; OTTMUST00000085807; OTTMUST00000085808; OTTMUST00000142220; OTTMUST00000142221; GENSCAN00000032521; NONMMUT057150; NONMMUT057151; uc009cco.1; uc009ccp.1	chr6	NM_146168; XM_006505951; XM_006505952; ENSMUST00000114297; ENSMUST00000127485; ENSMUST00000143953; ENSMUST00000145608; ENSMUST00000203212; ENSMUST00000204878; BC024822; OTTMUST00000085805; OTTMUST00000085806; OTTMUST00000085807; OTTMUST00000085808; OTTMUST00000142220; OTTMUST00000142221	NM_146168; XM_006505951; XM_006505952; ENSMUST00000114297; ENSMUST00000127485; ENSMUST00000143953; ENSMUST00000145608; ENSMUST00000203212; ENSMUST00000204878; BC024822; OTTMUST00000085805; OTTMUST00000085806; OTTMUST00000085807; OTTMUST00000085808; OTTMUST00000142220; OTTMUST00000142221	Mm.24642	NM_146168; XM_006505951; XM_006505952; ENSMUST00000114297; ENSMUST00000127485; ENSMUST00000143953; ENSMUST00000145608; ENSMUST00000203212; ENSMUST00000204878; BC024822; OTTMUST00000085805; OTTMUST00000085806; OTTMUST00000085807; OTTMUST00000085808; OTTMUST00000142220; OTTMUST00000142221	GO:0006351; GO:0006355; GO:0007165	transcription, DNA-templated; regulation of transcription, DNA-templated; signal transduction	inferred from electronic annotation; not recorded	NM_146168; XM_006505951; XM_006505952; ENSMUST00000114297; ENSMUST00000127485; ENSMUST00000143953; ENSMUST00000145608; ENSMUST00000203212; ENSMUST00000204878; BC024822; OTTMUST00000085805; OTTMUST00000085806; OTTMUST00000085807; OTTMUST00000085808; OTTMUST00000142220; OTTMUST00000142221	GO:0005768; GO:0016020; GO:0016021; GO:0030659; GO:0031301; GO:0031410	endosome; membrane; integral component of membrane; cytoplasmic vesicle membrane; integral component of organelle membrane; cytoplasmic vesicle	not recorded; inferred from electronic annotation; inferred from sequence or structural similarity	NM_146168; XM_006505951; XM_006505952; ENSMUST00000114297; ENSMUST00000127485; ENSMUST00000143953; ENSMUST00000145608; ENSMUST00000203212; ENSMUST00000204878; BC024822; OTTMUST00000085805; OTTMUST00000085806; OTTMUST00000085807; OTTMUST00000085808; OTTMUST00000142220; OTTMUST00000142221	GO:0004871	signal transducer activity	not recorded; inferred from electronic annotation				ENSMUST00000127485; OTTMUST00000085807	Pfam	IPR021684	Uncharacterised protein family WW domain-binding protein 1
Lama2	17239919	7.51	5.6	0.09	0.09	3.76	7.21e-08	2e-05	laminin, alpha 2		16773	NM_008481; XM_006512566; XM_011243134; XM_011243135; ENSMUST00000092639; ENSMUST00000185839; ENSMUST00000186279; ENSMUST00000186965; ENSMUST00000188963; ENSMUST00000189575; OTTMUST00000118351; OTTMUST00000118352; OTTMUST00000118401; OTTMUST00000118402; OTTMUST00000118408; OTTMUST00000118409; U12147; ENSMUST00000187535; OTTMUST00000118403; GENSCAN00000024131; GENSCAN00000024132; GENSCAN00000024141…	chr10	NM_008481; XM_006512566; XM_011243134; XM_011243135; ENSMUST00000092639; ENSMUST00000185839; ENSMUST00000186279; ENSMUST00000186965; ENSMUST00000188963; ENSMUST00000189575; OTTMUST00000118351; OTTMUST00000118352; OTTMUST00000118401; OTTMUST00000118402; OTTMUST00000118408; OTTMUST00000118409; U12147; ENSMUST00000187535; OTTMUST00000118403	NM_008481; XM_006512566; XM_011243134; XM_011243135; ENSMUST00000092639; ENSMUST00000185839; ENSMUST00000186279; ENSMUST00000186965; ENSMUST00000188963; ENSMUST00000189575; OTTMUST00000118351; OTTMUST00000118352; OTTMUST00000118401; OTTMUST00000118402; OTTMUST00000118408; OTTMUST00000118409; U12147; ENSMUST00000187535; OTTMUST00000118403	Mm.256087	NM_008481; XM_006512566; XM_011243134; XM_011243135; ENSMUST00000092639; ENSMUST00000185839; ENSMUST00000186279; ENSMUST00000186965; ENSMUST00000188963; ENSMUST00000189575; OTTMUST00000118351; OTTMUST00000118352; OTTMUST00000118401; OTTMUST00000118402; OTTMUST00000118408; OTTMUST00000118409; U12147; ENSMUST00000187535; OTTMUST00000118403	GO:0007155; GO:0007411; GO:0030155; GO:0030334; GO:0032224; GO:0045995; GO:0022011; GO:0030198	cell adhesion; axon guidance; regulation of cell adhesion; regulation of cell migration; positive regulation of synaptic transmission, cholinergic; regulation of embryonic development; myelination in peripheral nervous system; extracellular matrix organization	inferred from electronic annotation; inferred from genetic interaction; inferred from mutant phenotype	NM_008481; XM_006512566; XM_011243134; XM_011243135; ENSMUST00000092639; ENSMUST00000185839; ENSMUST00000186279; ENSMUST00000186965; ENSMUST00000188963; ENSMUST00000189575; OTTMUST00000118351; OTTMUST00000118352; OTTMUST00000118401; OTTMUST00000118402; OTTMUST00000118408; OTTMUST00000118409; U12147; ENSMUST00000187535; OTTMUST00000118403	GO:0005576; GO:0005578; GO:0005604; GO:0005605; GO:0042383; GO:0043197; GO:0070062	extracellular region; proteinaceous extracellular matrix; basement membrane; basal lamina; sarcolemma; dendritic spine; extracellular exosome	inferred from electronic annotation; inferred from direct assay; not recorded; traceable author statement	NM_008481; XM_006512566; XM_011243134; XM_011243135; ENSMUST00000092639; ENSMUST00000185839; ENSMUST00000186279; ENSMUST00000186965; ENSMUST00000188963; ENSMUST00000189575; OTTMUST00000118351; OTTMUST00000118352; OTTMUST00000118401; OTTMUST00000118402; OTTMUST00000118408; OTTMUST00000118409; U12147; ENSMUST00000187535; OTTMUST00000118403	GO:0005102	receptor binding	inferred from electronic annotation				ENSMUST00000092639; ENSMUST00000189575; OTTMUST00000118352; OTTMUST00000118409	Pfam	IPR000034; IPR001791; IPR002049; IPR008211; IPR009254; IPR010307	Laminin IV; Laminin G domain; Laminin EGF domain; Laminin, N-terminal; Laminin alpha, domain I; Laminin domain II
Prss23	17493212	8.67	10.1	0.07	0.06	-2.7	7.32e-08	2.1e-05	protease, serine 23		76453	NM_029614; XM_006508299; XM_006508302; XM_006508303; XM_006508304; XM_006508305; XM_011241936; ENSMUST00000041761; BC018517; GENSCAN00000024583; uc009ifz.1; uc009iga.1; uc033jaf.1	chr7	NM_029614; XM_006508299; XM_006508302; XM_006508303; XM_006508304; XM_006508305; XM_011241936; ENSMUST00000041761; BC018517	NM_029614; XM_006508299; XM_006508302; XM_006508303; XM_006508304; XM_006508305; XM_011241936; ENSMUST00000041761; BC018517	Mm.250438	NM_029614; XM_006508299; XM_006508302; XM_006508303; XM_006508304; XM_006508305; XM_011241936; ENSMUST00000041761; BC018517	GO:0006508; GO:0008150	proteolysis; biological_process	inferred from electronic annotation; no biological data available	NM_029614; XM_006508299; XM_006508302; XM_006508303; XM_006508304; XM_006508305; XM_011241936; ENSMUST00000041761; BC018517	GO:0005576; GO:0005634; GO:0070062; GO:0005575	extracellular region; nucleus; extracellular exosome; cellular_component	inferred from electronic annotation; not recorded; no biological data available	NM_029614; XM_006508299; XM_006508302; XM_006508303; XM_006508304; XM_006508305; XM_011241936; ENSMUST00000041761; BC018517	GO:0004252; GO:0008233; GO:0008236; GO:0016787; GO:0003674	serine-type endopeptidase activity; peptidase activity; serine-type peptidase activity; hydrolase activity; molecular_function	inferred from electronic annotation; no biological data available				ENSMUST00000041761	Pfam	IPR001254	Serine proteases, trypsin domain
Prrc1	17350790	8.78	9.33	0.01	0.03	-1.47	7.52e-08	2.1e-05	proline-rich coiled-coil 1		73137	NM_028447; XM_006526287; XM_006526288; XM_006526289; ENSMUST00000025490; BC014817; GENSCAN00000035979; GENSCAN00000035986; NONMMUT032455; uc008ezb.2	chr18	NM_028447; XM_006526287; XM_006526288; XM_006526289; ENSMUST00000025490; BC014817	NM_028447; XM_006526287; XM_006526288; XM_006526289; ENSMUST00000025490; BC014817	Mm.29889	NM_028447; XM_006526287; XM_006526288; XM_006526289; ENSMUST00000025490; BC014817	GO:0008150	biological_process	no biological data available	NM_028447; XM_006526287; XM_006526288; XM_006526289; ENSMUST00000025490; BC014817	GO:0005794; GO:0005575	Golgi apparatus; cellular_component	inferred from electronic annotation; no biological data available	NM_028447; XM_006526287; XM_006526288; XM_006526289; ENSMUST00000025490; BC014817	GO:0042802; GO:0005515	identical protein binding; protein binding	inferred from physical interaction; inferred from electronic annotation				ENSMUST00000025490	Pfam	IPR026533	Non-canonical purine NTP phosphatase/PRRC1
Ect2	17404402	8.4	7.23	0.04	0.06	2.24	7.58e-08	2.1e-05	ect2 oncogene		13605	NM_001177625; NM_001177626; NM_007900; XM_006535385; XM_006535386; ENSMUST00000108296; ENSMUST00000108298; ENSMUST00000108300; ENSMUST00000124727; ENSMUST00000150061; ENSMUST00000175857; ENSMUST00000176242; ENSMUST00000176535; ENSMUST00000176780; ENSMUST00000176908; ENSMUST00000177055; ENSMUST00000184113; ENSMUST00000196926; BC023881; BC025565; BC032155; BC045614; L11316; OTTMUST00000050392; OTTM…	chr3	NM_001177625; NM_001177626; NM_007900; XM_006535385; XM_006535386; ENSMUST00000108296; ENSMUST00000108298; ENSMUST00000108300; ENSMUST00000124727; ENSMUST00000150061; ENSMUST00000175857; ENSMUST00000176242; ENSMUST00000176535; ENSMUST00000176780; ENSMUST00000176908; ENSMUST00000177055; ENSMUST00000184113; ENSMUST00000196926; BC023881; BC025565; BC032155; BC045614; L11316; OTTMUST00000050392; OTTM…	NM_001177625; NM_001177626; NM_007900; XM_006535385; XM_006535386; ENSMUST00000108296; ENSMUST00000108298; ENSMUST00000108300; ENSMUST00000124727; ENSMUST00000150061; ENSMUST00000175857; ENSMUST00000176242; ENSMUST00000176535; ENSMUST00000176780; ENSMUST00000176908; ENSMUST00000177055; ENSMUST00000184113; ENSMUST00000196926; BC023881; BC025565; BC032155; BC045614; L11316; OTTMUST00000050392; OTTM…	Mm.261453																ENSMUST00000108298; ENSMUST00000108300; ENSMUST00000176242; OTTMUST00000050392; OTTMUST00000050393	Pfam	IPR000219; IPR001357	Dbl homology (DH) domain; BRCT domain
Itga6	17371800	8.99	8.32	0.03	0.03	1.59	7.59e-08	2.1e-05	integrin alpha 6		16403	NM_001277970; NM_008397; XM_011239308; XM_011239309; XM_011239310; ENSMUST00000028522; ENSMUST00000112101; ENSMUST00000126787; ENSMUST00000133124; ENSMUST00000139760; ENSMUST00000152009; ENSMUST00000155249; ENSMUST00000155596; BC058095; OTTMUST00000032063; OTTMUST00000032064; OTTMUST00000032065; OTTMUST00000032066; OTTMUST00000032067; OTTMUST00000032069; OTTMUST00000032070; OTTMUST00000033060; GE…	chr2	NM_001277970; NM_008397; XM_011239308; XM_011239309; XM_011239310; ENSMUST00000028522; ENSMUST00000112101; ENSMUST00000126787; ENSMUST00000133124; ENSMUST00000139760; ENSMUST00000152009; ENSMUST00000155249; ENSMUST00000155596; BC058095; OTTMUST00000032063; OTTMUST00000032064; OTTMUST00000032065; OTTMUST00000032066; OTTMUST00000032067; OTTMUST00000032069; OTTMUST00000032070; OTTMUST00000033060	NM_001277970; NM_008397; XM_011239308; XM_011239309; XM_011239310; ENSMUST00000028522; ENSMUST00000112101; ENSMUST00000126787; ENSMUST00000133124; ENSMUST00000139760; ENSMUST00000152009; ENSMUST00000155249; ENSMUST00000155596; BC058095; OTTMUST00000032063; OTTMUST00000032064; OTTMUST00000032065; OTTMUST00000032066; OTTMUST00000032067; OTTMUST00000032069; OTTMUST00000032070; OTTMUST00000033060	Mm.225096									NM_001277970; NM_008397; XM_011239308; XM_011239309; XM_011239310; ENSMUST00000028522; ENSMUST00000112101; ENSMUST00000126787; ENSMUST00000133124; ENSMUST00000139760; ENSMUST00000152009; ENSMUST00000155249; ENSMUST00000155596; BC058095; OTTMUST00000032063; OTTMUST00000032064; OTTMUST00000032065; OTTMUST00000032066; OTTMUST00000032067; OTTMUST00000032069; OTTMUST00000032070; OTTMUST00000033060	GO:0005178; GO:0032403; GO:0043236; GO:0046872; GO:0005515	integrin binding; protein complex binding; laminin binding; metal ion binding; protein binding	inferred from physical interaction; not recorded; inferred from electronic annotation	NM_001277970; NM_008397; XM_011239308; XM_011239309; XM_011239310; ENSMUST00000028522; ENSMUST00000112101; ENSMUST00000126787; ENSMUST00000133124; ENSMUST00000139760; ENSMUST00000152009; ENSMUST00000155249; ENSMUST00000155596; BC058095; OTTMUST00000032063; OTTMUST00000032064; OTTMUST00000032065; OTTMUST00000032066; OTTMUST00000032067; OTTMUST00000032069; OTTMUST00000032070; OTTMUST00000033060	GenMAPP	Integrin-mediated_cell_adhesion_KEGG	ENSMUST00000028522; ENSMUST00000112101; ENSMUST00000155249; OTTMUST00000032063; OTTMUST00000032064; OTTMUST00000032066	Pfam	IPR013649; IPR018184; IPR013517	Integrin alpha-2; Integrin alpha chain, C-terminal cytoplasmic region, conserved site; FG-GAP repeat
Slc30a5	17295770	9.29	9.75	0.02	0.02	-1.37	7.59e-08	2.1e-05	solute carrier family 30 (zinc transporter), member 5		69048	NM_022885; XM_011244695; XR_382742; ENSMUST00000067246; AF233321; AF461761; BC029217; BC033452; GENSCAN00000035666; NONMMUT018883; uc007rrq.1; uc007rrr.1; uc011zec.1	chr13	NM_022885; XM_011244695; XR_382742; ENSMUST00000067246; AF233321; AF461761; BC029217; BC033452	NM_022885; XM_011244695; XR_382742; ENSMUST00000067246; AF233321; AF461761; BC029217; BC033452	Mm.402215	NM_022885; XM_011244695; XR_382742; ENSMUST00000067246; AF233321; AF461761; BC029217; BC033452	GO:0006810; GO:0006811; GO:0006812; GO:0006824; GO:0006829; GO:0006882; GO:0010043; GO:0055085; GO:0061088; GO:0071577	transport; ion transport; cation transport; cobalt ion transport; zinc II ion transport; cellular zinc ion homeostasis; response to zinc ion; transmembrane transport; regulation of sequestering of zinc ion; zinc II ion transmembrane transport	inferred from electronic annotation; not recorded	NM_022885; XM_011244695; XR_382742; ENSMUST00000067246; AF233321; AF461761; BC029217; BC033452	GO:0005634; GO:0005730; GO:0005794; GO:0016020; GO:0016021; GO:0016324; GO:0030141	nucleus; nucleolus; Golgi apparatus; membrane; integral component of membrane; apical plasma membrane; secretory granule	not recorded; inferred from electronic annotation	NM_022885; XM_011244695; XR_382742; ENSMUST00000067246; AF233321; AF461761; BC029217; BC033452	GO:0005385; GO:0008324	zinc ion transmembrane transporter activity; cation transmembrane transporter activity	not recorded; inferred from electronic annotation				ENSMUST00000067246	Pfam	IPR002524	Cation efflux protein
Bicc1	17241731	8.95	7.63	0.06	0.06	2.5	8.04e-08	2.2e-05	bicaudal C homolog 1 (Drosophila)		83675	NM_031397; XM_006514341; ENSMUST00000014473; ENSMUST00000131445; ENSMUST00000143791; ENSMUST00000144740; AF319464; BC111523; OTTMUST00000060990; OTTMUST00000061087; OTTMUST00000061088; OTTMUST00000061090; GENSCAN00000051432; GENSCAN00000051456; GENSCAN00000051459; NONMMUT006133; NONMMUT006137; uc007fog.2; uc007foh.2; uc007foi.1; uc033fpy.1	chr10	NM_031397; XM_006514341; ENSMUST00000014473; ENSMUST00000131445; ENSMUST00000143791; ENSMUST00000144740; AF319464; BC111523; OTTMUST00000060990; OTTMUST00000061087; OTTMUST00000061088; OTTMUST00000061090	NM_031397; XM_006514341; ENSMUST00000014473; ENSMUST00000131445; ENSMUST00000143791; ENSMUST00000144740; AF319464; BC111523; OTTMUST00000060990; OTTMUST00000061087; OTTMUST00000061088; OTTMUST00000061090	Mm.286834	NM_031397; XM_006514341; ENSMUST00000014473; ENSMUST00000131445; ENSMUST00000143791; ENSMUST00000144740; AF319464; BC111523; OTTMUST00000060990; OTTMUST00000061087; OTTMUST00000061088; OTTMUST00000061090	GO:0007275; GO:0007368; GO:0007507; GO:0090090	multicellular organismal development; determination of left/right symmetry; heart development; negative regulation of canonical Wnt signaling pathway	inferred from electronic annotation; inferred from mutant phenotype; not recorded	NM_031397; XM_006514341; ENSMUST00000014473; ENSMUST00000131445; ENSMUST00000143791; ENSMUST00000144740; AF319464; BC111523; OTTMUST00000060990; OTTMUST00000061087; OTTMUST00000061088; OTTMUST00000061090	GO:0005737	cytoplasm	inferred from electronic annotation	NM_031397; XM_006514341; ENSMUST00000014473; ENSMUST00000131445; ENSMUST00000143791; ENSMUST00000144740; AF319464; BC111523; OTTMUST00000060990; OTTMUST00000061087; OTTMUST00000061088; OTTMUST00000061090	GO:0003676; GO:0003723; GO:0005515; GO:0044822	nucleic acid binding; RNA binding; protein binding; poly(A) RNA binding	inferred from electronic annotation; not recorded; inferred from physical interaction	NM_031397; XM_006514341; ENSMUST00000014473; ENSMUST00000131445; ENSMUST00000143791; ENSMUST00000144740; AF319464; BC111523; OTTMUST00000060990; OTTMUST00000061087; OTTMUST00000061088; OTTMUST00000061090	GenMAPP	mRNA_processing_binding_Reactome	ENSMUST00000014473; ENSMUST00000131445; ENSMUST00000143791; OTTMUST00000060990; OTTMUST00000061087; OTTMUST00000061088	Pfam	IPR001660; IPR004088	Sterile alpha motif domain; K Homology domain, type 1
Ptprm	17346856	8.87	9.57	0.03	0.03	-1.62	8.07e-08	2.2e-05	protein tyrosine phosphatase, receptor type, M		19274	NM_008984; XM_006523864; XM_006523865; XM_006523866; XM_006523867; XM_006523868; XM_006523869; XM_006523870; XM_006523871; XM_006523872; XM_006523873; XM_011246324; XM_011246325; ENSMUST00000037974; BC058614; BC079621; GENSCAN00000001792; GENSCAN00000001794; GENSCAN00000001798; GENSCAN00000001812; GENSCAN00000001842; GENSCAN00000015718; GENSCAN00000015747; GENSCAN00000015761; NONMMUT030336; uc008…	chr17	NM_008984; XM_006523864; XM_006523865; XM_006523866; XM_006523867; XM_006523868; XM_006523869; XM_006523870; XM_006523871; XM_006523872; XM_006523873; XM_011246324; XM_011246325; ENSMUST00000037974; BC058614; BC079621	NM_008984; XM_006523864; XM_006523865; XM_006523866; XM_006523867; XM_006523868; XM_006523869; XM_006523870; XM_006523871; XM_006523872; XM_006523873; XM_011246324; XM_011246325; ENSMUST00000037974; BC058614; BC079621	Mm.311809					NM_008984; XM_006523864; XM_006523865; XM_006523866; XM_006523867; XM_006523868; XM_006523869; XM_006523870; XM_006523871; XM_006523872; XM_006523873; XM_011246324; XM_011246325; ENSMUST00000037974; BC058614; BC079621	GO:0005737; GO:0005911; GO:0005913; GO:0016020; GO:0016021; GO:0030027; GO:0048471	cytoplasm; cell-cell junction; cell-cell adherens junction; membrane; integral component of membrane; lamellipodium; perinuclear region of cytoplasm	not recorded; inferred from electronic annotation; inferred from sequence or structural similarity	NM_008984; XM_006523864; XM_006523865; XM_006523866; XM_006523867; XM_006523868; XM_006523869; XM_006523870; XM_006523871; XM_006523872; XM_006523873; XM_011246324; XM_011246325; ENSMUST00000037974; BC058614; BC079621	GO:0004721; GO:0004725; GO:0005001; GO:0016787; GO:0016791; GO:0042802; GO:0045296	phosphoprotein phosphatase activity; protein tyrosine phosphatase activity; transmembrane receptor protein tyrosine phosphatase activity; hydrolase activity; phosphatase activity; identical protein binding; cadherin binding	inferred from electronic annotation; not recorded; inferred from sequence or structural similarity				ENSMUST00000037974	Pfam	IPR000242; IPR000998; IPR003961; IPR013151	PTP type protein phosphatase; MAM domain; Fibronectin type III; Immunoglobulin
Id2	17280310	8.15	9.79	0.1	0.04	-3.12	8.12e-08	2.2e-05	inhibitor of DNA binding 2		15902	NM_010496; ENSMUST00000020974; BC006921; BC053699; GENSCAN00000000149; uc007nfe.2	chr12	NM_010496; ENSMUST00000020974; BC006921; BC053699	NM_010496; ENSMUST00000020974; BC006921; BC053699	Mm.34871	NM_010496; ENSMUST00000020974; BC006921; BC053699	GO:0000122; GO:0001656; GO:0001779; GO:0001966; GO:0002521; GO:0003149; GO:0003166; GO:0006351; GO:0006355; GO:0007275; GO:0007507; GO:0008284; GO:0008344; GO:0009649; GO:0010628; GO:0010629; GO:0014003; GO:0019216; GO:0021772; GO:0032922; GO:0033598; GO:0042752; GO:0043153; GO:0043353; GO:0043392; GO:0043433; GO:0045475; GO:0045578; GO:0045600; GO:0045648; GO:0045651; GO:0045665; GO:0045668; GO:…	negative regulation of transcription from RNA polymerase II promoter; metanephros development; natural killer cell differentiation; thigmotaxis; leukocyte differentiation; membranous septum morphogenesis; bundle of His development; transcription, DNA-templated; regulation of transcription, DNA-templated; multicellular organismal development; heart development; positive regulation of cell prolifer…	inferred from direct assay; inferred from genetic interaction; not recorded; inferred from mutant phenotype; inferred from electronic annotation; traceable author statement; inferred from expression pattern	NM_010496; ENSMUST00000020974; BC006921; BC053699	GO:0000785; GO:0005634; GO:0005654; GO:0005737; GO:0005813; GO:0005829; GO:0015630; GO:0043234	chromatin; nucleus; nucleoplasm; cytoplasm; centrosome; cytosol; microtubule cytoskeleton; protein complex	not recorded; inferred from direct assay; inferred from electronic annotation	NM_010496; ENSMUST00000020974; BC006921; BC053699	GO:0005515; GO:0044325; GO:0046983	protein binding; ion channel binding; protein dimerization activity	inferred from physical interaction; not recorded; inferred from electronic annotation				ENSMUST00000020974	Pfam	IPR011598	Myc-type, basic helix-loop-helix (bHLH) domain
Tmem131	17222274	10.94	10.2	0.04	0.01	1.67	8.21e-08	2.2e-05	transmembrane protein 131		56030	NM_018872; XM_006496150; XM_006496151; XM_006496152; XM_011238561; ENSMUST00000027290; ENSMUST00000185964; ENSMUST00000186486; ENSMUST00000187917; ENSMUST00000189470; ENSMUST00000190442; ENSMUST00000191381; ENSMUST00000194563; AF060565; OTTMUST00000126150; OTTMUST00000126153; OTTMUST00000126154; OTTMUST00000126155; OTTMUST00000126156; OTTMUST00000126157; OTTMUST00000126158; GENSCAN00000009239; uc…	chr1	NM_018872; XM_006496150; XM_006496151; XM_006496152; XM_011238561; ENSMUST00000027290; ENSMUST00000185964; ENSMUST00000186486; ENSMUST00000187917; ENSMUST00000189470; ENSMUST00000190442; ENSMUST00000191381; ENSMUST00000194563; AF060565; OTTMUST00000126150; OTTMUST00000126153; OTTMUST00000126154; OTTMUST00000126155; OTTMUST00000126156; OTTMUST00000126157; OTTMUST00000126158	NM_018872; XM_006496150; XM_006496151; XM_006496152; XM_011238561; ENSMUST00000027290; ENSMUST00000185964; ENSMUST00000186486; ENSMUST00000187917; ENSMUST00000189470; ENSMUST00000190442; ENSMUST00000191381; ENSMUST00000194563; AF060565; OTTMUST00000126150; OTTMUST00000126153; OTTMUST00000126154; OTTMUST00000126155; OTTMUST00000126156; OTTMUST00000126157; OTTMUST00000126158	Mm.186943	NM_018872; XM_006496150; XM_006496151; XM_006496152; XM_011238561; ENSMUST00000027290; ENSMUST00000185964; ENSMUST00000186486; ENSMUST00000187917; ENSMUST00000189470; ENSMUST00000190442; ENSMUST00000191381; ENSMUST00000194563; AF060565; OTTMUST00000126150; OTTMUST00000126153; OTTMUST00000126154; OTTMUST00000126155; OTTMUST00000126156; OTTMUST00000126157; OTTMUST00000126158	GO:0002682; GO:0008150	regulation of immune system process; biological_process	not recorded; no biological data available	NM_018872; XM_006496150; XM_006496151; XM_006496152; XM_011238561; ENSMUST00000027290; ENSMUST00000185964; ENSMUST00000186486; ENSMUST00000187917; ENSMUST00000189470; ENSMUST00000190442; ENSMUST00000191381; ENSMUST00000194563; AF060565; OTTMUST00000126150; OTTMUST00000126153; OTTMUST00000126154; OTTMUST00000126155; OTTMUST00000126156; OTTMUST00000126157; OTTMUST00000126158	GO:0016020; GO:0016021; GO:0005575	membrane; integral component of membrane; cellular_component	not recorded; inferred from electronic annotation; no biological data available	NM_018872; XM_006496150; XM_006496151; XM_006496152; XM_011238561; ENSMUST00000027290; ENSMUST00000185964; ENSMUST00000186486; ENSMUST00000187917; ENSMUST00000189470; ENSMUST00000190442; ENSMUST00000191381; ENSMUST00000194563; AF060565; OTTMUST00000126150; OTTMUST00000126153; OTTMUST00000126154; OTTMUST00000126155; OTTMUST00000126156; OTTMUST00000126157; OTTMUST00000126158	GO:0003674	molecular_function	no biological data available				ENSMUST00000027290; ENSMUST00000194563; OTTMUST00000126150	Pfam	IPR022113	Transmembrane protein 131-like
Sema3d	17434742	6.47	8.28	0.09	0.08	-3.5	8.65e-08	2.3e-05	sema domain, immunoglobulin domain (Ig), short basic domain, secreted, (semaphorin) 3D		108151	NM_028882; ENSMUST00000030868; ENSMUST00000195923; ENSMUST00000196093; ENSMUST00000196618; ENSMUST00000197927; BC138131; OTTMUST00000135405; OTTMUST00000135410; OTTMUST00000135411; OTTMUST00000135412; OTTMUST00000135413; GENSCAN00000052345; GENSCAN00000052347; GENSCAN00000052352; NONMMUT051254; uc008wlw.2; uc008wlx.2; uc008wly.2	chr5	NM_028882; ENSMUST00000030868; ENSMUST00000195923; ENSMUST00000196093; ENSMUST00000196618; ENSMUST00000197927; BC138131; OTTMUST00000135405; OTTMUST00000135410; OTTMUST00000135411; OTTMUST00000135412; OTTMUST00000135413	NM_028882; ENSMUST00000030868; ENSMUST00000195923; ENSMUST00000196093; ENSMUST00000196618; ENSMUST00000197927; BC138131; OTTMUST00000135405; OTTMUST00000135410; OTTMUST00000135411; OTTMUST00000135412; OTTMUST00000135413	Mm.89313	NM_028882; ENSMUST00000030868; ENSMUST00000195923; ENSMUST00000196093; ENSMUST00000196618; ENSMUST00000197927; BC138131; OTTMUST00000135405; OTTMUST00000135410; OTTMUST00000135411; OTTMUST00000135412; OTTMUST00000135413	GO:0001755; GO:0007275; GO:0007399; GO:0030154; GO:0030335; GO:0048843; GO:0050919; GO:0071526	neural crest cell migration; multicellular organismal development; nervous system development; cell differentiation; positive regulation of cell migration; negative regulation of axon extension involved in axon guidance; negative chemotaxis; semaphorin-plexin signaling pathway	not recorded; inferred from electronic annotation	NM_028882; ENSMUST00000030868; ENSMUST00000195923; ENSMUST00000196093; ENSMUST00000196618; ENSMUST00000197927; BC138131; OTTMUST00000135405; OTTMUST00000135410; OTTMUST00000135411; OTTMUST00000135412; OTTMUST00000135413	GO:0005576; GO:0005615; GO:0016020; GO:0016021	extracellular region; extracellular space; membrane; integral component of membrane	inferred from electronic annotation; not recorded	NM_028882; ENSMUST00000030868; ENSMUST00000195923; ENSMUST00000196093; ENSMUST00000196618; ENSMUST00000197927; BC138131; OTTMUST00000135405; OTTMUST00000135410; OTTMUST00000135411; OTTMUST00000135412; OTTMUST00000135413	GO:0030215; GO:0038191; GO:0045499	semaphorin receptor binding; neuropilin binding; chemorepellent activity	not recorded				ENSMUST00000030868; ENSMUST00000197927; OTTMUST00000135405; OTTMUST00000135411	Pfam	IPR001627; IPR013106	Sema domain; Immunoglobulin V-set domain
Ahr	17280729	8.97	7.89	0.05	0.05	2.11	8.78e-08	2.3e-05	aryl-hydrocarbon receptor		11622	NM_001314027; NM_013464; ENSMUST00000110811; ENSMUST00000116436; ENSMUST00000173414; AF405560; AF405561; AF405562; AF405563; AF405565; AF405566; AF405567; AF405568; AF405570; AY662081; OTTMUST00000095140; OTTMUST00000095141; OTTMUST00000095142; GENSCAN00000007108; D38417; NONMMUT013931; uc007nji.1; uc011yll.1	chr12	NM_001314027; NM_013464; ENSMUST00000110811; ENSMUST00000116436; ENSMUST00000173414; AF405560; AF405561; AF405562; AF405563; AF405565; AF405566; AF405567; AF405568; AF405570; AY662081; OTTMUST00000095140; OTTMUST00000095141; OTTMUST00000095142; D38417	NM_001314027; NM_013464; ENSMUST00000110811; ENSMUST00000116436; ENSMUST00000173414; AF405560; AF405561; AF405562; AF405563; AF405565; AF405566; AF405567; AF405568; AF405570; AY662081; OTTMUST00000095140; OTTMUST00000095141; OTTMUST00000095142	Mm.341377					NM_001314027; NM_013464; ENSMUST00000110811; ENSMUST00000116436; ENSMUST00000173414; AF405560; AF405561; AF405562; AF405563; AF405565; AF405566; AF405567; AF405568; AF405570; AY662081; OTTMUST00000095140; OTTMUST00000095141; OTTMUST00000095142; D38417	GO:0005634; GO:0005654; GO:0005667; GO:0005737; GO:0005829; GO:0034751; GO:0034752; GO:0034753	nucleus; nucleoplasm; transcription factor complex; cytoplasm; cytosol; aryl hydrocarbon receptor complex; cytosolic aryl hydrocarbon receptor complex; nuclear aryl hydrocarbon receptor complex	inferred from direct assay; not recorded; traceable author statement; inferred from electronic annotation; inferred from sequence or structural similarity								ENSMUST00000110811; ENSMUST00000116436; OTTMUST00000095140; OTTMUST00000095141	Pfam	IPR011598; IPR013655; IPR013767	Myc-type, basic helix-loop-helix (bHLH) domain; PAS fold-3; PAS fold
Mc5r	17351587	9.6	5.67	0.08	0.25	15.26	8.81e-08	2.3e-05	melanocortin 5 receptor		17203	NM_013596; XR_385979; ENSMUST00000172148; BC100720; BC100721; BC100722; BC100723; U08354; GENSCAN00000047812; uc008fnl.2	chr18	NM_013596; XR_385979; ENSMUST00000172148; BC100720; BC100721; BC100722; BC100723; U08354	NM_013596; XR_385979; ENSMUST00000172148; BC100720; BC100721; BC100722; BC100723; U08354	Mm.8003	NM_013596; XR_385979; ENSMUST00000172148; BC100720; BC100721; BC100722; BC100723; U08354	GO:0007165; GO:0007186; GO:0030819	signal transduction; G-protein coupled receptor signaling pathway; positive regulation of cAMP biosynthetic process	inferred from electronic annotation; not recorded	NM_013596; XR_385979; ENSMUST00000172148; BC100720; BC100721; BC100722; BC100723; U08354	GO:0005886; GO:0016020; GO:0016021	plasma membrane; membrane; integral component of membrane	inferred from electronic annotation	NM_013596; XR_385979; ENSMUST00000172148; BC100720; BC100721; BC100722; BC100723; U08354	GO:0004871; GO:0004930; GO:0004977; GO:0042562; GO:0005515	signal transducer activity; G-protein coupled receptor activity; melanocortin receptor activity; hormone binding; protein binding	inferred from electronic annotation; not recorded	NM_013596; XR_385979; ENSMUST00000172148; BC100720; BC100721; BC100722; BC100723; U08354	GenMAPP	GPCRDB_Class_A_Rhodopsin-like; Peptide_GPCRs	ENSMUST00000172148	Pfam	IPR000276	G protein-coupled receptor, rhodopsin-like
Txnip	17400599	10.19	10.97	0.05	0.02	-1.71	8.85e-08	2.3e-05	thioredoxin interacting protein		56338	NM_001009935; NM_023719; ENSMUST00000049093; ENSMUST00000074519; ENSMUST00000128221; ENSMUST00000144639; ENSMUST00000151832; ENSMUST00000196871; AF173681; AF282826; BC011212; BC031850; OTTMUST00000050413; OTTMUST00000050414; OTTMUST00000050415; OTTMUST00000050416; OTTMUST00000050417; OTTMUST00000132827; GENSCAN00000019295; NONMMUT044298; NONMMUT044299; NONMMUT044300; uc008qnc.2; uc008qnd.2	chr3	NM_001009935; NM_023719; ENSMUST00000049093; ENSMUST00000074519; ENSMUST00000128221; ENSMUST00000144639; ENSMUST00000151832; ENSMUST00000196871; AF173681; AF282826; BC011212; BC031850; OTTMUST00000050413; OTTMUST00000050414; OTTMUST00000050415; OTTMUST00000050416; OTTMUST00000050417; OTTMUST00000132827	NM_001009935; NM_023719; ENSMUST00000049093; ENSMUST00000074519; ENSMUST00000128221; ENSMUST00000144639; ENSMUST00000151832; ENSMUST00000196871; AF173681; AF282826; BC011212; BC031850; OTTMUST00000050413; OTTMUST00000050414; OTTMUST00000050415; OTTMUST00000050416; OTTMUST00000050417; OTTMUST00000132827	Mm.410189					NM_001009935; NM_023719; ENSMUST00000049093; ENSMUST00000074519; ENSMUST00000128221; ENSMUST00000144639; ENSMUST00000151832; ENSMUST00000196871; AF173681; AF282826; BC011212; BC031850; OTTMUST00000050413; OTTMUST00000050414; OTTMUST00000050415; OTTMUST00000050416; OTTMUST00000050417; OTTMUST00000132827	GO:0005634; GO:0005737; GO:0005758; GO:0005829	nucleus; cytoplasm; mitochondrial intermembrane space; cytosol	not recorded; inferred from direct assay; inferred from electronic annotation; traceable author statement	NM_001009935; NM_023719; ENSMUST00000049093; ENSMUST00000074519; ENSMUST00000128221; ENSMUST00000144639; ENSMUST00000151832; ENSMUST00000196871; AF173681; AF282826; BC011212; BC031850; OTTMUST00000050413; OTTMUST00000050414; OTTMUST00000050415; OTTMUST00000050416; OTTMUST00000050417; OTTMUST00000132827	GO:0004857; GO:0005515; GO:0031625	enzyme inhibitor activity; protein binding; ubiquitin protein ligase binding	inferred from direct assay; inferred from physical interaction; not recorded; inferred from electronic annotation				ENSMUST00000049093; ENSMUST00000074519; OTTMUST00000050413; OTTMUST00000050414	Pfam	IPR011021; IPR011022	Arrestin-like, N-terminal; Arrestin C-terminal-like domain
Fat4	17397185	9.64	10.92	0.08	0.02	-2.42	8.93e-08	2.3e-05	FAT tumor suppressor homolog 4 (Drosophila)		329628	NM_183221; XM_006535484; ENSMUST00000061260; ENSMUST00000129182; DQ286572; OTTMUST00000060734; OTTMUST00000060735; GENSCAN00000018425; GENSCAN00000018426; GENSCAN00000018433; uc008pbe.1; uc008pbf.1	chr3	NM_183221; XM_006535484; ENSMUST00000061260; ENSMUST00000129182; DQ286572; OTTMUST00000060734; OTTMUST00000060735	NM_183221; XM_006535484; ENSMUST00000061260; ENSMUST00000129182; DQ286572; OTTMUST00000060734; OTTMUST00000060735	Mm.316210	NM_183221; XM_006535484; ENSMUST00000061260; ENSMUST00000129182; DQ286572; OTTMUST00000060734; OTTMUST00000060735	GO:0001658; GO:0001736; GO:0001822; GO:0003007; GO:0007009; GO:0007155; GO:0007156; GO:0007157; GO:0021987; GO:0022008; GO:0035329; GO:0043931; GO:0048565; GO:0060122; GO:0072307	branching involved in ureteric bud morphogenesis; establishment of planar polarity; kidney development; heart morphogenesis; plasma membrane organization; cell adhesion; homophilic cell adhesion via plasma membrane adhesion molecules; heterophilic cell-cell adhesion via plasma membrane cell adhesion molecules; cerebral cortex development; neurogenesis; hippo signaling; ossification involved in bo…	inferred from mutant phenotype; inferred by curator; inferred from electronic annotation; inferred from direct assay	NM_183221; XM_006535484; ENSMUST00000061260; ENSMUST00000129182; DQ286572; OTTMUST00000060734; OTTMUST00000060735	GO:0005886; GO:0016020; GO:0016021; GO:0045177; GO:0070062; GO:0005622	plasma membrane; membrane; integral component of membrane; apical part of cell; extracellular exosome; intracellular	inferred from electronic annotation; inferred from direct assay; not recorded; inferred from mutant phenotype	NM_183221; XM_006535484; ENSMUST00000061260; ENSMUST00000129182; DQ286572; OTTMUST00000060734; OTTMUST00000060735	GO:0005509; GO:0005515	calcium ion binding; protein binding	inferred from electronic annotation; inferred from physical interaction				ENSMUST00000061260; OTTMUST00000060734	Pfam	IPR000742; IPR001791; IPR001881; IPR002126	EGF-like domain; Laminin G domain; EGF-like calcium-binding domain; Cadherin
Cd24a	17233022	11.21	9.37	0.06	0.11	3.6	8.97e-08	2.3e-05	CD24a antigen		12484	NM_009846; ENSMUST00000058714; BC075622; M58661; GENSCAN00000000205; uc007ezl.1	chr10	NM_009846; ENSMUST00000058714; BC075622; M58661	NM_009846; ENSMUST00000058714; BC075622; M58661	Mm.29742	NM_009846; ENSMUST00000058714; BC075622; M58661	GO:0001666; GO:0001775; GO:0001959; GO:0002237; GO:0002329; GO:0002523; GO:0002842; GO:0002863; GO:0002904; GO:0007155; GO:0007157; GO:0007159; GO:0007166; GO:0007204; GO:0007274; GO:0007406; GO:0008637; GO:0010976; GO:0016477; GO:0022407; GO:0022409; GO:0030262; GO:0030889; GO:0031175; GO:0031295; GO:0032600; GO:0032913; GO:0033625; GO:0033630; GO:0033632; GO:0033634; GO:0034107; GO:0034109; GO:…	response to hypoxia; cell activation; regulation of cytokine-mediated signaling pathway; response to molecule of bacterial origin; pre-B cell differentiation; leukocyte migration involved in inflammatory response; positive regulation of T cell mediated immune response to tumor cell; positive regulation of inflammatory response to antigenic stimulus; positive regulation of B cell apoptotic process…	inferred from sequence or structural similarity; inferred from mutant phenotype; inferred from direct assay; inferred from electronic annotation; inferred from genetic interaction	NM_009846; ENSMUST00000058714; BC075622; M58661	GO:0005886; GO:0009897; GO:0009986; GO:0016020; GO:0031225; GO:0031362; GO:0031528; GO:0045121; GO:0060170; GO:0005622; GO:0005829	plasma membrane; external side of plasma membrane; cell surface; membrane; anchored component of membrane; anchored component of external side of plasma membrane; microvillus membrane; membrane raft; ciliary membrane; intracellular; cytosol	inferred from direct assay; not recorded; inferred from sequence or structural similarity; inferred from electronic annotation; inferred from mutant phenotype; traceable author statement	NM_009846; ENSMUST00000058714; BC075622; M58661	GO:0005515; GO:0019901; GO:0030246; GO:0030296	protein binding; protein kinase binding; carbohydrate binding; protein tyrosine kinase activator activity	inferred from physical interaction; inferred from sequence or structural similarity; inferred from direct assay				ENSMUST00000058714	Pfam	IPR028029	Signal transducer CD24
Adamtsl3	17479769	7.41	8.85	0.05	0.08	-2.72	9.16e-08	2.3e-05	ADAMTS-like 3		269959	NM_001190374; XM_006507892; XM_006507893; XM_006507894; XR_378247; ENSMUST00000172490; ENSMUST00000172784; ENSMUST00000173287; ENSMUST00000173828; ENSMUST00000174495; OTTMUST00000098137; OTTMUST00000098138; OTTMUST00000098139; OTTMUST00000098140; OTTMUST00000098141; GENSCAN00000007368; GENSCAN00000007371; GENSCAN00000007389; NONMMUT062493; NONMMUT062495; NONMMUT062496; uc009ida.2	chr7	NM_001190374; XM_006507892; XM_006507893; XM_006507894; XR_378247; ENSMUST00000172490; ENSMUST00000172784; ENSMUST00000173287; ENSMUST00000173828; ENSMUST00000174495; OTTMUST00000098137; OTTMUST00000098138; OTTMUST00000098139; OTTMUST00000098140; OTTMUST00000098141	NM_001190374; XM_006507892; XM_006507893; XM_006507894; XR_378247; ENSMUST00000172490; ENSMUST00000172784; ENSMUST00000173287; ENSMUST00000173828; ENSMUST00000174495; OTTMUST00000098137; OTTMUST00000098138; OTTMUST00000098139; OTTMUST00000098140; OTTMUST00000098141	Mm.65306	NM_001190374; XM_006507892; XM_006507893; XM_006507894; XR_378247; ENSMUST00000172490; ENSMUST00000172784; ENSMUST00000173287; ENSMUST00000173828; ENSMUST00000174495; OTTMUST00000098137; OTTMUST00000098138; OTTMUST00000098139; OTTMUST00000098140; OTTMUST00000098141	GO:0006508; GO:0008150	proteolysis; biological_process	inferred from electronic annotation; no biological data available	NM_001190374; XM_006507892; XM_006507893; XM_006507894; XR_378247; ENSMUST00000172490; ENSMUST00000172784; ENSMUST00000173287; ENSMUST00000173828; ENSMUST00000174495; OTTMUST00000098137; OTTMUST00000098138; OTTMUST00000098139; OTTMUST00000098140; OTTMUST00000098141	GO:0005575; GO:0005578	cellular_component; proteinaceous extracellular matrix	no biological data available; inferred from electronic annotation	NM_001190374; XM_006507892; XM_006507893; XM_006507894; XR_378247; ENSMUST00000172490; ENSMUST00000172784; ENSMUST00000173287; ENSMUST00000173828; ENSMUST00000174495; OTTMUST00000098137; OTTMUST00000098138; OTTMUST00000098139; OTTMUST00000098140; OTTMUST00000098141	GO:0003674; GO:0008233; GO:0008237; GO:0008270	molecular_function; peptidase activity; metallopeptidase activity; zinc ion binding	no biological data available; inferred from electronic annotation				ENSMUST00000173287; ENSMUST00000173828; OTTMUST00000098138; OTTMUST00000098141	Pfam	IPR000884; IPR010909; IPR013098; IPR013151	Thrombospondin type-1 (TSP1) repeat; PLAC; Immunoglobulin I-set; Immunoglobulin
Mgp	17472192	11.23	9.93	0.08	0.03	2.47	9.86e-08	2.4e-05	matrix Gla protein		17313	NM_008597; ENSMUST00000032342; ENSMUST00000203103; BC036991; BC069922; BC079478; D00613; OTTMUST00000141259; OTTMUST00000141260; GENSCAN00000005540; uc009eml.1	chr6	NM_008597; ENSMUST00000032342; ENSMUST00000203103; BC036991; BC069922; BC079478; D00613; OTTMUST00000141259; OTTMUST00000141260	NM_008597; ENSMUST00000032342; ENSMUST00000203103; BC036991; BC069922; BC079478; D00613; OTTMUST00000141259; OTTMUST00000141260	Mm.243085	NM_008597; ENSMUST00000032342; ENSMUST00000203103; BC036991; BC069922; BC079478; D00613; OTTMUST00000141259; OTTMUST00000141260	GO:0001503; GO:0006461; GO:0007275; GO:0030154; GO:0030324; GO:0030500; GO:0048754; GO:0051216	ossification; protein complex assembly; multicellular organismal development; cell differentiation; lung development; regulation of bone mineralization; branching morphogenesis of an epithelial tube; cartilage development	inferred from electronic annotation; not recorded	NM_008597; ENSMUST00000032342; ENSMUST00000203103; BC036991; BC069922; BC079478; D00613; OTTMUST00000141259; OTTMUST00000141260	GO:0005576; GO:0005615; GO:0005783; GO:0031012; GO:0043234; GO:0070062	extracellular region; extracellular space; endoplasmic reticulum; extracellular matrix; protein complex; extracellular exosome	inferred from electronic annotation; not recorded	NM_008597; ENSMUST00000032342; ENSMUST00000203103; BC036991; BC069922; BC079478; D00613; OTTMUST00000141259; OTTMUST00000141260	GO:0005201; GO:0005509; GO:0048306; GO:0046872; GO:0005515	extracellular matrix structural constituent; calcium ion binding; calcium-dependent protein binding; metal ion binding; protein binding	not recorded; inferred from electronic annotation				ENSMUST00000032342; OTTMUST00000141259	Pfam	IPR000294	Gamma-carboxyglutamic acid-rich (GLA) domain
Dock5	17307991	8.93	10.3	0.08	0.05	-2.58	1.01e-07	2.5e-05	dedicator of cytokinesis 5		68813	NM_177780; XM_011245170; XR_383208; ENSMUST00000039135; BC016533; BC158046; BC158135; BC158138; GENSCAN00000004319; GENSCAN00000004323; uc007ulk.1; uc007ull.1; uc007ulm.1	chr14	NM_177780; XM_011245170; XR_383208; ENSMUST00000039135; BC016533; BC158046; BC158135; BC158138	NM_177780; XM_011245170; XR_383208; ENSMUST00000039135; BC016533; BC158046; BC158135; BC158138	Mm.258155	NM_177780; XM_011245170; XR_383208; ENSMUST00000039135; BC016533; BC158046; BC158135; BC158138	GO:0007264; GO:0014911; GO:1904694; GO:0043547	small GTPase mediated signal transduction; positive regulation of smooth muscle cell migration; negative regulation of vascular smooth muscle contraction; positive regulation of GTPase activity	inferred from electronic annotation; not recorded; inferred from direct assay	NM_177780; XM_011245170; XR_383208; ENSMUST00000039135; BC016533; BC158046; BC158135; BC158138	GO:0005737	cytoplasm	inferred from direct assay; not recorded; inferred from electronic annotation	NM_177780; XM_011245170; XR_383208; ENSMUST00000039135; BC016533; BC158046; BC158135; BC158138	GO:0005085	guanyl-nucleotide exchange factor activity	inferred from direct assay; inferred from electronic annotation				ENSMUST00000039135	Pfam	IPR001452; IPR010703; IPR027007	SH3 domain; Dedicator of cytokinesis C-terminal; DHR-1 domain
Atp10a	17478745	8.4	9.57	0.07	0.03	-2.25	1.03e-07	2.5e-05	ATPase, class V, type 10A		11982	NM_009728; XM_006540580; XM_006540581; XM_006540583; XR_882009; ENSMUST00000168747; AF156549; BC138356; BC138357; GENSCAN00000014878; GENSCAN00000014882; GENSCAN00000028924; GENSCAN00000028936; uc009hef.2	chr7	NM_009728; XM_006540580; XM_006540581; XM_006540583; XR_882009; ENSMUST00000168747; AF156549; BC138356; BC138357	NM_009728; XM_006540580; XM_006540581; XM_006540583; XR_882009; ENSMUST00000168747; AF156549; BC138356; BC138357	Mm.135129	NM_009728; XM_006540580; XM_006540581; XM_006540583; XR_882009; ENSMUST00000168747; AF156549; BC138356; BC138357	GO:0006810; GO:0006869; GO:0006886; GO:0015914; GO:0045332; GO:0008152	transport; lipid transport; intracellular protein transport; phospholipid transport; phospholipid translocation; metabolic process	inferred from electronic annotation; not recorded	NM_009728; XM_006540580; XM_006540581; XM_006540583; XR_882009; ENSMUST00000168747; AF156549; BC138356; BC138357	GO:0005783; GO:0005886; GO:0016020; GO:0016021; GO:0005789	endoplasmic reticulum; plasma membrane; membrane; integral component of membrane; endoplasmic reticulum membrane	not recorded; inferred from electronic annotation	NM_009728; XM_006540580; XM_006540581; XM_006540583; XR_882009; ENSMUST00000168747; AF156549; BC138356; BC138357	GO:0000166; GO:0000287; GO:0004012; GO:0005524; GO:0016787; GO:0046872; GO:0005515	nucleotide binding; magnesium ion binding; phospholipid-translocating ATPase activity; ATP binding; hydrolase activity; metal ion binding; protein binding	inferred from electronic annotation; not recorded				ENSMUST00000168747	Pfam	IPR008250	P-type ATPase, A domain
Jdp2	17277396	7.59	8.75	0.06	0.05	-2.22	1.03e-07	2.5e-05	Jun dimerization protein 2		81703	NM_001205052; NM_001205053; NM_030887; XM_011244218; XM_011244219; XM_011244220; XM_011244221; ENSMUST00000050687; ENSMUST00000171754; ENSMUST00000177587; AB034697; AB077438; AB221542; BC019780; BC115852; GENSCAN00000042253; uc007ohb.1; uc007ohc.1; uc029ruf.1	chr12	NM_001205052; NM_001205053; NM_030887; XM_011244218; XM_011244219; XM_011244220; XM_011244221; ENSMUST00000050687; ENSMUST00000171754; ENSMUST00000177587; AB034697; AB077438; AB221542; BC019780; BC115852	NM_001205052; NM_001205053; NM_030887; XM_011244218; XM_011244219; XM_011244220; XM_011244221; ENSMUST00000050687; ENSMUST00000171754; ENSMUST00000177587; AB034697; AB077438; AB221542; BC019780; BC115852	Mm.103560	NM_001205052; NM_001205053; NM_030887; XM_011244218; XM_011244219; XM_011244220; XM_011244221; ENSMUST00000050687; ENSMUST00000171754; ENSMUST00000177587; AB034697; AB077438; AB221542; BC019780; BC115852	GO:0000122; GO:0006351; GO:0006355; GO:0006357; GO:0031063; GO:0031065; GO:0045599	negative regulation of transcription from RNA polymerase II promoter; transcription, DNA-templated; regulation of transcription, DNA-templated; regulation of transcription from RNA polymerase II promoter; regulation of histone deacetylation; positive regulation of histone deacetylation; negative regulation of fat cell differentiation	inferred from direct assay; not recorded; inferred from electronic annotation; inferred from genetic interaction	NM_001205052; NM_001205053; NM_030887; XM_011244218; XM_011244219; XM_011244220; XM_011244221; ENSMUST00000050687; ENSMUST00000171754; ENSMUST00000177587; AB034697; AB077438; AB221542; BC019780; BC115852	GO:0005634; GO:0005654	nucleus; nucleoplasm	inferred from direct assay; not recorded; inferred from electronic annotation	NM_001205052; NM_001205053; NM_030887; XM_011244218; XM_011244219; XM_011244220; XM_011244221; ENSMUST00000050687; ENSMUST00000171754; ENSMUST00000177587; AB034697; AB077438; AB221542; BC019780; BC115852	GO:0000978; GO:0001078; GO:0003677; GO:0003682; GO:0003690; GO:0003700; GO:0005515; GO:0043565; GO:0046982	RNA polymerase II core promoter proximal region sequence-specific DNA binding; transcriptional repressor activity, RNA polymerase II core promoter proximal region sequence-specific binding; DNA binding; chromatin binding; double-stranded DNA binding; transcription factor activity, sequence-specific DNA binding; protein binding; sequence-specific DNA binding; protein heterodimerization activity	inferred from direct assay; not recorded; inferred from physical interaction; inferred from electronic annotation				ENSMUST00000050687; ENSMUST00000171754; ENSMUST00000177587	Pfam	IPR004827	Basic-leucine zipper domain
Itgbl1	17302936	9.06	10.19	0.06	0.06	-2.2	1.04e-07	2.5e-05	integrin, beta-like 1		223272	NM_145467; XM_006518921; ENSMUST00000049681; ENSMUST00000132026; ENSMUST00000142161; BC020152; OTTMUST00000068774; OTTMUST00000068775; OTTMUST00000068776; GENSCAN00000022182; GENSCAN00000022184; GENSCAN00000028412; uc007vbu.2; uc011zqq.1	chr14	NM_145467; XM_006518921; ENSMUST00000049681; ENSMUST00000132026; ENSMUST00000142161; BC020152; OTTMUST00000068774; OTTMUST00000068775; OTTMUST00000068776	NM_145467; XM_006518921; ENSMUST00000049681; ENSMUST00000132026; ENSMUST00000142161; BC020152; OTTMUST00000068774; OTTMUST00000068775; OTTMUST00000068776	Mm.383176	NM_145467; XM_006518921; ENSMUST00000049681; ENSMUST00000132026; ENSMUST00000142161; BC020152; OTTMUST00000068774; OTTMUST00000068775; OTTMUST00000068776	GO:0008150	biological_process	no biological data available	NM_145467; XM_006518921; ENSMUST00000049681; ENSMUST00000132026; ENSMUST00000142161; BC020152; OTTMUST00000068774; OTTMUST00000068775; OTTMUST00000068776	GO:0005576; GO:0005575	extracellular region; cellular_component	inferred from electronic annotation; no biological data available	NM_145467; XM_006518921; ENSMUST00000049681; ENSMUST00000132026; ENSMUST00000142161; BC020152; OTTMUST00000068774; OTTMUST00000068775; OTTMUST00000068776	GO:0003674	molecular_function	no biological data available				ENSMUST00000049681; ENSMUST00000132026; OTTMUST00000068774; OTTMUST00000068775; OTTMUST00000068776	Pfam	IPR013111	EGF-like domain, extracellular
Pdcd4	17360406	11.57	10.63	0.02	0.06	1.92	1.06e-07	2.5e-05	programmed cell death 4		18569	NM_001168491; NM_001168492; NM_011050; XM_006526762; XM_011247163; XM_011247164; ENSMUST00000025931; ENSMUST00000074371; ENSMUST00000165617; BC055739; CT010188; D50465; D86344; GENSCAN00000031454; NONMMUT035104; uc008hxb.2; uc008hxc.2; uc008hxd.2	chr19	NM_001168491; NM_001168492; NM_011050; XM_006526762; XM_011247163; XM_011247164; ENSMUST00000025931; ENSMUST00000074371; ENSMUST00000165617; BC055739; CT010188; D50465; D86344	NM_001168491; NM_001168492; NM_011050; XM_006526762; XM_011247163; XM_011247164; ENSMUST00000025931; ENSMUST00000074371; ENSMUST00000165617; BC055739; CT010188; D50465; D86344	Mm.1605	NM_001168491; NM_001168492; NM_011050; XM_006526762; XM_011247163; XM_011247164; ENSMUST00000025931; ENSMUST00000074371; ENSMUST00000165617; BC055739; CT010188; D50465; D86344	GO:0006915; GO:0007569; GO:0034393; GO:0043066; GO:0045892; GO:0051246; GO:0043508	apoptotic process; cell aging; positive regulation of smooth muscle cell apoptotic process; negative regulation of apoptotic process; negative regulation of transcription, DNA-templated; regulation of protein metabolic process; negative regulation of JUN kinase activity	inferred from electronic annotation; not recorded; inferred from sequence or structural similarity	NM_001168491; NM_001168492; NM_011050; XM_006526762; XM_011247163; XM_011247164; ENSMUST00000025931; ENSMUST00000074371; ENSMUST00000165617; BC055739; CT010188; D50465; D86344	GO:0005634; GO:0005654; GO:0005737; GO:0005829	nucleus; nucleoplasm; cytoplasm; cytosol	not recorded; inferred from electronic annotation; inferred from sequence or structural similarity	NM_001168491; NM_001168492; NM_011050; XM_006526762; XM_011247163; XM_011247164; ENSMUST00000025931; ENSMUST00000074371; ENSMUST00000165617; BC055739; CT010188; D50465; D86344	GO:0003723; GO:0005515	RNA binding; protein binding	inferred from electronic annotation; inferred from physical interaction				ENSMUST00000025931; ENSMUST00000074371; ENSMUST00000165617	Pfam	IPR003891	Initiation factor eIF-4 gamma, MA3
Ept1	17435771	10.45	9.84	0.04	0.02	1.53	1.08e-07	2.6e-05	ethanolaminephosphotransferase 1 (CDP-ethanolamine-specific)		28042	NM_027652; ENSMUST00000132404; ENSMUST00000138001; ENSMUST00000145167; ENSMUST00000145858; ENSMUST00000151468; ENSMUST00000151795; ENSMUST00000197299; ENSMUST00000198788; BC106097; BC115783; BC117551; OTTMUST00000083185; OTTMUST00000083186; OTTMUST00000083187; OTTMUST00000083188; OTTMUST00000083189; OTTMUST00000083190; OTTMUST00000135769; OTTMUST00000136517; GENSCAN00000049066; NONMMUT051706; NON…	chr5	NM_027652; ENSMUST00000132404; ENSMUST00000138001; ENSMUST00000145167; ENSMUST00000145858; ENSMUST00000151468; ENSMUST00000151795; ENSMUST00000197299; ENSMUST00000198788; BC106097; BC115783; BC117551; OTTMUST00000083185; OTTMUST00000083186; OTTMUST00000083187; OTTMUST00000083188; OTTMUST00000083189; OTTMUST00000083190; OTTMUST00000135769; OTTMUST00000136517	NM_027652; ENSMUST00000132404; ENSMUST00000138001; ENSMUST00000145167; ENSMUST00000145858; ENSMUST00000151468; ENSMUST00000151795; ENSMUST00000197299; ENSMUST00000198788; BC106097; BC115783; BC117551; OTTMUST00000083185; OTTMUST00000083186; OTTMUST00000083187; OTTMUST00000083188; OTTMUST00000083189; OTTMUST00000083190; OTTMUST00000135769; OTTMUST00000136517	Mm.168854	NM_027652; ENSMUST00000132404; ENSMUST00000138001; ENSMUST00000145167; ENSMUST00000145858; ENSMUST00000151468; ENSMUST00000151795; ENSMUST00000197299; ENSMUST00000198788; BC106097; BC115783; BC117551; OTTMUST00000083185; OTTMUST00000083186; OTTMUST00000083187; OTTMUST00000083188; OTTMUST00000083189; OTTMUST00000083190; OTTMUST00000135769; OTTMUST00000136517	GO:0006629; GO:0006646; GO:0008654; GO:1903955	lipid metabolic process; phosphatidylethanolamine biosynthetic process; phospholipid biosynthetic process; positive regulation of protein targeting to mitochondrion	inferred from electronic annotation; not recorded	NM_027652; ENSMUST00000132404; ENSMUST00000138001; ENSMUST00000145167; ENSMUST00000145858; ENSMUST00000151468; ENSMUST00000151795; ENSMUST00000197299; ENSMUST00000198788; BC106097; BC115783; BC117551; OTTMUST00000083185; OTTMUST00000083186; OTTMUST00000083187; OTTMUST00000083188; OTTMUST00000083189; OTTMUST00000083190; OTTMUST00000135769; OTTMUST00000136517	GO:0016020; GO:0016021; GO:0005575	membrane; integral component of membrane; cellular_component	inferred from electronic annotation; no biological data available	NM_027652; ENSMUST00000132404; ENSMUST00000138001; ENSMUST00000145167; ENSMUST00000145858; ENSMUST00000151468; ENSMUST00000151795; ENSMUST00000197299; ENSMUST00000198788; BC106097; BC115783; BC117551; OTTMUST00000083185; OTTMUST00000083186; OTTMUST00000083187; OTTMUST00000083188; OTTMUST00000083189; OTTMUST00000083190; OTTMUST00000135769; OTTMUST00000136517	GO:0004307; GO:0016740; GO:0016780; GO:0046872	ethanolaminephosphotransferase activity; transferase activity; phosphotransferase activity, for other substituted phosphate groups; metal ion binding	not recorded; inferred from electronic annotation				ENSMUST00000132404; ENSMUST00000145167; OTTMUST00000083185; OTTMUST00000083187	Pfam	IPR000462	CDP-alcohol phosphatidyltransferase
F3	17402181	8.88	9.44	0.04	0.01	-1.47	1.08e-07	2.6e-05	coagulation factor III		14066	NM_010171; ENSMUST00000029771; ENSMUST00000196746; ENSMUST00000197731; ENSMUST00000199997; BC016397; M26071; M57896; OTTMUST00000131223; OTTMUST00000131224; OTTMUST00000131225; OTTMUST00000131226; BC024886; CT010367; GENSCAN00000037818; uc008ree.2; uc008ref.2	chr3	NM_010171; ENSMUST00000029771; ENSMUST00000196746; ENSMUST00000197731; ENSMUST00000199997; BC016397; M26071; M57896; OTTMUST00000131223; OTTMUST00000131224; OTTMUST00000131225; OTTMUST00000131226; BC024886; CT010367	NM_010171; ENSMUST00000029771; ENSMUST00000196746; ENSMUST00000197731; ENSMUST00000199997; BC016397; M26071; M57896; OTTMUST00000131223; OTTMUST00000131224; OTTMUST00000131225; OTTMUST00000131226; BC024886; CT010367	Mm.273188	NM_010171; ENSMUST00000029771; ENSMUST00000196746; ENSMUST00000197731; ENSMUST00000199997; BC016397; M26071; M57896; OTTMUST00000131223; OTTMUST00000131224; OTTMUST00000131225; OTTMUST00000131226; BC024886; CT010367	GO:0001938; GO:0002541; GO:0006919; GO:0007596; GO:0007599; GO:0010641; GO:0014911; GO:0019221; GO:0045766; GO:0051897; GO:0009612; GO:0007568; GO:0009266; GO:0009611; GO:0032355; GO:0032496; GO:0034405; GO:0055098; GO:0070301	positive regulation of endothelial cell proliferation; activation of plasma proteins involved in acute inflammatory response; activation of cysteine-type endopeptidase activity involved in apoptotic process; blood coagulation; hemostasis; positive regulation of platelet-derived growth factor receptor signaling pathway; positive regulation of smooth muscle cell migration; cytokine-mediated signali…	not recorded; traceable author statement; inferred from electronic annotation	NM_010171; ENSMUST00000029771; ENSMUST00000196746; ENSMUST00000197731; ENSMUST00000199997; BC016397; M26071; M57896; OTTMUST00000131223; OTTMUST00000131224; OTTMUST00000131225; OTTMUST00000131226; BC024886; CT010367	GO:0005615; GO:0005737; GO:0005886; GO:0009986; GO:0016020; GO:0016021; GO:0031012; GO:0070062	extracellular space; cytoplasm; plasma membrane; cell surface; membrane; integral component of membrane; extracellular matrix; extracellular exosome	not recorded; inferred from electronic annotation	NM_010171; ENSMUST00000029771; ENSMUST00000196746; ENSMUST00000197731; ENSMUST00000199997; BC016397; M26071; M57896; OTTMUST00000131223; OTTMUST00000131224; OTTMUST00000131225; OTTMUST00000131226; BC024886; CT010367	GO:0002020; GO:0004896; GO:0005543	protease binding; cytokine receptor activity; phospholipid binding	not recorded; inferred from electronic annotation				ENSMUST00000029771; ENSMUST00000199997; OTTMUST00000131223; OTTMUST00000131226	Pfam	IPR003961; IPR015373	Fibronectin type III; Interferon/interleukin receptor domain
Gpc3	17541681	11.47	10.1	0.07	0.06	2.59	1.1e-07	2.6e-05	glypican 3		14734	NM_016697; XM_006541429; ENSMUST00000069360; ENSMUST00000114857; AF185614; BC036126; OTTMUST00000042115; OTTMUST00000042708; GENSCAN00000048379; GENSCAN00000048380; GENSCAN00000048384; GENSCAN00000048392; uc009teg.2; uc009teh.2	chrX	NM_016697; XM_006541429; ENSMUST00000069360; ENSMUST00000114857; AF185614; BC036126; OTTMUST00000042115; OTTMUST00000042708	NM_016697; XM_006541429; ENSMUST00000069360; ENSMUST00000114857; AF185614; BC036126; OTTMUST00000042115; OTTMUST00000042708	Mm.22515	NM_016697; XM_006541429; ENSMUST00000069360; ENSMUST00000114857; AF185614; BC036126; OTTMUST00000042115; OTTMUST00000042708	GO:0001658; GO:0001822; GO:0008285; GO:0009887; GO:0009948; GO:0010171; GO:0010466; GO:0030282; GO:0030316; GO:0030324; GO:0030513; GO:0035116; GO:0040008; GO:0045732; GO:0045807; GO:0045879; GO:0045880; GO:0045926; GO:0046326; GO:0050680; GO:0060976; GO:0072111; GO:0072138; GO:0072180; GO:0072203; GO:0090090; GO:2000096	branching involved in ureteric bud morphogenesis; kidney development; negative regulation of cell proliferation; organ morphogenesis; anterior/posterior axis specification; body morphogenesis; negative regulation of peptidase activity; bone mineralization; osteoclast differentiation; lung development; positive regulation of BMP signaling pathway; embryonic hindlimb morphogenesis; regulation of gr…	inferred from genetic interaction; inferred from mutant phenotype; inferred from electronic annotation; inferred from direct assay; not recorded	NM_016697; XM_006541429; ENSMUST00000069360; ENSMUST00000114857; AF185614; BC036126; OTTMUST00000042115; OTTMUST00000042708	GO:0005576; GO:0005578; GO:0005764; GO:0005886; GO:0005887; GO:0016020; GO:0031225; GO:0046658; GO:0070062; GO:0005615; GO:0005796	extracellular region; proteinaceous extracellular matrix; lysosome; plasma membrane; integral component of plasma membrane; membrane; anchored component of membrane; anchored component of plasma membrane; extracellular exosome; extracellular space; Golgi lumen	inferred from electronic annotation; inferred from direct assay; inferred from sequence or structural similarity; inferred from mutant phenotype; not recorded; traceable author statement	NM_016697; XM_006541429; ENSMUST00000069360; ENSMUST00000114857; AF185614; BC036126; OTTMUST00000042115; OTTMUST00000042708	GO:0005515; GO:0030414; GO:0043395; GO:0060422	protein binding; peptidase inhibitor activity; heparan sulfate proteoglycan binding; peptidyl-dipeptidase inhibitor activity	inferred from physical interaction; inferred from electronic annotation; not recorded; inferred from sequence or structural similarity				ENSMUST00000069360; ENSMUST00000114857; OTTMUST00000042115; OTTMUST00000042708	Pfam	IPR001863	Glypican
Prokr1	17468627	7.48	9.09	0.09	0.07	-3.06	1.14e-07	2.6e-05	prokineticin receptor 1		58182	NM_021381; XM_006506431; XM_006506432; XM_006506433; ENSMUST00000050887; ENSMUST00000203636; ENSMUST00000204682; AF236082; AF487278; BC059003; OTTMUST00000140838; OTTMUST00000140839; OTTMUST00000140840; GENSCAN00000053781; uc009cto.1; uc009ctp.1	chr6	NM_021381; XM_006506431; XM_006506432; XM_006506433; ENSMUST00000050887; ENSMUST00000203636; ENSMUST00000204682; AF236082; AF487278; BC059003; OTTMUST00000140838; OTTMUST00000140839; OTTMUST00000140840	NM_021381; XM_006506431; XM_006506432; XM_006506433; ENSMUST00000050887; ENSMUST00000203636; ENSMUST00000204682; AF236082; AF487278; BC059003; OTTMUST00000140838; OTTMUST00000140839; OTTMUST00000140840	Mm.333226	NM_021381; XM_006506431; XM_006506432; XM_006506433; ENSMUST00000050887; ENSMUST00000203636; ENSMUST00000204682; AF236082; AF487278; BC059003; OTTMUST00000140838; OTTMUST00000140839; OTTMUST00000140840	GO:0007165; GO:0007166; GO:0007186; GO:0007623; GO:0043066; GO:0060976; GO:0007218	signal transduction; cell surface receptor signaling pathway; G-protein coupled receptor signaling pathway; circadian rhythm; negative regulation of apoptotic process; coronary vasculature development; neuropeptide signaling pathway	inferred from electronic annotation; not recorded; traceable author statement	NM_021381; XM_006506431; XM_006506432; XM_006506433; ENSMUST00000050887; ENSMUST00000203636; ENSMUST00000204682; AF236082; AF487278; BC059003; OTTMUST00000140838; OTTMUST00000140839; OTTMUST00000140840	GO:0005886; GO:0005887; GO:0016020; GO:0016021	plasma membrane; integral component of plasma membrane; membrane; integral component of membrane	inferred from electronic annotation; not recorded	NM_021381; XM_006506431; XM_006506432; XM_006506433; ENSMUST00000050887; ENSMUST00000203636; ENSMUST00000204682; AF236082; AF487278; BC059003; OTTMUST00000140838; OTTMUST00000140839; OTTMUST00000140840	GO:0004871; GO:0004930; GO:0004983	signal transducer activity; G-protein coupled receptor activity; neuropeptide Y receptor activity	inferred from electronic annotation; not recorded; traceable author statement	NM_021381; XM_006506431; XM_006506432; XM_006506433; ENSMUST00000050887; ENSMUST00000203636; ENSMUST00000204682; AF236082; AF487278; BC059003; OTTMUST00000140838; OTTMUST00000140839; OTTMUST00000140840	GenMAPP	GPCRDB_Other	ENSMUST00000050887; ENSMUST00000204682; OTTMUST00000140838; OTTMUST00000140839	Pfam	IPR000276; IPR019424	G protein-coupled receptor, rhodopsin-like; Serpentine type 7TM GPCR chemoreceptor Srsx
Nfib	17426765	9.86	10.49	0.02	0.04	-1.55	1.15e-07	2.7e-05	nuclear factor I/B		18028	NM_001113209; NM_001113210; NM_001286127; NM_001286131; NM_008687; XM_006537653; XM_006537654; ENSMUST00000050872; ENSMUST00000064770; ENSMUST00000107245; ENSMUST00000107246; ENSMUST00000107247; ENSMUST00000107248; ENSMUST00000122918; ENSMUST00000135024; ENSMUST00000140874; ENSMUST00000148982; ENSMUST00000152588; ENSMUST00000155821; AY035852; AY035853; BC014290; BC062908; OTTMUST00000000950; OTTM…	chr4	NM_001113209; NM_001113210; NM_001286127; NM_001286131; NM_008687; XM_006537653; XM_006537654; ENSMUST00000050872; ENSMUST00000064770; ENSMUST00000107245; ENSMUST00000107246; ENSMUST00000107247; ENSMUST00000107248; ENSMUST00000122918; ENSMUST00000135024; ENSMUST00000140874; ENSMUST00000148982; ENSMUST00000152588; ENSMUST00000155821; AY035852; AY035853; BC014290; BC062908; OTTMUST00000000950; OTTM…	NM_001113209; NM_001113210; NM_001286127; NM_001286131; NM_008687; XM_006537653; XM_006537654; ENSMUST00000050872; ENSMUST00000064770; ENSMUST00000107245; ENSMUST00000107246; ENSMUST00000107247; ENSMUST00000107248; ENSMUST00000122918; ENSMUST00000135024; ENSMUST00000140874; ENSMUST00000148982; ENSMUST00000152588; ENSMUST00000155821; AY035852; AY035853; BC014290; BC062908; OTTMUST00000000950; OTTM…	Mm.317947					NM_001113209; NM_001113210; NM_001286127; NM_001286131; NM_008687; XM_006537653; XM_006537654; ENSMUST00000050872; ENSMUST00000064770; ENSMUST00000107245; ENSMUST00000107246; ENSMUST00000107247; ENSMUST00000107248; ENSMUST00000122918; ENSMUST00000135024; ENSMUST00000140874; ENSMUST00000148982; ENSMUST00000152588; ENSMUST00000155821; AY035852; AY035853; BC014290; BC062908; OTTMUST00000000950; OTTM…	GO:0005622; GO:0005634; GO:0005654; GO:0005730; GO:0044300	intracellular; nucleus; nucleoplasm; nucleolus; cerebellar mossy fiber	inferred from electronic annotation; inferred from direct assay; not recorded								ENSMUST00000050872; ENSMUST00000064770; ENSMUST00000107245; ENSMUST00000107246; ENSMUST00000107247; ENSMUST00000107248; ENSMUST00000155821; OTTMUST00000000950; OTTMUST00000021171; OTTMUST00000021172; OTTMUST00000021176; OTTMUST00000021179	Pfam	IPR000647; IPR003619; IPR019548	CTF transcription factor/nuclear factor 1; MAD homology 1, Dwarfin-type; CTF transcription factor/nuclear factor 1, N-terminal
Lrig3	17237811	10.29	9.56	0.03	0.04	1.66	1.18e-07	2.7e-05	leucine-rich repeats and immunoglobulin-like domains 3		320398	NM_177152; ENSMUST00000074807; AY505341; BC038142; BC065142; GENSCAN00000028950; GENSCAN00000028974; GENSCAN00000028979; NONMMUT008016; uc007hhb.2; uc007hhc.2; uc007hhd.2	chr10	NM_177152; ENSMUST00000074807; AY505341; BC038142; BC065142	NM_177152; ENSMUST00000074807; AY505341; BC038142; BC065142	Mm.275586	NM_177152; ENSMUST00000074807; AY505341; BC038142; BC065142	GO:0007275; GO:0032474	multicellular organismal development; otolith morphogenesis	inferred from electronic annotation; inferred from genetic interaction	NM_177152; ENSMUST00000074807; AY505341; BC038142; BC065142	GO:0005615; GO:0005886; GO:0016020; GO:0016021; GO:0031410; GO:0030659	extracellular space; plasma membrane; membrane; integral component of membrane; cytoplasmic vesicle; cytoplasmic vesicle membrane	not recorded; inferred from electronic annotation								ENSMUST00000074807	Pfam	IPR001611; IPR013098; IPR025875	Leucine-rich repeat; Immunoglobulin I-set; Leucine rich repeat 4
Ypel2	17267420	8.93	7.93	0.05	0.04	2	1.18e-07	2.7e-05	yippee-like 2 (Drosophila)		77864	NM_001005341; XM_011249316; XM_011251991; ENSMUST00000018571; AB098741; BC121190; OTTMUST00000002443; GENSCAN00000047026; OTTMUST00000079769; uc007ktd.1	chr11	NM_001005341; XM_011249316; XM_011251991; ENSMUST00000018571; AB098741; BC121190; OTTMUST00000002443	NM_001005341; XM_011249316; XM_011251991; ENSMUST00000018571; AB098741; BC121190; OTTMUST00000002443	Mm.191894	NM_001005341; XM_011249316; XM_011251991; ENSMUST00000018571; AB098741; BC121190; OTTMUST00000002443	GO:0008150	biological_process	no biological data available	NM_001005341; XM_011249316; XM_011251991; ENSMUST00000018571; AB098741; BC121190; OTTMUST00000002443	GO:0005634; GO:0005575; GO:0005730	nucleus; cellular_component; nucleolus	inferred from electronic annotation; no biological data available	NM_001005341; XM_011249316; XM_011251991; ENSMUST00000018571; AB098741; BC121190; OTTMUST00000002443	GO:0003674	molecular_function	no biological data available				ENSMUST00000018571; OTTMUST00000002443	Pfam	IPR004910	Yippee/Mis18
Pgm1	17437611	9.22	9.75	0.03	0.03	-1.45	1.2e-07	2.7e-05	phosphoglucomutase 1		66681	NM_025700; XM_006504056; XM_006504057; XM_006504058; ENSMUST00000087324; ENSMUST00000129152; ENSMUST00000197577; ENSMUST00000199093; BC052762; OTTMUST00000065303; OTTMUST00000065304; OTTMUST00000136477; OTTMUST00000136478; GENSCAN00000009087; uc008xmi.1	chr5	NM_025700; XM_006504056; XM_006504057; XM_006504058; ENSMUST00000087324; ENSMUST00000129152; ENSMUST00000197577; ENSMUST00000199093; BC052762; OTTMUST00000065303; OTTMUST00000065304; OTTMUST00000136477; OTTMUST00000136478	NM_025700; XM_006504056; XM_006504057; XM_006504058; ENSMUST00000087324; ENSMUST00000129152; ENSMUST00000197577; ENSMUST00000199093; BC052762; OTTMUST00000065303; OTTMUST00000065304; OTTMUST00000136477; OTTMUST00000136478	Mm.2325	NM_025700; XM_006504056; XM_006504057; XM_006504058; ENSMUST00000087324; ENSMUST00000129152; ENSMUST00000197577; ENSMUST00000199093; BC052762; OTTMUST00000065303; OTTMUST00000065304; OTTMUST00000136477; OTTMUST00000136478	GO:0005975; GO:0005978; GO:0006006; GO:0019388; GO:0071704; GO:0046386	carbohydrate metabolic process; glycogen biosynthetic process; glucose metabolic process; galactose catabolic process; organic substance metabolic process; deoxyribose phosphate catabolic process	inferred from electronic annotation; not recorded; inferred from direct assay	NM_025700; XM_006504056; XM_006504057; XM_006504058; ENSMUST00000087324; ENSMUST00000129152; ENSMUST00000197577; ENSMUST00000199093; BC052762; OTTMUST00000065303; OTTMUST00000065304; OTTMUST00000136477; OTTMUST00000136478	GO:0005737; GO:0005829; GO:0070062	cytoplasm; cytosol; extracellular exosome	inferred from electronic annotation; not recorded	NM_025700; XM_006504056; XM_006504057; XM_006504058; ENSMUST00000087324; ENSMUST00000129152; ENSMUST00000197577; ENSMUST00000199093; BC052762; OTTMUST00000065303; OTTMUST00000065304; OTTMUST00000136477; OTTMUST00000136478	GO:0000287; GO:0004614; GO:0008973; GO:0016853; GO:0016868; GO:0046872; GO:0005515	magnesium ion binding; phosphoglucomutase activity; phosphopentomutase activity; isomerase activity; intramolecular transferase activity, phosphotransferases; metal ion binding; protein binding	inferred from electronic annotation; inferred from direct assay; inferred from mutant phenotype; not recorded	NM_025700; XM_006504056; XM_006504057; XM_006504058; ENSMUST00000087324; ENSMUST00000129152; ENSMUST00000197577; ENSMUST00000199093; BC052762; OTTMUST00000065303; OTTMUST00000065304; OTTMUST00000136477; OTTMUST00000136478	GenMAPP	Glycogen_Metabolism	ENSMUST00000087324; ENSMUST00000199093; OTTMUST00000065303; OTTMUST00000136477	Pfam	IPR005843; IPR005844; IPR005845; IPR005846	Alpha-D-phosphohexomutase, C-terminal; Alpha-D-phosphohexomutase, alpha/beta/alpha domain I; Alpha-D-phosphohexomutase, alpha/beta/alpha domain II; Alpha-D-phosphohexomutase, alpha/beta/alpha domain III
Cbfb	17504649	11.03	9.9	0.02	0.08	2.19	1.23e-07	2.8e-05	core binding factor beta		12400	NM_001161456; NM_001161457; NM_001161458; NM_022309; ENSMUST00000052209; ENSMUST00000109392; ENSMUST00000109394; ENSMUST00000109395; ENSMUST00000186070; ENSMUST00000187323; ENSMUST00000190915; BC006763; BC026749; BC040752; D14570; D14571; D14572; OTTMUST00000126293; OTTMUST00000126295; OTTMUST00000126296; OTTMUST00000126297; OTTMUST00000126298; OTTMUST00000126299; OTTMUST00000126300; GENSCAN00000…	chr8	NM_001161456; NM_001161457; NM_001161458; NM_022309; ENSMUST00000052209; ENSMUST00000109392; ENSMUST00000109394; ENSMUST00000109395; ENSMUST00000186070; ENSMUST00000187323; ENSMUST00000190915; BC006763; BC026749; BC040752; D14570; D14571; D14572; OTTMUST00000126293; OTTMUST00000126295; OTTMUST00000126296; OTTMUST00000126297; OTTMUST00000126298; OTTMUST00000126299; OTTMUST00000126300	NM_001161456; NM_001161457; NM_001161458; NM_022309; ENSMUST00000052209; ENSMUST00000109392; ENSMUST00000109394; ENSMUST00000109395; ENSMUST00000186070; ENSMUST00000187323; ENSMUST00000190915; BC006763; BC026749; BC040752; D14570; D14571; D14572; OTTMUST00000126293; OTTMUST00000126295; OTTMUST00000126296; OTTMUST00000126297; OTTMUST00000126298; OTTMUST00000126299; OTTMUST00000126300	Mm.2018	NM_001161456; NM_001161457; NM_001161458; NM_022309; ENSMUST00000052209; ENSMUST00000109392; ENSMUST00000109394; ENSMUST00000109395; ENSMUST00000186070; ENSMUST00000187323; ENSMUST00000190915; BC006763; BC026749; BC040752; D14570; D14571; D14572; OTTMUST00000126293; OTTMUST00000126295; OTTMUST00000126296; OTTMUST00000126297; OTTMUST00000126298; OTTMUST00000126299; OTTMUST00000126300	GO:0000209; GO:0001503; GO:0001649; GO:0030098; GO:0030099; GO:0045944; GO:0048469; GO:0060216	protein polyubiquitination; ossification; osteoblast differentiation; lymphocyte differentiation; myeloid cell differentiation; positive regulation of transcription from RNA polymerase II promoter; cell maturation; definitive hemopoiesis	not recorded; inferred from mutant phenotype; inferred from direct assay; inferred from electronic annotation	NM_001161456; NM_001161457; NM_001161458; NM_022309; ENSMUST00000052209; ENSMUST00000109392; ENSMUST00000109394; ENSMUST00000109395; ENSMUST00000186070; ENSMUST00000187323; ENSMUST00000190915; BC006763; BC026749; BC040752; D14570; D14571; D14572; OTTMUST00000126293; OTTMUST00000126295; OTTMUST00000126296; OTTMUST00000126297; OTTMUST00000126298; OTTMUST00000126299; OTTMUST00000126300	GO:0005634; GO:0016020	nucleus; membrane	inferred from direct assay; not recorded; inferred from electronic annotation	NM_001161456; NM_001161457; NM_001161458; NM_022309; ENSMUST00000052209; ENSMUST00000109392; ENSMUST00000109394; ENSMUST00000109395; ENSMUST00000186070; ENSMUST00000187323; ENSMUST00000190915; BC006763; BC026749; BC040752; D14570; D14571; D14572; OTTMUST00000126293; OTTMUST00000126295; OTTMUST00000126296; OTTMUST00000126297; OTTMUST00000126298; OTTMUST00000126299; OTTMUST00000126300	GO:0003677; GO:0003713; GO:0005515	DNA binding; transcription coactivator activity; protein binding	not recorded; inferred from electronic annotation; inferred from physical interaction				ENSMUST00000052209; ENSMUST00000109392; ENSMUST00000109394; ENSMUST00000109395; OTTMUST00000126293; OTTMUST00000126295; OTTMUST00000126296; OTTMUST00000126297	Pfam	IPR003417	Core binding factor, beta subunit
Nfkbiz	17330967	6.4	7.05	0.04	0.02	-1.57	1.24e-07	2.8e-05	nuclear factor of kappa light polypeptide gene enhancer in B cells inhibitor, zeta		80859	NM_001159394; NM_001159395; NM_030612; ENSMUST00000036273; ENSMUST00000096026; ENSMUST00000114457; ENSMUST00000114458; ENSMUST00000139373; AB020974; AB026551; AB047549; BC058188; OTTMUST00000047636; OTTMUST00000047637; OTTMUST00000047638; OTTMUST00000047639; GENSCAN00000031089; NONMMUT026955; uc007zlm.2; uc007zln.2; uc007zlo.2; uc007zlp.1	chr16	NM_001159394; NM_001159395; NM_030612; ENSMUST00000036273; ENSMUST00000096026; ENSMUST00000114457; ENSMUST00000114458; ENSMUST00000139373; AB020974; AB026551; AB047549; BC058188; OTTMUST00000047636; OTTMUST00000047637; OTTMUST00000047638; OTTMUST00000047639	NM_001159394; NM_001159395; NM_030612; ENSMUST00000036273; ENSMUST00000096026; ENSMUST00000114457; ENSMUST00000114458; ENSMUST00000139373; AB020974; AB026551; AB047549; BC058188; OTTMUST00000047636; OTTMUST00000047637; OTTMUST00000047638; OTTMUST00000047639	Mm.247272	NM_001159394; NM_001159395; NM_030612; ENSMUST00000036273; ENSMUST00000096026; ENSMUST00000114457; ENSMUST00000114458; ENSMUST00000139373; AB020974; AB026551; AB047549; BC058188; OTTMUST00000047636; OTTMUST00000047637; OTTMUST00000047638; OTTMUST00000047639	GO:0006351; GO:0006355; GO:0006357; GO:0006954	transcription, DNA-templated; regulation of transcription, DNA-templated; regulation of transcription from RNA polymerase II promoter; inflammatory response	inferred from electronic annotation; not recorded; inferred from direct assay	NM_001159394; NM_001159395; NM_030612; ENSMUST00000036273; ENSMUST00000096026; ENSMUST00000114457; ENSMUST00000114458; ENSMUST00000139373; AB020974; AB026551; AB047549; BC058188; OTTMUST00000047636; OTTMUST00000047637; OTTMUST00000047638; OTTMUST00000047639	GO:0005634	nucleus	inferred from direct assay; inferred from electronic annotation	NM_001159394; NM_001159395; NM_030612; ENSMUST00000036273; ENSMUST00000096026; ENSMUST00000114457; ENSMUST00000114458; ENSMUST00000139373; AB020974; AB026551; AB047549; BC058188; OTTMUST00000047636; OTTMUST00000047637; OTTMUST00000047638; OTTMUST00000047639	GO:0003712; GO:0005515	transcription cofactor activity; protein binding	not recorded; inferred from physical interaction				ENSMUST00000036273; ENSMUST00000096026; ENSMUST00000114457; ENSMUST00000114458; OTTMUST00000047636; OTTMUST00000047637; OTTMUST00000047639	Pfam	IPR020683; IPR002110	Ankyrin repeat-containing domain; Ankyrin repeat
Cav1	17456161	7.37	9.35	0.09	0.11	-3.95	1.25e-07	2.8e-05	caveolin 1, caveolae protein		12389	NM_001243064; NM_007616; XM_006504974; XM_006504975; XM_006504976; ENSMUST00000007799; ENSMUST00000115453; ENSMUST00000115454; ENSMUST00000115455; ENSMUST00000115456; ENSMUST00000123439; ENSMUST00000130505; ENSMUST00000133065; ENSMUST00000150901; ENSMUST00000177234; AB029929; AB029930; AY439333; BC038280; BC052859; OTTMUST00000058732; OTTMUST00000058733; OTTMUST00000058734; OTTMUST00000058735; OT…	chr6	NM_001243064; NM_007616; XM_006504974; XM_006504975; XM_006504976; ENSMUST00000007799; ENSMUST00000115453; ENSMUST00000115454; ENSMUST00000115455; ENSMUST00000115456; ENSMUST00000123439; ENSMUST00000130505; ENSMUST00000133065; ENSMUST00000150901; ENSMUST00000177234; AB029929; AB029930; AY439333; BC038280; BC052859; OTTMUST00000058732; OTTMUST00000058733; OTTMUST00000058734; OTTMUST00000058735; OT…	NM_001243064; NM_007616; XM_006504974; XM_006504975; XM_006504976; ENSMUST00000007799; ENSMUST00000115453; ENSMUST00000115454; ENSMUST00000115455; ENSMUST00000115456; ENSMUST00000123439; ENSMUST00000130505; ENSMUST00000133065; ENSMUST00000150901; ENSMUST00000177234; AB029929; AB029930; AY439333; BC038280; BC052859; OTTMUST00000058732; OTTMUST00000058733; OTTMUST00000058734; OTTMUST00000058735; OT…	Mm.28278													NM_001243064; NM_007616; XM_006504974; XM_006504975; XM_006504976; ENSMUST00000007799; ENSMUST00000115453; ENSMUST00000115454; ENSMUST00000115455; ENSMUST00000115456; ENSMUST00000123439; ENSMUST00000130505; ENSMUST00000133065; ENSMUST00000150901; ENSMUST00000177234; AB029929; AB029930; AY439333; BC038280; BC052859; OTTMUST00000058732; OTTMUST00000058733; OTTMUST00000058734; OTTMUST00000058735; OT…	GenMAPP	Integrin-mediated_cell_adhesion_KEGG	ENSMUST00000007799; ENSMUST00000115453; ENSMUST00000115454; ENSMUST00000115455; ENSMUST00000115456; ENSMUST00000123439; OTTMUST00000058732; OTTMUST00000058733; OTTMUST00000058737; OTTMUST00000058738; OTTMUST00000058739; OTTMUST00000058740	Pfam	IPR001612	Caveolin
BC039771	17377170	6.26	7.59	0.07	0.06	-2.52	1.26e-07	2.8e-05	cDNA sequence BC039771		408057	NR_033220; BC039771; ENSMUST00000137180; ENSMUST00000144661; NONMMUT040283; NONMMUT040284; NONMMUT040286; uc008mrt.1; uc008mru.1	chr2		NR_033220; BC039771	Mm.486711
Trabd2b	17417090	9.38	7.05	0.11	0.12	5.02	1.27e-07	2.8e-05	TraB domain containing 2B		666048	NM_001085549; XM_006503276; XM_006503278; XM_011240586; ENSMUST00000094894; OTTMUST00000019403; GENSCAN00000036688; GENSCAN00000036689; NONMMUT048755; uc008ueb.1	chr4	NM_001085549; ENSMUST00000094894	NM_001085549; XM_006503276; XM_006503278; XM_011240586; ENSMUST00000094894; OTTMUST00000019403	Mm.331779	NM_001085549; XM_006503276; XM_006503278; XM_011240586; ENSMUST00000094894; OTTMUST00000019403	GO:0006508; GO:0008152; GO:0016055; GO:0018158; GO:0030178	proteolysis; metabolic process; Wnt signaling pathway; protein oxidation; negative regulation of Wnt signaling pathway	inferred from electronic annotation; not recorded; inferred from sequence or structural similarity	NM_001085549; XM_006503276; XM_006503278; XM_011240586; ENSMUST00000094894; OTTMUST00000019403	GO:0005886; GO:0005887; GO:0016020; GO:0016021; GO:0031301; GO:0070062	plasma membrane; integral component of plasma membrane; membrane; integral component of membrane; integral component of organelle membrane; extracellular exosome	inferred from electronic annotation; not recorded; inferred from sequence or structural similarity	NM_001085549; XM_006503276; XM_006503278; XM_011240586; ENSMUST00000094894; OTTMUST00000019403	GO:0004222; GO:0008233; GO:0008234; GO:0008237; GO:0016787; GO:0017147; GO:0046872; GO:0005515	metalloendopeptidase activity; peptidase activity; cysteine-type peptidase activity; metallopeptidase activity; hydrolase activity; Wnt-protein binding; metal ion binding; protein binding	not recorded; inferred from electronic annotation; inferred from sequence or structural similarity				ENSMUST00000094894	Pfam	IPR002816	Pheromone shutdown, TraB
	17548317	7.66	6.01	0.09	0.08	3.15	1.27e-07	2.8e-05
Lpl	17501633	9.14	6.39	0.09	0.17	6.7	1.28e-07	2.8e-05	lipoprotein lipase		16956	NM_008509; ENSMUST00000015712; ENSMUST00000101463; ENSMUST00000168401; ENSMUST00000169749; BC003305; BC158040; CT010344; OTTMUST00000092709; OTTMUST00000092755; OTTMUST00000092756; OTTMUST00000092766; GENSCAN00000021637; NONMMUT065896; NONMMUT065897; uc009lwp.1; uc009lwq.1; uc009lws.1	chr8	NM_008509; ENSMUST00000015712; ENSMUST00000101463; ENSMUST00000168401; ENSMUST00000169749; BC003305; BC158040; CT010344; OTTMUST00000092709; OTTMUST00000092755; OTTMUST00000092756; OTTMUST00000092766	NM_008509; ENSMUST00000015712; ENSMUST00000101463; ENSMUST00000168401; ENSMUST00000169749; BC003305; BC158040; CT010344; OTTMUST00000092709; OTTMUST00000092755; OTTMUST00000092756; OTTMUST00000092766	Mm.1514	NM_008509; ENSMUST00000015712; ENSMUST00000101463; ENSMUST00000168401; ENSMUST00000169749; BC003305; BC158040; CT010344; OTTMUST00000092709; OTTMUST00000092755; OTTMUST00000092756; OTTMUST00000092766	GO:0006629; GO:0006633; GO:0010744; GO:0010886; GO:0010890; GO:0016042; GO:0019432; GO:0019433; GO:0034372; GO:0070328; GO:0009409; GO:0042493; GO:0009749	lipid metabolic process; fatty acid biosynthetic process; positive regulation of macrophage derived foam cell differentiation; positive regulation of cholesterol storage; positive regulation of sequestering of triglyceride; lipid catabolic process; triglyceride biosynthetic process; triglyceride catabolic process; very-low-density lipoprotein particle remodeling; triglyceride homeostasis; respons…	inferred from electronic annotation; not recorded; inferred from genetic interaction; inferred from direct assay; inferred from sequence or structural similarity	NM_008509; ENSMUST00000015712; ENSMUST00000101463; ENSMUST00000168401; ENSMUST00000169749; BC003305; BC158040; CT010344; OTTMUST00000092709; OTTMUST00000092755; OTTMUST00000092756; OTTMUST00000092766	GO:0005576; GO:0005615; GO:0005886; GO:0009986; GO:0016020; GO:0031012; GO:0031225; GO:0034361; GO:0042627; GO:0070062	extracellular region; extracellular space; plasma membrane; cell surface; membrane; extracellular matrix; anchored component of membrane; very-low-density lipoprotein particle; chylomicron; extracellular exosome	inferred from electronic annotation; inferred from direct assay; not recorded	NM_008509; ENSMUST00000015712; ENSMUST00000101463; ENSMUST00000168401; ENSMUST00000169749; BC003305; BC158040; CT010344; OTTMUST00000092709; OTTMUST00000092755; OTTMUST00000092756; OTTMUST00000092766	GO:0004465; GO:0004806; GO:0005102; GO:0005515; GO:0008201; GO:0016787; GO:0017129; GO:0034185; GO:0052689	lipoprotein lipase activity; triglyceride lipase activity; receptor binding; protein binding; heparin binding; hydrolase activity; triglyceride binding; apolipoprotein binding; carboxylic ester hydrolase activity	inferred from direct assay; not recorded; inferred from physical interaction; inferred from electronic annotation	NM_008509; ENSMUST00000015712; ENSMUST00000101463; ENSMUST00000168401; ENSMUST00000169749; BC003305; BC158040; CT010344; OTTMUST00000092709; OTTMUST00000092755; OTTMUST00000092756; OTTMUST00000092766	GenMAPP	Fatty_Acid_Degradation; Statin_Pathway_PharmGKB	ENSMUST00000015712; ENSMUST00000168401; OTTMUST00000092709; OTTMUST00000092755	Pfam	IPR001024; IPR013818	PLAT/LH2 domain; Lipase, N-terminal
Timp3	17236182	10.76	9.71	0.03	0.07	2.08	1.29e-07	2.8e-05	tissue inhibitor of metalloproteinase 3		21859	NM_011595; ENSMUST00000020234; ENSMUST00000132307; ENSMUST00000136045; ENSMUST00000151134; BC014713; L19622; L27424; OTTMUST00000050178; OTTMUST00000050179; OTTMUST00000050180; OTTMUST00000050181; GENSCAN00000032071; NONMMUT006667; NONMMUT006668; uc007gnr.1; NONMMUT006669	chr10	NM_011595; ENSMUST00000020234; ENSMUST00000132307; ENSMUST00000136045; ENSMUST00000151134; BC014713; L19622; L27424; OTTMUST00000050178; OTTMUST00000050179; OTTMUST00000050180; OTTMUST00000050181	NM_011595; ENSMUST00000020234; ENSMUST00000132307; ENSMUST00000136045; ENSMUST00000151134; BC014713; L19622; L27424; OTTMUST00000050178; OTTMUST00000050179; OTTMUST00000050180; OTTMUST00000050181	Mm.4871	NM_011595; ENSMUST00000020234; ENSMUST00000132307; ENSMUST00000136045; ENSMUST00000151134; BC014713; L19622; L27424; OTTMUST00000050178; OTTMUST00000050179; OTTMUST00000050180; OTTMUST00000050181	GO:0009725; GO:0010466; GO:0010951; GO:0034097; GO:0045861; GO:0048553; GO:0051045; GO:0071310; GO:0007417; GO:0007568; GO:0009612; GO:0010033; GO:0014070; GO:0042246; GO:0043200; GO:0043627; GO:0051593	response to hormone; negative regulation of peptidase activity; negative regulation of endopeptidase activity; response to cytokine; negative regulation of proteolysis; negative regulation of metalloenzyme activity; negative regulation of membrane protein ectodomain proteolysis; cellular response to organic substance; central nervous system development; aging; response to mechanical stimulus; res…	not recorded; inferred from electronic annotation; inferred from direct assay	NM_011595; ENSMUST00000020234; ENSMUST00000132307; ENSMUST00000136045; ENSMUST00000151134; BC014713; L19622; L27424; OTTMUST00000050178; OTTMUST00000050179; OTTMUST00000050180; OTTMUST00000050181	GO:0005576; GO:0005578; GO:0005604; GO:0005615; GO:0005634; GO:0005737; GO:0031012; GO:0070062	extracellular region; proteinaceous extracellular matrix; basement membrane; extracellular space; nucleus; cytoplasm; extracellular matrix; extracellular exosome	inferred from electronic annotation; not recorded; inferred from direct assay	NM_011595; ENSMUST00000020234; ENSMUST00000132307; ENSMUST00000136045; ENSMUST00000151134; BC014713; L19622; L27424; OTTMUST00000050178; OTTMUST00000050179; OTTMUST00000050180; OTTMUST00000050181	GO:0002020; GO:0004857; GO:0008191; GO:0030414; GO:0046872	protease binding; enzyme inhibitor activity; metalloendopeptidase inhibitor activity; peptidase inhibitor activity; metal ion binding	not recorded; inferred from electronic annotation	NM_011595; ENSMUST00000020234; ENSMUST00000132307; ENSMUST00000136045; ENSMUST00000151134; BC014713; L19622; L27424; OTTMUST00000050178; OTTMUST00000050179; OTTMUST00000050180; OTTMUST00000050181	GenMAPP	Matrix_Metalloproteinases	ENSMUST00000020234; ENSMUST00000132307; OTTMUST00000050178; OTTMUST00000050181	Pfam	IPR001820	Protease inhibitor I35 (TIMP)
Cspg4	17517592	9.02	7.73	0.09	0.02	2.45	1.31e-07	2.8e-05	chondroitin sulfate proteoglycan 4		121021	NM_139001; ENSMUST00000035661; AF352400; AK220559; GENSCAN00000035565; uc009ptl.1; uc009ptm.1; uc009ptn.1; uc009pto.1	chr9	NM_139001; ENSMUST00000035661; AF352400; AK220559	NM_139001; ENSMUST00000035661; AF352400; AK220559	Mm.41329	NM_139001; ENSMUST00000035661; AF352400; AK220559	GO:0000187; GO:0001525; GO:0006954; GO:0007165; GO:0007169; GO:0007275; GO:0008283; GO:0008347; GO:0010977; GO:0016322; GO:0030154; GO:0035556; GO:0048771; GO:0050731	activation of MAPK activity; angiogenesis; inflammatory response; signal transduction; transmembrane receptor protein tyrosine kinase signaling pathway; multicellular organismal development; cell proliferation; glial cell migration; negative regulation of neuron projection development; neuron remodeling; cell differentiation; intracellular signal transduction; tissue remodeling; positive regulati…	inferred from mutant phenotype; inferred from electronic annotation; not recorded; inferred from direct assay	NM_139001; ENSMUST00000035661; AF352400; AK220559	GO:0005886; GO:0005887; GO:0005925; GO:0009986; GO:0016020; GO:0016021; GO:0042995; GO:0070062; GO:0005622; GO:0016324; GO:0031258	plasma membrane; integral component of plasma membrane; focal adhesion; cell surface; membrane; integral component of membrane; cell projection; extracellular exosome; intracellular; apical plasma membrane; lamellipodium membrane	inferred from direct assay; not recorded; inferred from electronic annotation	NM_139001; ENSMUST00000035661; AF352400; AK220559	GO:0004871; GO:0005515; GO:0005518; GO:0019901	signal transducer activity; protein binding; collagen binding; protein kinase binding	inferred from electronic annotation; inferred from physical interaction; not recorded				ENSMUST00000035661	Pfam	IPR001791	Laminin G domain
Ece1	17420347	10.38	9.76	0.04	0.01	1.54	1.31e-07	2.8e-05	endothelin converting enzyme 1		230857	NM_199307; XM_006538765; XM_006538767; ENSMUST00000102518; ENSMUST00000129607; ENSMUST00000130407; ENSMUST00000151110; BC060648; OTTMUST00000022738; OTTMUST00000022854; OTTMUST00000022855; OTTMUST00000022856; GENSCAN00000008929; NONMMUT050191; uc008vjs.2; uc008vjt.2; uc008vju.2; uc008vjv.1	chr4	NM_199307; XM_006538765; XM_006538767; ENSMUST00000102518; ENSMUST00000129607; ENSMUST00000130407; ENSMUST00000151110; BC060648; OTTMUST00000022738; OTTMUST00000022854; OTTMUST00000022855; OTTMUST00000022856	NM_199307; XM_006538765; XM_006538767; ENSMUST00000102518; ENSMUST00000129607; ENSMUST00000130407; ENSMUST00000151110; BC060648; OTTMUST00000022738; OTTMUST00000022854; OTTMUST00000022855; OTTMUST00000022856	Mm.401062									NM_199307; XM_006538765; XM_006538767; ENSMUST00000102518; ENSMUST00000129607; ENSMUST00000130407; ENSMUST00000151110; BC060648; OTTMUST00000022738; OTTMUST00000022854; OTTMUST00000022855; OTTMUST00000022856	GO:0004175; GO:0004222; GO:0008233; GO:0008237; GO:0016787; GO:0042803; GO:0046872; GO:0005515	endopeptidase activity; metalloendopeptidase activity; peptidase activity; metallopeptidase activity; hydrolase activity; protein homodimerization activity; metal ion binding; protein binding	not recorded; inferred from electronic annotation; inferred from sequence or structural similarity				ENSMUST00000102518; ENSMUST00000151110; OTTMUST00000022738; OTTMUST00000022855	Pfam	IPR008753; IPR018497	Peptidase M13, N-terminal domain; Peptidase M13, C-terminal domain
Irf7	17497813	5.96	7.04	0.07	0.03	-2.12	1.34e-07	2.8e-05	interferon regulatory factor 7		54123	NM_001252600; NM_001252601; NM_016850; XM_006536214; ENSMUST00000026571; ENSMUST00000097952; ENSMUST00000106023; ENSMUST00000123525; ENSMUST00000127161; ENSMUST00000127223; ENSMUST00000131399; ENSMUST00000146373; ENSMUST00000148414; ENSMUST00000155744; ENSMUST00000156938; BC138799; OTTMUST00000060229; OTTMUST00000060230; OTTMUST00000060231; OTTMUST00000060232; OTTMUST00000060234; OTTMUST000000602…	chr7	NM_001252600; NM_001252601; NM_016850; XM_006536214; ENSMUST00000026571; ENSMUST00000097952; ENSMUST00000106023; ENSMUST00000123525; ENSMUST00000127161; ENSMUST00000127223; ENSMUST00000131399; ENSMUST00000146373; ENSMUST00000148414; ENSMUST00000155744; ENSMUST00000156938; BC138799; OTTMUST00000060229; OTTMUST00000060230; OTTMUST00000060231; OTTMUST00000060232; OTTMUST00000060234; OTTMUST000000602…	NM_001252600; NM_001252601; NM_016850; XM_006536214; ENSMUST00000026571; ENSMUST00000097952; ENSMUST00000106023; ENSMUST00000123525; ENSMUST00000127161; ENSMUST00000127223; ENSMUST00000131399; ENSMUST00000146373; ENSMUST00000148414; ENSMUST00000155744; ENSMUST00000156938; BC138799; OTTMUST00000060229; OTTMUST00000060230; OTTMUST00000060231; OTTMUST00000060232; OTTMUST00000060234; OTTMUST000000602…	Mm.3233					NM_001252600; NM_001252601; NM_016850; XM_006536214; ENSMUST00000026571; ENSMUST00000097952; ENSMUST00000106023; ENSMUST00000123525; ENSMUST00000127161; ENSMUST00000127223; ENSMUST00000131399; ENSMUST00000146373; ENSMUST00000148414; ENSMUST00000155744; ENSMUST00000156938; BC138799; OTTMUST00000060229; OTTMUST00000060230; OTTMUST00000060231; OTTMUST00000060232; OTTMUST00000060234; OTTMUST000000602…	GO:0005634; GO:0005737	nucleus; cytoplasm	not recorded; inferred from electronic annotation					NM_001252600; NM_001252601; NM_016850; XM_006536214; ENSMUST00000026571; ENSMUST00000097952; ENSMUST00000106023; ENSMUST00000123525; ENSMUST00000127161; ENSMUST00000127223; ENSMUST00000131399; ENSMUST00000146373; ENSMUST00000148414; ENSMUST00000155744; ENSMUST00000156938; BC138799; OTTMUST00000060229; OTTMUST00000060230; OTTMUST00000060231; OTTMUST00000060232; OTTMUST00000060234; OTTMUST000000602…	GenMAPP	Apoptosis	ENSMUST00000026571; ENSMUST00000097952; ENSMUST00000106023; ENSMUST00000123525; OTTMUST00000060229; OTTMUST00000060230; OTTMUST00000060231; OTTMUST00000060239	Pfam	IPR001346; IPR019471	Interferon regulatory factor DNA-binding domain; Interferon regulatory factor-3
Cadm1	17516960	7.78	9.06	0.09	0.03	-2.43	1.37e-07	2.9e-05	cell adhesion molecule 1		54725	NM_001025600; NM_001310841; NM_018770; NM_207675; NM_207676; XM_006510497; ENSMUST00000034581; ENSMUST00000085909; ENSMUST00000114547; ENSMUST00000114548; ENSMUST00000124073; ENSMUST00000143026; ENSMUST00000148925; ENSMUST00000151624; ENSMUST00000152459; AB021964; AB021965; AB021966; AB021967; AB052293; AB064265; AB092414; AB183399; AB183400; AB183401; AB183402; AB377192; AF061260; AF434663; AF53…	chr9	NM_001025600; NM_001310841; NM_018770; NM_207675; NM_207676; XM_006510497; ENSMUST00000034581; ENSMUST00000085909; ENSMUST00000114547; ENSMUST00000114548; ENSMUST00000124073; ENSMUST00000143026; ENSMUST00000148925; ENSMUST00000151624; ENSMUST00000152459; AB021964; AB021965; AB021966; AB021967; AB052293; AB064265; AB092414; AB183399; AB183400; AB183401; AB183402; AB377192; AF061260; AF434663; AF53…	NM_001025600; NM_001310841; NM_018770; NM_207675; NM_207676; XM_006510497; ENSMUST00000034581; ENSMUST00000085909; ENSMUST00000114547; ENSMUST00000114548; ENSMUST00000124073; ENSMUST00000143026; ENSMUST00000148925; ENSMUST00000151624; ENSMUST00000152459; AB021964; AB021965; AB021966; AB021967; AB052293; AB064265; AB092414; AB183399; AB183400; AB183401; AB183402; AB377192; AF061260; AF434663; AF53…	Mm.234832																ENSMUST00000034581; ENSMUST00000085909; ENSMUST00000114547; ENSMUST00000114548; ENSMUST00000143026; ENSMUST00000152459; OTTMUST00000060344; OTTMUST00000060345; OTTMUST00000060346; OTTMUST00000060347; OTTMUST00000060348; OTTMUST00000060349	Pfam	IPR013106; IPR013162; IPR013098; IPR013151	Immunoglobulin V-set domain; CD80-like, immunoglobulin C2-set; Immunoglobulin I-set; Immunoglobulin
Abi3bp	17326318	7.36	9.02	0.1	0.06	-3.15	1.39e-07	2.9e-05	ABI gene family, member 3 (NESH) binding protein		320712	NM_001014399; NM_001014422; NM_001014423; NM_001014424; NM_178790; XM_006522251; XM_006522252; XM_006522253; XM_006522254; XM_006522255; XM_006522256; XM_006522257; XM_006522258; XM_006522259; XM_006522260; XM_006522261; XM_006522262; XM_006522263; XM_006522264; XM_006522265; XM_006522266; XM_006522267; XM_006522268; XM_006522269; XM_006522270; XM_006522271; XM_006522272; XM_006522273; XM_0065222…	chr16	NM_001014399; NM_001014422; NM_001014423; NM_001014424; NM_178790; XM_006522251; XM_006522252; XM_006522253; XM_006522254; XM_006522255; XM_006522256; XM_006522257; XM_006522258; XM_006522259; XM_006522260; XM_006522261; XM_006522262; XM_006522263; XM_006522264; XM_006522265; XM_006522266; XM_006522267; XM_006522268; XM_006522269; XM_006522270; XM_006522271; XM_006522272; XM_006522273; XM_0065222…	NM_001014399; NM_001014422; NM_001014423; NM_001014424; NM_178790; XM_006522251; XM_006522252; XM_006522253; XM_006522254; XM_006522255; XM_006522256; XM_006522257; XM_006522258; XM_006522259; XM_006522260; XM_006522261; XM_006522262; XM_006522263; XM_006522264; XM_006522265; XM_006522266; XM_006522267; XM_006522268; XM_006522269; XM_006522270; XM_006522271; XM_006522272; XM_006522273; XM_0065222…	Mm.209236	NM_001014399; NM_001014422; NM_001014423; NM_001014424; NM_178790; XM_006522251; XM_006522252; XM_006522253; XM_006522254; XM_006522255; XM_006522256; XM_006522257; XM_006522258; XM_006522259; XM_006522260; XM_006522261; XM_006522262; XM_006522263; XM_006522264; XM_006522265; XM_006522266; XM_006522267; XM_006522268; XM_006522269; XM_006522270; XM_006522271; XM_006522272; XM_006522273; XM_0065222…	GO:0010811; GO:0030198	positive regulation of cell-substrate adhesion; extracellular matrix organization	inferred from direct assay	NM_001014399; NM_001014422; NM_001014423; NM_001014424; NM_178790; XM_006522251; XM_006522252; XM_006522253; XM_006522254; XM_006522255; XM_006522256; XM_006522257; XM_006522258; XM_006522259; XM_006522260; XM_006522261; XM_006522262; XM_006522263; XM_006522264; XM_006522265; XM_006522266; XM_006522267; XM_006522268; XM_006522269; XM_006522270; XM_006522271; XM_006522272; XM_006522273; XM_0065222…	GO:0005578; GO:0005614; GO:0005615; GO:0031012	proteinaceous extracellular matrix; interstitial matrix; extracellular space; extracellular matrix	inferred from direct assay; inferred from electronic annotation	NM_001014399; NM_001014422; NM_001014423; NM_001014424; NM_178790; XM_006522251; XM_006522252; XM_006522253; XM_006522254; XM_006522255; XM_006522256; XM_006522257; XM_006522258; XM_006522259; XM_006522260; XM_006522261; XM_006522262; XM_006522263; XM_006522264; XM_006522265; XM_006522266; XM_006522267; XM_006522268; XM_006522269; XM_006522270; XM_006522271; XM_006522272; XM_006522273; XM_0065222…	GO:0005518; GO:0005539; GO:0008201	collagen binding; glycosaminoglycan binding; heparin binding	inferred from direct assay				ENSMUST00000048471; ENSMUST00000096012; ENSMUST00000096013; ENSMUST00000171000	Pfam	IPR003961	Fibronectin type III
Mmd	17255064	8.44	7.67	0.04	0.04	1.7	1.42e-07	2.9e-05	monocyte to macrophage differentiation-associated		67468	NM_026178; XM_011249186; XM_011249187; ENSMUST00000004050; ENSMUST00000107887; ENSMUST00000124877; ENSMUST00000134929; ENSMUST00000153734; AY424300; BC021914; BC028492; BC106170; OTTMUST00000002558; OTTMUST00000002559; OTTMUST00000002560; OTTMUST00000002561; OTTMUST00000002562; GENSCAN00000050938; NONMMUT011488; NONMMUT011489; NONMMUT011490; uc007kwn.1; uc007kwo.1; uc007kwp.1; uc011ycq.1	chr11	NM_026178; XM_011249186; XM_011249187; ENSMUST00000004050; ENSMUST00000107887; ENSMUST00000124877; ENSMUST00000134929; ENSMUST00000153734; AY424300; BC021914; BC028492; BC106170; OTTMUST00000002558; OTTMUST00000002559; OTTMUST00000002560; OTTMUST00000002561; OTTMUST00000002562	NM_026178; XM_011249186; XM_011249187; ENSMUST00000004050; ENSMUST00000107887; ENSMUST00000124877; ENSMUST00000134929; ENSMUST00000153734; AY424300; BC021914; BC028492; BC106170; OTTMUST00000002558; OTTMUST00000002559; OTTMUST00000002560; OTTMUST00000002561; OTTMUST00000002562	Mm.277518; Mm.488129	NM_026178; XM_011249186; XM_011249187; ENSMUST00000004050; ENSMUST00000107887; ENSMUST00000124877; ENSMUST00000134929; ENSMUST00000153734; AY424300; BC021914; BC028492; BC106170; OTTMUST00000002558; OTTMUST00000002559; OTTMUST00000002560; OTTMUST00000002561; OTTMUST00000002562	GO:0006468; GO:0019835; GO:0032880; GO:0045666; GO:0045860	protein phosphorylation; cytolysis; regulation of protein localization; positive regulation of neuron differentiation; positive regulation of protein kinase activity	not recorded; inferred from electronic annotation	NM_026178; XM_011249186; XM_011249187; ENSMUST00000004050; ENSMUST00000107887; ENSMUST00000124877; ENSMUST00000134929; ENSMUST00000153734; AY424300; BC021914; BC028492; BC106170; OTTMUST00000002558; OTTMUST00000002559; OTTMUST00000002560; OTTMUST00000002561; OTTMUST00000002562	GO:0005764; GO:0005768; GO:0005794; GO:0016020; GO:0016021; GO:0005765; GO:0031902	lysosome; endosome; Golgi apparatus; membrane; integral component of membrane; lysosomal membrane; late endosome membrane	inferred from electronic annotation; not recorded	NM_026178; XM_011249186; XM_011249187; ENSMUST00000004050; ENSMUST00000107887; ENSMUST00000124877; ENSMUST00000134929; ENSMUST00000153734; AY424300; BC021914; BC028492; BC106170; OTTMUST00000002558; OTTMUST00000002559; OTTMUST00000002560; OTTMUST00000002561; OTTMUST00000002562	GO:0004672	protein kinase activity	not recorded; inferred from electronic annotation				ENSMUST00000004050; ENSMUST00000107887; OTTMUST00000002558; OTTMUST00000002560	Pfam	IPR004254	AdipoR/Haemolysin-III-related
F11r	17219362	8.61	6.99	0.08	0.08	3.08	1.43e-07	3e-05	F11 receptor		16456	NM_172647; ENSMUST00000043839; ENSMUST00000144497; ENSMUST00000155913; BC021876; CT010347; OTTMUST00000051546; OTTMUST00000051547; OTTMUST00000051548; GENSCAN00000036960; NONMMUT003796; NONMMUT003797; U89915; uc007doo.1	chr1	NM_172647; ENSMUST00000043839; ENSMUST00000144497; ENSMUST00000155913; BC021876; CT010347; OTTMUST00000051546; OTTMUST00000051547; OTTMUST00000051548; U89915	NM_172647; ENSMUST00000043839; ENSMUST00000144497; ENSMUST00000155913; BC021876; CT010347; OTTMUST00000051546; OTTMUST00000051547; OTTMUST00000051548	Mm.294882	NM_172647; ENSMUST00000043839; ENSMUST00000144497; ENSMUST00000155913; BC021876; CT010347; OTTMUST00000051546; OTTMUST00000051547; OTTMUST00000051548; U89915	GO:0001817; GO:0007155; GO:0016032; GO:0030855; GO:0031032; GO:0034260; GO:0043547; GO:0045777; GO:0050892; GO:0090002; GO:0090557; GO:0090559; GO:2000249; GO:0009314; GO:0030154	regulation of cytokine production; cell adhesion; viral process; epithelial cell differentiation; actomyosin structure organization; negative regulation of GTPase activity; positive regulation of GTPase activity; positive regulation of blood pressure; intestinal absorption; establishment of protein localization to plasma membrane; establishment of endothelial intestinal barrier; regulation of mem…	inferred from mutant phenotype; inferred from direct assay; inferred from electronic annotation; not recorded	NM_172647; ENSMUST00000043839; ENSMUST00000144497; ENSMUST00000155913; BC021876; CT010347; OTTMUST00000051546; OTTMUST00000051547; OTTMUST00000051548; U89915	GO:0005886; GO:0005911; GO:0005923; GO:0015630; GO:0016020; GO:0016021; GO:0030054; GO:0031410; GO:0036057; GO:0070062	plasma membrane; cell-cell junction; bicellular tight junction; microtubule cytoskeleton; membrane; integral component of membrane; cell junction; cytoplasmic vesicle; slit diaphragm; extracellular exosome	not recorded; inferred from mutant phenotype; inferred from electronic annotation	NM_172647; ENSMUST00000043839; ENSMUST00000144497; ENSMUST00000155913; BC021876; CT010347; OTTMUST00000051546; OTTMUST00000051547; OTTMUST00000051548; U89915	GO:0005515; GO:0030165	protein binding; PDZ domain binding	inferred from physical interaction; not recorded; inferred from electronic annotation				ENSMUST00000043839; OTTMUST00000051546	Pfam	IPR013098; IPR013106; IPR013151	Immunoglobulin I-set; Immunoglobulin V-set domain; Immunoglobulin
Mamld1	17535284	9.33	7.49	0.05	0.13	3.57	1.47e-07	3e-05	mastermind-like domain containing 1		333639	NM_001081354; NM_001256048; XM_006528109; XM_011247622; XM_011247623; ENSMUST00000082088; ENSMUST00000114629; BC157923; BC157989; BC172017; OTTMUST00000043173; GENSCAN00000048203; uc009tjk.1; uc012hjn.2; uc012hjo.2	chrX	NM_001081354; NM_001256048; XM_006528109; XM_011247622; XM_011247623; ENSMUST00000082088; ENSMUST00000114629; BC157923; BC157989; BC172017; OTTMUST00000043173	NM_001081354; NM_001256048; XM_006528109; XM_011247622; XM_011247623; ENSMUST00000082088; ENSMUST00000114629; BC157923; BC157989; BC172017; OTTMUST00000043173	Mm.371730	NM_001081354; NM_001256048; XM_006528109; XM_011247622; XM_011247623; ENSMUST00000082088; ENSMUST00000114629; BC157923; BC157989; BC172017; OTTMUST00000043173	GO:0006351; GO:0006355; GO:0006357; GO:0008584	transcription, DNA-templated; regulation of transcription, DNA-templated; regulation of transcription from RNA polymerase II promoter; male gonad development	inferred from electronic annotation; inferred from mutant phenotype	NM_001081354; NM_001256048; XM_006528109; XM_011247622; XM_011247623; ENSMUST00000082088; ENSMUST00000114629; BC157923; BC157989; BC172017; OTTMUST00000043173	GO:0005634; GO:0005575	nucleus; cellular_component	inferred from electronic annotation; no biological data available	NM_001081354; NM_001256048; XM_006528109; XM_011247622; XM_011247623; ENSMUST00000082088; ENSMUST00000114629; BC157923; BC157989; BC172017; OTTMUST00000043173	GO:0003674	molecular_function	no biological data available
Apbb2	17448415	10.74	11.62	0.04	0.05	-1.85	1.48e-07	3e-05	amyloid beta (A4) precursor protein-binding, family B, member 2		11787	NM_001201413; NM_001201414; NM_001201415; NM_001201416; NM_001310626; NM_009686; XM_006503688; XM_006503689; XM_006503690; XM_006503691; XM_006503692; XM_006503693; XM_006503694; XM_006503696; XM_006503697; XM_011240692; XM_011240693; ENSMUST00000087256; ENSMUST00000159357; ENSMUST00000159512; ENSMUST00000159786; ENSMUST00000159847; ENSMUST00000160063; ENSMUST00000160103; ENSMUST00000160185; ENSM…	chr5	NM_001201413; NM_001201414; NM_001201415; NM_001201416; NM_001310626; NM_009686; XM_006503688; XM_006503689; XM_006503690; XM_006503691; XM_006503692; XM_006503693; XM_006503694; XM_006503696; XM_006503697; XM_011240692; XM_011240693; ENSMUST00000087256; ENSMUST00000159357; ENSMUST00000159512; ENSMUST00000159786; ENSMUST00000159847; ENSMUST00000160063; ENSMUST00000160103; ENSMUST00000160185; ENSM…	NM_001201413; NM_001201414; NM_001201415; NM_001201416; NM_001310626; NM_009686; XM_006503688; XM_006503689; XM_006503690; XM_006503691; XM_006503692; XM_006503693; XM_006503694; XM_006503696; XM_006503697; XM_011240692; XM_011240693; ENSMUST00000087256; ENSMUST00000159357; ENSMUST00000159512; ENSMUST00000159786; ENSMUST00000159847; ENSMUST00000160063; ENSMUST00000160103; ENSMUST00000160185; ENSM…	Mm.5159					NM_001201413; NM_001201414; NM_001201415; NM_001201416; NM_001310626; NM_009686; XM_006503688; XM_006503689; XM_006503690; XM_006503691; XM_006503692; XM_006503693; XM_006503694; XM_006503696; XM_006503697; XM_011240692; XM_011240693; ENSMUST00000087256; ENSMUST00000159357; ENSMUST00000159512; ENSMUST00000159786; ENSMUST00000159847; ENSMUST00000160063; ENSMUST00000160103; ENSMUST00000160185; ENSM…	GO:0005634; GO:0005737	nucleus; cytoplasm	inferred from direct assay	NM_001201413; NM_001201414; NM_001201415; NM_001201416; NM_001310626; NM_009686; XM_006503688; XM_006503689; XM_006503690; XM_006503691; XM_006503692; XM_006503693; XM_006503694; XM_006503696; XM_006503697; XM_011240692; XM_011240693; ENSMUST00000087256; ENSMUST00000159357; ENSMUST00000159512; ENSMUST00000159786; ENSMUST00000159847; ENSMUST00000160063; ENSMUST00000160103; ENSMUST00000160185; ENSM…	GO:0001540; GO:0005515; GO:0008134; GO:0035035	beta-amyloid binding; protein binding; transcription factor binding; histone acetyltransferase binding	not recorded; inferred from physical interaction; inferred from direct assay; non-traceable author statement				ENSMUST00000087256; ENSMUST00000159512; ENSMUST00000159786; ENSMUST00000160063; ENSMUST00000160870; ENSMUST00000162349; ENSMUST00000162366; OTTMUST00000082397; OTTMUST00000082405; OTTMUST00000082408; OTTMUST00000082409; OTTMUST00000082480; OTTMUST00000137968	Pfam	IPR001202; IPR006020; IPR013625	WW domain; PTB/PI domain; Tensin phosphotyrosine-binding domain
Slc25a5	17534112	11.46	10.74	0.02	0.05	1.65	1.59e-07	3.2e-05	solute carrier family 25 (mitochondrial carrier, adenine nucleotide translocator), member 5		11740	NM_007451; ENSMUST00000016463; ENSMUST00000126608; ENSMUST00000156672; BC004570; BC086756; OTTMUST00000039927; OTTMUST00000047945; OTTMUST00000047946; U10404; U27316; GENSCAN00000009809; uc009sxs.1	chrX	NM_007451; ENSMUST00000016463; ENSMUST00000126608; ENSMUST00000156672; BC004570; BC086756; OTTMUST00000039927; OTTMUST00000047945; OTTMUST00000047946; U10404; U27316	NM_007451; ENSMUST00000016463; ENSMUST00000126608; ENSMUST00000156672; BC004570; BC086756; OTTMUST00000039927; OTTMUST00000047945; OTTMUST00000047946; U10404; U27316	Mm.371544	NM_007451; ENSMUST00000016463; ENSMUST00000126608; ENSMUST00000156672; BC004570; BC086756; OTTMUST00000039927; OTTMUST00000047945; OTTMUST00000047946; U10404; U27316	GO:0006810; GO:0007059; GO:0008284; GO:0055085; GO:1901029	transport; chromosome segregation; positive regulation of cell proliferation; transmembrane transport; negative regulation of mitochondrial outer membrane permeabilization involved in apoptotic signaling pathway	inferred from electronic annotation; not recorded; inferred from sequence or structural similarity	NM_007451; ENSMUST00000016463; ENSMUST00000126608; ENSMUST00000156672; BC004570; BC086756; OTTMUST00000039927; OTTMUST00000047945; OTTMUST00000047946; U10404; U27316	GO:0005634; GO:0005739; GO:0005743; GO:0016020; GO:0016021; GO:0042645; GO:0043209; GO:0070062; GO:0071817	nucleus; mitochondrion; mitochondrial inner membrane; membrane; integral component of membrane; mitochondrial nucleoid; myelin sheath; extracellular exosome; MMXD complex	not recorded; inferred from direct assay; inferred from electronic annotation; inferred from sequence or structural similarity	NM_007451; ENSMUST00000016463; ENSMUST00000126608; ENSMUST00000156672; BC004570; BC086756; OTTMUST00000039927; OTTMUST00000047945; OTTMUST00000047946; U10404; U27316	GO:0005215; GO:0031625; GO:0044822; GO:0005515	transporter activity; ubiquitin protein ligase binding; poly(A) RNA binding; protein binding	inferred from electronic annotation; not recorded	NM_007451; ENSMUST00000016463; ENSMUST00000126608; ENSMUST00000156672; BC004570; BC086756; OTTMUST00000039927; OTTMUST00000047945; OTTMUST00000047946; U10404; U27316	GenMAPP	Electron_Transport_Chain	ENSMUST00000016463; OTTMUST00000039927	Pfam	IPR018108	Mitochondrial substrate/solute carrier
Zfp185	17535448	5.34	6.76	0.08	0.06	-2.68	1.61e-07	3.2e-05	zinc finger protein 185		22673	NM_001109043; NM_009549; XM_006527961; XM_006527962; XM_006527963; ENSMUST00000114546; ENSMUST00000134588; ENSMUST00000164800; BC039772; EF494744; OTTMUST00000042872; OTTMUST00000043010; U46687; GENSCAN00000026086; uc009tkw.2; uc009tkx.2	chrX	NM_001109043; NM_009549; XM_006527961; XM_006527962; XM_006527963; ENSMUST00000114546; ENSMUST00000134588; ENSMUST00000164800; BC039772; EF494744; OTTMUST00000042872; OTTMUST00000043010; U46687	NM_001109043; NM_009549; XM_006527961; XM_006527962; XM_006527963; ENSMUST00000114546; ENSMUST00000134588; ENSMUST00000164800; BC039772; EF494744; OTTMUST00000042872; OTTMUST00000043010; U46687	Mm.1161					NM_001109043; NM_009549; XM_006527961; XM_006527962; XM_006527963; ENSMUST00000114546; ENSMUST00000134588; ENSMUST00000164800; BC039772; EF494744; OTTMUST00000042872; OTTMUST00000043010; U46687	GO:0005737; GO:0005856; GO:0030054; GO:0005925; GO:0005886; GO:0015629	cytoplasm; cytoskeleton; cell junction; focal adhesion; plasma membrane; actin cytoskeleton	inferred from electronic annotation	NM_001109043; NM_009549; XM_006527961; XM_006527962; XM_006527963; ENSMUST00000114546; ENSMUST00000134588; ENSMUST00000164800; BC039772; EF494744; OTTMUST00000042872; OTTMUST00000043010; U46687	GO:0008270; GO:0046872	zinc ion binding; metal ion binding	inferred from electronic annotation
Dip2c	17285097	8.53	9.12	0.02	0.04	-1.5	1.66e-07	3.3e-05	DIP2 disco-interacting protein 2 homolog C (Drosophila)		208440	NM_001081426; XM_006516473; XM_006516474; XM_006516475; ENSMUST00000166299; ENSMUST00000169960; ENSMUST00000174552; BC137787; BC144909; BC144910; OTTMUST00000097883; OTTMUST00000097884; GENSCAN00000053546; NONMMUT016329; uc007pkt.2; uc007pkv.2; uc007pkw.2	chr13	NM_001081426; XM_006516473; XM_006516474; XM_006516475; ENSMUST00000166299; ENSMUST00000169960; ENSMUST00000174552; BC137787; BC144909; BC144910; OTTMUST00000097883; OTTMUST00000097884	NM_001081426; XM_006516473; XM_006516474; XM_006516475; ENSMUST00000166299; ENSMUST00000169960; ENSMUST00000174552; BC137787; BC144909; BC144910; OTTMUST00000097883; OTTMUST00000097884	Mm.217326	NM_001081426; XM_006516473; XM_006516474; XM_006516475; ENSMUST00000166299; ENSMUST00000169960; ENSMUST00000174552; BC137787; BC144909; BC144910; OTTMUST00000097883; OTTMUST00000097884	GO:0008150; GO:0008152	biological_process; metabolic process	no biological data available; inferred from electronic annotation	NM_001081426; XM_006516473; XM_006516474; XM_006516475; ENSMUST00000166299; ENSMUST00000169960; ENSMUST00000174552; BC137787; BC144909; BC144910; OTTMUST00000097883; OTTMUST00000097884	GO:0005575; GO:0005634; GO:0016020; GO:0016021	cellular_component; nucleus; membrane; integral component of membrane	no biological data available; inferred from electronic annotation	NM_001081426; XM_006516473; XM_006516474; XM_006516475; ENSMUST00000166299; ENSMUST00000169960; ENSMUST00000174552; BC137787; BC144909; BC144910; OTTMUST00000097883; OTTMUST00000097884	GO:0003674; GO:0003824; GO:0008134	molecular_function; catalytic activity; transcription factor binding	no biological data available; inferred from electronic annotation				ENSMUST00000166299; ENSMUST00000169960; ENSMUST00000174552; OTTMUST00000097883; OTTMUST00000097884	Pfam	IPR000873; IPR010506	AMP-dependent synthetase/ligase; DMAP1-binding
Dock4	17275168	9.64	8.94	0.03	0.04	1.62	1.7e-07	3.4e-05	dedicator of cytokinesis 4		238130	NM_172803; XM_006515085; XM_006515086; XM_006515087; XM_006515088; XM_006515089; XM_006515090; ENSMUST00000037488; BC141138; GENSCAN00000045530; GENSCAN00000045532; GENSCAN00000053894; GENSCAN00000053905; NONMMUT014035; uc007nlc.1; uc007nld.1; uc007nle.1; uc007nlf.1; uc007nlg.1; uc007nlh.1; uc007nli.1; uc007nlj.1; uc007nlk.2	chr12	NM_172803; XM_006515085; XM_006515086; XM_006515087; XM_006515088; XM_006515089; XM_006515090; ENSMUST00000037488; BC141138	NM_172803; XM_006515085; XM_006515086; XM_006515087; XM_006515088; XM_006515089; XM_006515090; ENSMUST00000037488; BC141138	Mm.341423	NM_172803; XM_006515085; XM_006515086; XM_006515087; XM_006515088; XM_006515089; XM_006515090; ENSMUST00000037488; BC141138	GO:0007264; GO:0014911; GO:0043547; GO:0060326; GO:1904694	small GTPase mediated signal transduction; positive regulation of smooth muscle cell migration; positive regulation of GTPase activity; cell chemotaxis; negative regulation of vascular smooth muscle contraction	inferred from electronic annotation; not recorded; inferred from sequence or structural similarity	NM_172803; XM_006515085; XM_006515086; XM_006515087; XM_006515088; XM_006515089; XM_006515090; ENSMUST00000037488; BC141138	GO:0005737; GO:0005829; GO:0016020; GO:0032420; GO:0032421; GO:0012505	cytoplasm; cytosol; membrane; stereocilium; stereocilium bundle; endomembrane system	inferred from electronic annotation; not recorded; inferred from direct assay; inferred from sequence or structural similarity	NM_172803; XM_006515085; XM_006515086; XM_006515087; XM_006515088; XM_006515089; XM_006515090; ENSMUST00000037488; BC141138	GO:0005085; GO:0005096; GO:0017124; GO:0030165; GO:0030971; GO:0048365	guanyl-nucleotide exchange factor activity; GTPase activator activity; SH3 domain binding; PDZ domain binding; receptor tyrosine kinase binding; Rac GTPase binding	inferred from electronic annotation; not recorded				ENSMUST00000037488	Pfam	IPR010703; IPR011511; IPR027007	Dedicator of cytokinesis C-terminal; Variant SH3 domain; DHR-1 domain
Mrc2	17257361	9.59	10.18	0.02	0.04	-1.5	1.7e-07	3.4e-05	mannose receptor, C type 2		17534	NM_008626; XM_006532406; ENSMUST00000021038; ENSMUST00000100335; ENSMUST00000126931; ENSMUST00000142905; ENSMUST00000151135; BC116642; OTTMUST00000005771; OTTMUST00000005772; OTTMUST00000005773; OTTMUST00000005774; OTTMUST00000077595; U56734; GENSCAN00000026925; NONMMUT012318; uc007lxh.1; uc007lxi.1	chr11	NM_008626; XM_006532406; ENSMUST00000021038; ENSMUST00000100335; ENSMUST00000126931; ENSMUST00000142905; ENSMUST00000151135; BC116642; OTTMUST00000005771; OTTMUST00000005772; OTTMUST00000005773; OTTMUST00000005774; OTTMUST00000077595; U56734	NM_008626; XM_006532406; ENSMUST00000021038; ENSMUST00000100335; ENSMUST00000126931; ENSMUST00000142905; ENSMUST00000151135; BC116642; OTTMUST00000005771; OTTMUST00000005772; OTTMUST00000005773; OTTMUST00000005774; OTTMUST00000077595; U56734	Mm.235616	NM_008626; XM_006532406; ENSMUST00000021038; ENSMUST00000100335; ENSMUST00000126931; ENSMUST00000142905; ENSMUST00000151135; BC116642; OTTMUST00000005771; OTTMUST00000005772; OTTMUST00000005773; OTTMUST00000005774; OTTMUST00000077595; U56734	GO:0001649; GO:0006897; GO:0030574	osteoblast differentiation; endocytosis; collagen catabolic process	not recorded; inferred from electronic annotation	NM_008626; XM_006532406; ENSMUST00000021038; ENSMUST00000100335; ENSMUST00000126931; ENSMUST00000142905; ENSMUST00000151135; BC116642; OTTMUST00000005771; OTTMUST00000005772; OTTMUST00000005773; OTTMUST00000005774; OTTMUST00000077595; U56734	GO:0005925; GO:0009986; GO:0016020; GO:0016021; GO:0005886	focal adhesion; cell surface; membrane; integral component of membrane; plasma membrane	not recorded; inferred from electronic annotation; traceable author statement	NM_008626; XM_006532406; ENSMUST00000021038; ENSMUST00000100335; ENSMUST00000126931; ENSMUST00000142905; ENSMUST00000151135; BC116642; OTTMUST00000005771; OTTMUST00000005772; OTTMUST00000005773; OTTMUST00000005774; OTTMUST00000077595; U56734	GO:0005518; GO:0030246; GO:0005515	collagen binding; carbohydrate binding; protein binding	not recorded; inferred from electronic annotation				ENSMUST00000021038; ENSMUST00000100335; OTTMUST00000005771; OTTMUST00000005773	Pfam	IPR000562; IPR001304	Fibronectin, type II, collagen-binding; C-type lectin
Alcam	17330918	10.52	11.12	0.02	0.04	-1.52	1.75e-07	3.4e-05	activated leukocyte cell adhesion molecule		11658	NM_009655; XM_006521714; ENSMUST00000023312; ENSMUST00000163788; ENSMUST00000164728; ENSMUST00000164888; ENSMUST00000167115; ENSMUST00000168071; ENSMUST00000170035; AB003026; AY644766; BC027280; L25274; OTTMUST00000092838; OTTMUST00000092839; OTTMUST00000092841; OTTMUST00000092842; OTTMUST00000092843; OTTMUST00000092844; OTTMUST00000092848; U95030; GENSCAN00000008533; NONMMUT026919; uc007zli.2; u…	chr16	NM_009655; XM_006521714; ENSMUST00000023312; ENSMUST00000163788; ENSMUST00000164728; ENSMUST00000164888; ENSMUST00000167115; ENSMUST00000168071; ENSMUST00000170035; AB003026; AY644766; BC027280; L25274; OTTMUST00000092838; OTTMUST00000092839; OTTMUST00000092841; OTTMUST00000092842; OTTMUST00000092843; OTTMUST00000092844; OTTMUST00000092848; U95030	NM_009655; XM_006521714; ENSMUST00000023312; ENSMUST00000163788; ENSMUST00000164728; ENSMUST00000164888; ENSMUST00000167115; ENSMUST00000168071; ENSMUST00000170035; AB003026; AY644766; BC027280; L25274; OTTMUST00000092838; OTTMUST00000092839; OTTMUST00000092841; OTTMUST00000092842; OTTMUST00000092843; OTTMUST00000092844; OTTMUST00000092848; U95030	Mm.288282	NM_009655; XM_006521714; ENSMUST00000023312; ENSMUST00000163788; ENSMUST00000164728; ENSMUST00000164888; ENSMUST00000167115; ENSMUST00000168071; ENSMUST00000170035; AB003026; AY644766; BC027280; L25274; OTTMUST00000092838; OTTMUST00000092839; OTTMUST00000092841; OTTMUST00000092842; OTTMUST00000092843; OTTMUST00000092844; OTTMUST00000092848; U95030	GO:0007155; GO:0007411; GO:0008045; GO:0007157; GO:0031290; GO:0048846; GO:1990138	cell adhesion; axon guidance; motor neuron axon guidance; heterophilic cell-cell adhesion via plasma membrane cell adhesion molecules; retinal ganglion cell axon guidance; axon extension involved in axon guidance; neuron projection extension	inferred from electronic annotation; inferred from mutant phenotype; inferred from sequence or structural similarity	NM_009655; XM_006521714; ENSMUST00000023312; ENSMUST00000163788; ENSMUST00000164728; ENSMUST00000164888; ENSMUST00000167115; ENSMUST00000168071; ENSMUST00000170035; AB003026; AY644766; BC027280; L25274; OTTMUST00000092838; OTTMUST00000092839; OTTMUST00000092841; OTTMUST00000092842; OTTMUST00000092843; OTTMUST00000092844; OTTMUST00000092848; U95030	GO:0005925; GO:0009897; GO:0016020; GO:0016021; GO:0030424; GO:0043025; GO:0070062; GO:0001772; GO:0005887; GO:0031226; GO:0042101	focal adhesion; external side of plasma membrane; membrane; integral component of membrane; axon; neuronal cell body; extracellular exosome; immunological synapse; integral component of plasma membrane; intrinsic component of plasma membrane; T cell receptor complex	not recorded; inferred from direct assay; inferred from electronic annotation; inferred from sequence or structural similarity	NM_009655; XM_006521714; ENSMUST00000023312; ENSMUST00000163788; ENSMUST00000164728; ENSMUST00000164888; ENSMUST00000167115; ENSMUST00000168071; ENSMUST00000170035; AB003026; AY644766; BC027280; L25274; OTTMUST00000092838; OTTMUST00000092839; OTTMUST00000092841; OTTMUST00000092842; OTTMUST00000092843; OTTMUST00000092844; OTTMUST00000092848; U95030	GO:0005515	protein binding	inferred from physical interaction				ENSMUST00000023312; ENSMUST00000164728; ENSMUST00000167115; ENSMUST00000168071; ENSMUST00000170035; OTTMUST00000092838; OTTMUST00000092839; OTTMUST00000092843; OTTMUST00000092844; OTTMUST00000092848	Pfam	IPR013162; IPR013106	CD80-like, immunoglobulin C2-set; Immunoglobulin V-set domain
Hacd1	17381892	8.11	9.22	0.07	0.04	-2.16	1.76e-07	3.4e-05	3-hydroxyacyl-CoA dehydratase 1		30963	NM_001012396; NM_013935; XM_011238977; ENSMUST00000074854; ENSMUST00000091429; ENSMUST00000114753; ENSMUST00000131730; BC138116; BC141017; OTTMUST00000026681; OTTMUST00000026682; OTTMUST00000026683; GENSCAN00000017561; NONMMUT035810; OTTMUST00000129595; uc008ikd.1; uc008ike.1; uc012bqy.1; AF114493	chr2	NM_001012396; NM_013935; XM_011238977; ENSMUST00000074854; ENSMUST00000091429; ENSMUST00000114753; ENSMUST00000131730; BC138116; BC141017; OTTMUST00000026681; OTTMUST00000026682; OTTMUST00000026683	NM_001012396; NM_013935; XM_011238977; ENSMUST00000074854; ENSMUST00000091429; ENSMUST00000114753; ENSMUST00000131730; BC138116; BC141017; OTTMUST00000026681; OTTMUST00000026682; OTTMUST00000026683	Mm.241205					NM_001012396; NM_013935; XM_011238977; ENSMUST00000074854; ENSMUST00000091429; ENSMUST00000114753; ENSMUST00000131730; BC138116; BC141017; OTTMUST00000026681; OTTMUST00000026682; OTTMUST00000026683	GO:0005783; GO:0016020; GO:0016021; GO:0005789	endoplasmic reticulum; membrane; integral component of membrane; endoplasmic reticulum membrane	not recorded; inferred from electronic annotation; inferred from sequence or structural similarity	NM_001012396; NM_013935; XM_011238977; ENSMUST00000074854; ENSMUST00000091429; ENSMUST00000114753; ENSMUST00000131730; BC138116; BC141017; OTTMUST00000026681; OTTMUST00000026682; OTTMUST00000026683	GO:0016829; GO:0018812; GO:0019899; GO:0046848	lyase activity; 3-hydroxyacyl-CoA dehydratase activity; enzyme binding; hydroxyapatite binding	inferred from electronic annotation; not recorded; inferred from sequence or structural similarity				ENSMUST00000074854; ENSMUST00000091429; ENSMUST00000114753; ENSMUST00000131730; OTTMUST00000026681; OTTMUST00000026682; OTTMUST00000026683	Pfam	IPR007482	Protein-tyrosine phosphatase-like, PTPLA
Fam198b	17398406	7.04	8.49	0.07	0.09	-2.72	1.81e-07	3.5e-05	family with sequence similarity 198, member B		68659	NM_133187; XM_006501984; XM_006501985; ENSMUST00000029567; ENSMUST00000118853; ENSMUST00000135021; ENSMUST00000145992; ENSMUST00000193204; BC056975; EU797522; OTTMUST00000066040; OTTMUST00000066041; OTTMUST00000066042; OTTMUST00000131150; GENSCAN00000045015; GENSCAN00000045019; NONMMUT043565; NONMMUT043566; uc008pny.2	chr3	NM_133187; XM_006501984; XM_006501985; ENSMUST00000029567; ENSMUST00000118853; ENSMUST00000135021; ENSMUST00000145992; ENSMUST00000193204; BC056975; EU797522; OTTMUST00000066040; OTTMUST00000066041; OTTMUST00000066042; OTTMUST00000131150	NM_133187; XM_006501984; XM_006501985; ENSMUST00000029567; ENSMUST00000118853; ENSMUST00000135021; ENSMUST00000145992; ENSMUST00000193204; BC056975; EU797522; OTTMUST00000066040; OTTMUST00000066041; OTTMUST00000066042; OTTMUST00000131150	Mm.460017	NM_133187; XM_006501984; XM_006501985; ENSMUST00000029567; ENSMUST00000118853; ENSMUST00000135021; ENSMUST00000145992; ENSMUST00000193204; BC056975; EU797522; OTTMUST00000066040; OTTMUST00000066041; OTTMUST00000066042; OTTMUST00000131150	GO:0008150	biological_process	no biological data available	NM_133187; XM_006501984; XM_006501985; ENSMUST00000029567; ENSMUST00000118853; ENSMUST00000135021; ENSMUST00000145992; ENSMUST00000193204; BC056975; EU797522; OTTMUST00000066040; OTTMUST00000066041; OTTMUST00000066042; OTTMUST00000131150	GO:0005794; GO:0016020; GO:0016021; GO:0000139	Golgi apparatus; membrane; integral component of membrane; Golgi membrane	not recorded; inferred from electronic annotation	NM_133187; XM_006501984; XM_006501985; ENSMUST00000029567; ENSMUST00000118853; ENSMUST00000135021; ENSMUST00000145992; ENSMUST00000193204; BC056975; EU797522; OTTMUST00000066040; OTTMUST00000066041; OTTMUST00000066042; OTTMUST00000131150	GO:0003674	molecular_function	no biological data available				ENSMUST00000029567; ENSMUST00000118853; ENSMUST00000145992	Pfam	IPR029207	FAM198 family
Kif26b	17219997	8.92	7.55	0.08	0.06	2.58	1.88e-07	3.6e-05	kinesin family member 26B		269152	NM_001161665; XM_006496865; XM_011238822; ENSMUST00000160789; ENSMUST00000161017; ENSMUST00000193931; AB355846; BC056349; BC068141; BC120791; BC137689; OTTMUST00000088621; OTTMUST00000088651; OTTMUST00000127928; GENSCAN00000026351; GENSCAN00000026356; GENSCAN00000026365; GENSCAN00000026367; uc007dvf.1; uc007dvh.2	chr1	NM_001161665; XM_006496865; XM_011238822; ENSMUST00000160789; ENSMUST00000161017; ENSMUST00000193931; AB355846; BC056349; BC068141; BC120791; BC137689; OTTMUST00000088621; OTTMUST00000088651; OTTMUST00000127928	NM_001161665; XM_006496865; XM_011238822; ENSMUST00000160789; ENSMUST00000161017; ENSMUST00000193931; AB355846; BC056349; BC068141; BC120791; BC137689; OTTMUST00000088621; OTTMUST00000088651; OTTMUST00000127928	Mm.138659	NM_001161665; XM_006496865; XM_011238822; ENSMUST00000160789; ENSMUST00000161017; ENSMUST00000193931; AB355846; BC056349; BC068141; BC120791; BC137689; OTTMUST00000088621; OTTMUST00000088651; OTTMUST00000127928	GO:0007018; GO:0007275; GO:0022409; GO:0030010; GO:0072092; GO:0008152	microtubule-based movement; multicellular organismal development; positive regulation of cell-cell adhesion; establishment of cell polarity; ureteric bud invasion; metabolic process	inferred from electronic annotation; inferred from genetic interaction; inferred from mutant phenotype	NM_001161665; XM_006496865; XM_011238822; ENSMUST00000160789; ENSMUST00000161017; ENSMUST00000193931; AB355846; BC056349; BC068141; BC120791; BC137689; OTTMUST00000088621; OTTMUST00000088651; OTTMUST00000127928	GO:0005737; GO:0005856; GO:0005871; GO:0005874	cytoplasm; cytoskeleton; kinesin complex; microtubule	inferred from electronic annotation; not recorded	NM_001161665; XM_006496865; XM_011238822; ENSMUST00000160789; ENSMUST00000161017; ENSMUST00000193931; AB355846; BC056349; BC068141; BC120791; BC137689; OTTMUST00000088621; OTTMUST00000088651; OTTMUST00000127928	GO:0000166; GO:0003777; GO:0005524; GO:0008017; GO:0016887	nucleotide binding; microtubule motor activity; ATP binding; microtubule binding; ATPase activity	inferred from electronic annotation; not recorded				ENSMUST00000160789; ENSMUST00000161017; OTTMUST00000088621; OTTMUST00000088651	Pfam	IPR001752	Kinesin motor domain
Lgr6	17227198	9.4	7.65	0.04	0.13	3.36	1.88e-07	3.6e-05	leucine-rich repeat-containing G protein-coupled receptor 6		329252	NM_001033409; XM_006529714; XM_011248036; XM_011248037; ENSMUST00000044828; ENSMUST00000137968; ENSMUST00000139369; BC141210; OTTMUST00000066294; OTTMUST00000066295; OTTMUST00000066296; BC026896; GENSCAN00000029307; NONMMUT002708; uc007csq.1	chr1	NM_001033409; XM_006529714; XM_011248036; XM_011248037; ENSMUST00000044828; ENSMUST00000137968; ENSMUST00000139369; BC141210; OTTMUST00000066294; OTTMUST00000066295; OTTMUST00000066296; BC026896	NM_001033409; XM_006529714; XM_011248036; XM_011248037; ENSMUST00000044828; ENSMUST00000137968; ENSMUST00000139369; BC141210; OTTMUST00000066294; OTTMUST00000066295; OTTMUST00000066296; BC026896	Mm.279594	NM_001033409; XM_006529714; XM_011248036; XM_011248037; ENSMUST00000044828; ENSMUST00000137968; ENSMUST00000139369; BC141210; OTTMUST00000066294; OTTMUST00000066295; OTTMUST00000066296; BC026896	GO:0007165; GO:0007186; GO:0016055; GO:0030177; GO:0030335	signal transduction; G-protein coupled receptor signaling pathway; Wnt signaling pathway; positive regulation of Wnt signaling pathway; positive regulation of cell migration	inferred from electronic annotation; not recorded	NM_001033409; XM_006529714; XM_011248036; XM_011248037; ENSMUST00000044828; ENSMUST00000137968; ENSMUST00000139369; BC141210; OTTMUST00000066294; OTTMUST00000066295; OTTMUST00000066296; BC026896	GO:0005654; GO:0005737; GO:0005886; GO:0016020; GO:0016021; GO:0031982	nucleoplasm; cytoplasm; plasma membrane; membrane; integral component of membrane; vesicle	not recorded; inferred from electronic annotation	NM_001033409; XM_006529714; XM_011248036; XM_011248037; ENSMUST00000044828; ENSMUST00000137968; ENSMUST00000139369; BC141210; OTTMUST00000066294; OTTMUST00000066295; OTTMUST00000066296; BC026896	GO:0004871; GO:0004930; GO:0016500; GO:0003674	signal transducer activity; G-protein coupled receptor activity; protein-hormone receptor activity; molecular_function	inferred from electronic annotation; no biological data available				ENSMUST00000044828; ENSMUST00000137968; OTTMUST00000066294; OTTMUST00000066295	Pfam	IPR000276; IPR001611	G protein-coupled receptor, rhodopsin-like; Leucine-rich repeat
Pcp4l1	17229639	9.46	7.44	0.09	0.12	4.05	1.92e-07	3.7e-05	Purkinje cell protein 4-like 1		66425	NM_025557; ENSMUST00000111332; AY304481; BC126965; OTTMUST00000051423; GENSCAN00000036967; uc007dne.1; uc009uzy.1	chr1	NM_025557; ENSMUST00000111332; AY304481; BC126965; OTTMUST00000051423	NM_025557; ENSMUST00000111332; AY304481; BC126965; OTTMUST00000051423	Mm.482117	NM_025557; ENSMUST00000111332; AY304481; BC126965; OTTMUST00000051423	GO:0008150	biological_process	no biological data available	NM_025557; ENSMUST00000111332; AY304481; BC126965; OTTMUST00000051423	GO:0005575	cellular_component	no biological data available	NM_025557; ENSMUST00000111332; AY304481; BC126965; OTTMUST00000051423	GO:0003674	molecular_function	no biological data available
Rtp4	17324446	6.99	9.13	0.13	0.1	-4.43	1.94e-07	3.7e-05	receptor transporter protein 4		67775	NM_023386; XM_006522491; ENSMUST00000038423; AJ251364; AY562228; BC024872; GENSCAN00000013917; uc007ytw.2	chr16	NM_023386; XM_006522491; ENSMUST00000038423; AJ251364; AY562228; BC024872	NM_023386; XM_006522491; ENSMUST00000038423; AJ251364; AY562228; BC024872	Mm.475107	NM_023386; XM_006522491; ENSMUST00000038423; AJ251364; AY562228; BC024872	GO:0001580; GO:0006612; GO:0051205	detection of chemical stimulus involved in sensory perception of bitter taste; protein targeting to membrane; protein insertion into membrane	not recorded; inferred from electronic annotation	NM_023386; XM_006522491; ENSMUST00000038423; AJ251364; AY562228; BC024872	GO:0005737; GO:0016020; GO:0016021	cytoplasm; membrane; integral component of membrane	not recorded; inferred from electronic annotation	NM_023386; XM_006522491; ENSMUST00000038423; AJ251364; AY562228; BC024872	GO:0031849; GO:0005515; GO:0003674	olfactory receptor binding; protein binding; molecular_function	not recorded; inferred from electronic annotation; no biological data available				ENSMUST00000038423	Pfam	IPR027377	Zinc-binding domain
Cbx5	17322327	10.6	10.08	0.03	0.02	1.43	1.95e-07	3.7e-05	chromobox 5		12419	NM_001076789; NM_001110216; NM_007626; XM_006520372; XM_006520374; XM_006520375; XM_006520376; XM_006520377; ENSMUST00000108813; ENSMUST00000118152; ENSMUST00000122182; ENSMUST00000127191; BC004707; OTTMUST00000074866; OTTMUST00000074867; OTTMUST00000074868; OTTMUST00000074869; GENSCAN00000005915; NONMMUT025167; NONMMUT025168; NONMMUT025169; NONMMUT025170; NONMMUT025175; uc007xxl.1; uc007xxm.1; u…	chr15	NM_001076789; NM_001110216; NM_007626; XM_006520372; XM_006520374; XM_006520375; XM_006520376; XM_006520377; ENSMUST00000108813; ENSMUST00000118152; ENSMUST00000122182; ENSMUST00000127191; BC004707; OTTMUST00000074866; OTTMUST00000074867; OTTMUST00000074868; OTTMUST00000074869	NM_001076789; NM_001110216; NM_007626; XM_006520372; XM_006520374; XM_006520375; XM_006520376; XM_006520377; ENSMUST00000108813; ENSMUST00000118152; ENSMUST00000122182; ENSMUST00000127191; BC004707; OTTMUST00000074866; OTTMUST00000074867; OTTMUST00000074868; OTTMUST00000074869	Mm.262059	NM_001076789; NM_001110216; NM_007626; XM_006520372; XM_006520374; XM_006520375; XM_006520376; XM_006520377; ENSMUST00000108813; ENSMUST00000118152; ENSMUST00000122182; ENSMUST00000127191; BC004707; OTTMUST00000074866; OTTMUST00000074867; OTTMUST00000074868; OTTMUST00000074869	GO:0045892	negative regulation of transcription, DNA-templated	inferred from direct assay; not recorded; inferred from electronic annotation					NM_001076789; NM_001110216; NM_007626; XM_006520372; XM_006520374; XM_006520375; XM_006520376; XM_006520377; ENSMUST00000108813; ENSMUST00000118152; ENSMUST00000122182; ENSMUST00000127191; BC004707; OTTMUST00000074866; OTTMUST00000074867; OTTMUST00000074868; OTTMUST00000074869	GO:0003682; GO:0005515; GO:0030674; GO:0035064; GO:0042803; GO:0042826; GO:0070491	chromatin binding; protein binding; protein binding, bridging; methylated histone binding; protein homodimerization activity; histone deacetylase binding; repressing transcription factor binding	inferred from direct assay; inferred from physical interaction; not recorded; inferred from electronic annotation; inferred from sequence or structural similarity				ENSMUST00000108813; ENSMUST00000118152; ENSMUST00000122182; ENSMUST00000127191; OTTMUST00000074866; OTTMUST00000074867; OTTMUST00000074868; OTTMUST00000074869	Pfam	IPR008251; IPR023780	Chromo shadow domain; Chromo domain
[truncated: 34,290 more rows]

## Sheet: FDR<0.01
Gene Symbol	Transcript Cluster ID	SHH Bi-weight Avg Signal (log2)	Vehicle Bi-weight Avg Signal (log2)	SHH Standard Deviation	Vehicle Standard Deviation	Fold Change (linear) (SHH vs. Vehicle)	ANOVA p-value (SHH vs. Vehicle)	FDR p-value (SHH vs. Vehicle)	Description	TC Comment	Entrez ID	mRNA Accession	mRNA SeqName	SwissProt mRNA Accession	UniGene Accession	UniGene ID	GO Biological Process Accession	GO Biological Process ID	GO Biological Process Term	GO Biological Process Evidence	GO Cellular Component Accession	GO Cellular Component ID	GO Cellular Component Term	GO Cellular Component Evidence	GO Molecular Function Accession	GO Molecular Function ID	GO Molecular Function Term	GO Molecular Function Evidence	Pathway Accession	Pathway Source	Pathway Name	Protein Domains mRNA Accession	Protein Domains Source	Protein Domains Accession	Protein Domains Description
[truncated: 2,749 more rows]
