# Supplementary material for: Identification of sonic hedgehog-regulated genes and biological processes in the cranial neural crest mesenchyme by comparative transcriptomics
Source: BMC Genomics. 2018 Jun 27;19:497. doi: 10.1186/s12864-018-4885-5 (PMC6020285; doi:10.1186/s12864-018-4885-5)
Supplement: Supplementary file 2 — Table of enriched biological categories for in vitro analysis. (XLS 36 kb) [file 12864_2018_4885_MOESM2_ESM.xls]

## Sheet: Sheet 1
In vitro cNCCs - Enrichment Analysis
Category	Count	Pop Hits	%	Fold Enrichment	P-Value	Genes
GO:0007224~smoothened signaling pathway	18	71	0.702302	2.02929	0.00560999	BMP4, STIL, 2700049A03RIK (Talpid3), NDST1, IFT80, DZIP1, GLI2, GLI3, GLI1, HES1, GPC2, DISP1, FOXF1, CDON, ROR2, PTCH1, HHIP, BOC
GO:0051145~smooth muscle cell differentiation	7	18	0.273117	3.11283	0.018428	BMP4, GATA6, FOXF1, FGF10, MKL2, MKL1, CTNNB1
GO:0002062~chondrocyte differentiation	22	46	0.858369	3.8282	2.95402e-08	PRKCA, BMP4, FGFR1, BMP2, IFT80, GDF5, ARID5A, HSPG2, SIX2, HMGA2, GLI2, TGFB1, SHOX2, NOV, OSR1, TGFBI, BMPR1B, RUNX1, RUNX2, SCX, RUNX3, NFIB
GO:2000045~regulation of G1/S transition of mitotic cell cycle	7	19	0.273117	2.949	0.0241524	E2F1, PID1, BID, KIF14, CCND1, ID2, PDPN
IPR018122:transcription factor, fork head, conserved site	9	30	0.351151	2.60244	0.0175366	FOXF1, FOXG1, FOXF2, FOXK2, FOXC2, FOXC1, FOXD2, FOXD1, FOXN3
GO:0001525~angiogenesis	67	239	2.61412	2.24392	2.10553e-10	NRP2, SAT1, FGF18, NRP1, PTGS2, PGF, LEPR, CSPG4 (NG2), PDE3B, FGF10, ANPEP, ENPEP, RNF213, MMP2, NOV, NRCAM, SHB, S1PR1, UNC5B, HEY1, CTGF, RSPO3, SERPINE1, TGFBI, SOX18, ANGPT1, CALCRL, PRKCA, FMNL3, EFNB2, MMP19, MYH9, ARHGAP24, NDNF, FLNA, THY1, VEGFB, PRKD1, PRKD2, PLXDC1, TNFAIP2, EIF2AK3, PARVA, FGFR2, FGFR1, CAV1, GREM1, EPHB2, XBP1, PLCD3, PLCD1, HS6ST1, PLXND1, COL8A2, KLF5, COL18A1, BM…
