# Supplementary material for: Identification of sonic hedgehog-regulated genes and biological processes in the cranial neural crest mesenchyme by comparative transcriptomics
Source: BMC Genomics. 2018 Jun 27;19:497. doi: 10.1186/s12864-018-4885-5 (PMC6020285; doi:10.1186/s12864-018-4885-5)
Supplement: Supplementary file 3 — Table of all genes with respective expression data for in vivo microarray analysis. (XLS 6587 kb) [file 12864_2018_4885_MOESM3_ESM.xls]

## Sheet: In vivo Cyc array data
Transcript Cluster ID	Gene Symbol	Cyclopamine Bi-weight Avg Signal (log2)	Vehicle Bi-weight Avg Signal (log2)	Cyclopamine Standard Deviation	Vehicle Standard Deviation	Fold Change (linear) (Cyclopamine vs. Vehicle)	ANOVA p-value (Cyclopamine vs. Vehicle)	FDR p-value (Cyclopamine vs. Vehicle)	Description	Comment
17417622	Ptch2	8.23	8.86	0.1	0.08	-1.55	1.83e-07	0.006306	patched homolog 2
17281306	Nkx2-9	7.87	9.26	0.32	0.12	-2.62	4.86e-07	0.007005	NK2 transcription factor related, locus 9 (Drosophila)
17293607	Ptch1	10.87	11.42	0.07	0.11	-1.47	6.1e-07	0.007005	patched homolog 1
17281304		5.15	6.22	0.22	0.23	-2.1	8e-06	0.068998
17376677	Bmp2	7.31	6.92	0.11	0.06	1.31	1.2e-05	0.077554	bone morphogenetic protein 2
17409480	Ntng1	5.39	5.7	0.08	0.06	-1.24	1.3e-05	0.077554	netrin G1
17325069	Heg1	9.88	10.08	0.03	0.05	-1.15	1.8e-05	0.089886	HEG homolog 1 (zebrafish)
17281299	Nkx2-1	7.78	8.57	0.22	0.14	-1.73	2.2e-05	0.096355	NK2 homeobox 1
17226127	Cdh19	6.31	5.7	0.17	0.14	1.52	2.8e-05	0.104969	cadherin 19, type 2
17245874	Gli1	8.09	8.77	0.21	0.12	-1.61	3e-05	0.104969	GLI-Kruppel family member GLI1
17363405		6.53	6.33	0.07	0.04	1.15	4.2e-05	0.119514
17414802	Pappa	7.83	8.42	0.17	0.15	-1.5	4.4e-05	0.119514	pregnancy-associated plasma protein A
17510772	Hhip	6.29	6.93	0.13	0.19	-1.56	4.5e-05	0.119514	Hedgehog-interacting protein
17358363	Dmrt3	9.11	8.73	0.05	0.12	1.3	5e-05	0.123653	doublesex and mab-3 related transcription factor 3
17392529	Nkx2-2	7	7.9	0.14	0.36	-1.87	6.7e-05	0.154216	NK2 transcription factor related, locus 2 (Drosophila)
17413817	Foxe1	7.18	7.55	0.13	0.09	-1.3	8e-05	0.155497	forkhead box E1
17425010	Gm12446	5.78	6.55	0.23	0.16	-1.71	7.7e-05	0.155497	predicted gene 12446
17470187	Zfp9	8.79	9.13	0.06	0.12	-1.26	8.3e-05	0.155497	zinc finger protein 9
17516960	Cadm1	10.6	10.4	0.05	0.05	1.14	8.6e-05	0.155497	cell adhesion molecule 1
17279701	Cdca7l	10.56	10.44	0.04	0.03	1.08	9.5e-05	0.158579	cell division cycle associated 7 like
17415932	Ak4	10.49	10.36	0.03	0.04	1.1	9.7e-05	0.158579	adenylate kinase 4; adenylate kinase 3-like 2, pseudogene
17325159	Mylk	8.87	8.62	0.05	0.07	1.18	0.000118	0.170192	myosin, light polypeptide kinase
17509676	Gm10664	6.46	6.98	0.14	0.2	-1.43	0.000118	0.170192	predicted gene 10664
17544582	Zmat1	6.1	6.47	0.07	0.11	-1.29	0.000118	0.170192	zinc finger, matrin type 1
17213265	Fzd7	10.41	10.19	0.06	0.05	1.16	0.000127	0.175317	frizzled homolog 7 (Drosophila)
17286332	Foxf2	6.91	7.78	0.15	0.28	-1.83	0.000137	0.175736	forkhead box F2
17428766	Plk3	7.85	8.08	0.06	0.08	-1.17	0.000138	0.175736	polo-like kinase 3
17519357	Onecut1	6.65	6.98	0.1	0.12	-1.26	0.000157	0.193497	one cut domain, family member 1; predicted gene 20649
17214257	Rqcd1	11.63	11.71	0.01	0.03	-1.06	0.000169	0.194745	rcd1 (required for cell differentiation) homolog 1 (S. pombe)
17537209	Pou3f4	7.4	8	0.19	0.16	-1.52	0.000167	0.194745	POU domain, class 3, transcription factor 4
17286830	Edn1	7.4	6.84	0.14	0.22	1.47	0.000176	0.195648	endothelin 1
17532879	Syp	7.25	7.44	0.06	0.07	-1.14	0.000187	0.201484	synaptophysin
17409721	Hiat1	11.05	10.92	0.04	0.03	1.1	0.000196	0.204638	hippocampus abundant gene transcript 1
17281291	E030019B13Rik	7.68	8.45	0.2	0.28	-1.71	0.000203	0.205672	RIKEN cDNA E030019B13 gene
17416162	Dab1	9.26	9	0.08	0.09	1.19	0.000225	0.221814	disabled 1
17237280	Phlda1	9.2	8.88	0.12	0.09	1.25	0.000233	0.223057	pleckstrin homology-like domain, family A, member 1
17243252	Tjp3	8.1	7.93	0.04	0.06	1.12	0.000351	0.226873	tight junction protein 3
17295266	Plp2	11.99	11.85	0.05	0.06	1.1	0.000346	0.226873	proteolipid protein 2; predicted gene 13669
17307522	Dleu7	6.06	6.59	0.2	0.14	-1.45	0.000323	0.226873	deleted in lymphocytic leukemia, 7
17320947	Slc38a4	10.86	10.6	0.08	0.07	1.2	0.000308	0.226873	solute carrier family 38, member 4
17327030	Olig2	8.21	9.22	0.45	0.16	-2.02	0.000274	0.226873	oligodendrocyte transcription factor 2
17373943	Pax6	10.07	9.91	0.03	0.06	1.11	0.000335	0.226873	paired box gene 6
17382820		7.29	7.59	0.11	0.05	-1.23	0.000346	0.226873
17387538	Rtn4rl2	8.19	7.84	0.13	0.08	1.27	0.00028	0.226873	reticulon 4 receptor-like 2
17399173	Gm17146	5.19	4.74	0.04	0.2	1.36	0.000256	0.226873	predicted gene 17146
17428228	Elavl4	6.44	6.71	0.08	0.09	-1.2	0.000264	0.226873	ELAV (embryonic lethal, abnormal vision, Drosophila)-like 4 (Hu antigen D)
17451823	Srrm4	7.65	8.06	0.1	0.15	-1.33	0.000276	0.226873	serine/arginine repetitive matrix 4
17458771	Gars	11.42	11.29	0.04	0.03	1.09	0.000295	0.226873	glycyl-tRNA synthetase
17463812	Atf7ip	11.5	11.55	0.02	0.01	-1.03	0.000334	0.226873	activating transcription factor 7 interacting protein
17464706	Dlx5	10.71	10.36	0.16	0.07	1.27	0.000274	0.226873	distal-less homeobox 5
17477454	Syt3	7.81	7.47	0.14	0.08	1.26	0.000316	0.226873	synaptotagmin III
17517723	Rpp25	9.22	8.72	0.17	0.13	1.41	0.000322	0.226873	ribonuclease P/MRP 25 subunit
17518007	Pkm	13.15	13.05	0.04	0.04	1.07	0.000355	0.226873	pyruvate kinase, muscle
17545675	Mbtps2	10.31	10.19	0.04	0.04	1.09	0.000302	0.226873	membrane-bound transcription factor peptidase, site 2; Yy2 transcription factor
17490644	Aldh16a1	7.36	7.15	0.06	0.04	1.16	0.000385	0.237461	aldehyde dehydrogenase 16 family, member A1
17527719	Cd276	10.49	10.25	0.06	0.07	1.18	0.000386	0.237461	CD276 antigen
17287361	Gadd45g	6.57	6.98	0.11	0.16	-1.32	0.000408	0.243079	growth arrest and DNA-damage-inducible 45 gamma
17536201	Nr0b1	6.08	6.75	0.26	0.3	-1.59	0.000409	0.243079	nuclear receptor subfamily 0, group B, member 1
17300998	Shisa2	10.21	9.97	0.07	0.1	1.18	0.000425	0.248096	shisa homolog 2 (Xenopus laevis)
17285332	B3galnt2	9.58	9.42	0.07	0.04	1.12	0.000453	0.251747	UDP-GalNAc:betaGlcNAc beta 1,3-galactosaminyltransferase, polypeptide 2
17357020	Rcor2	10.77	10.63	0.05	0.06	1.1	0.000443	0.251747	REST corepressor 2
17506291	Foxf1	7.95	8.63	0.18	0.28	-1.6	0.000447	0.251747	forkhead box F1
17470597	Slc2a3	11.64	11.23	0.11	0.17	1.33	0.00047	0.253276	solute carrier family 2 (facilitated glucose transporter), member 3
17540059	Porcn	9.28	8.95	0.11	0.07	1.26	0.00047	0.253276	porcupine homolog (Drosophila)
17485443	Fgf15	9.84	10.1	0.09	0.15	-1.2	0.000502	0.256046	fibroblast growth factor 15
17496863	9130023H24Rik	8.18	8.11	0.03	0.02	1.05	0.0005	0.256046	RIKEN cDNA 9130023H24 gene
17529930	Clstn2	6.97	7.45	0.1	0.23	-1.39	0.000486	0.256046	calsyntenin 2
17540332	Cask	10.22	10.05	0.04	0.06	1.12	0.000505	0.256046	calcium/calmodulin-dependent serine protein kinase (MAGUK family)
17215605	Cxcr7	7.71	8.08	0.14	0.1	-1.29	0.000519	0.259127	chemokine (C-X-C motif) receptor 7
17211416	Khdc1a	4.25	4.77	0.18	0.18	-1.44	0.000528	0.260118	KH domain containing 1A
17283588	Gm46	4.56	4.81	0.1	0.08	-1.19	0.000547	0.265604	predicted gene 46
17423631	Pou3f2	7.99	8.47	0.23	0.09	-1.39	0.000575	0.270712	POU domain, class 3, transcription factor 2
17507799	Angpt2	6.29	5.97	0.12	0.12	1.24	0.000581	0.270712	angiopoietin 2
17542031	Sox3	9.54	9.75	0.06	0.08	-1.15	0.000567	0.270712	SRY-box containing gene 3
17292640	Ror2	10.37	10.11	0.1	0.08	1.2	0.000619	0.280842	receptor tyrosine kinase-like orphan receptor 2
17506300	Foxl1	6.38	6.74	0.12	0.08	-1.29	0.000617	0.280842	forkhead box L1
17347680	Zfp36l2	10.61	10.51	0.04	0.03	1.07	0.000632	0.283146	zinc finger protein 36, C3H type-like 2
17220417	Susd4	9.14	8.99	0.08	0.04	1.11	0.000662	0.292401	sushi domain containing 4
17268227	Abi3	7.8	7.98	0.05	0.09	-1.13	0.000673	0.29251	ABI gene family, member 3
17335383	Mapk13	8.88	8.57	0.1	0.13	1.24	0.000679	0.29251	mitogen-activated protein kinase 13
17362197	Vegfb	11.14	10.92	0.06	0.08	1.17	0.000695	0.295933	vascular endothelial growth factor B
17231047	Ppp2r5a	9.58	9.39	0.03	0.09	1.14	0.000737	0.302353	protein phosphatase 2, regulatory subunit B (B56), alpha isoform
17498699	Stxbp2	9.51	9.33	0.07	0.05	1.13	0.000729	0.302353	syntaxin binding protein 2
17503377	Dhps	9.44	9.25	0.08	0.06	1.14	0.000734	0.302353	deoxyhypusine synthase
17530311	Tmem108	9.13	8.73	0.15	0.15	1.32	0.000746	0.302353	transmembrane protein 108
17406807	Rab25	9.32	9.04	0.15	0.06	1.21	0.000767	0.307529	RAB25, member RAS oncogene family
17537283	Dach2	7.73	7.9	0.06	0.08	-1.13	0.000782	0.309724	dachshund 2 (Drosophila)
17265657	Smtnl2	9.45	9	0.21	0.11	1.37	0.000831	0.317827	smoothelin-like 2
17473639	Usp29	6.05	6.28	0.06	0.12	-1.17	0.000836	0.317827	ubiquitin specific peptidase 29
17517349	Slc35f2	8.21	7.99	0.12	0.05	1.17	0.000839	0.317827	solute carrier family 35, member F2
17528160	Map2k1	9.42	9.2	0.1	0.05	1.17	0.000848	0.317827	mitogen-activated protein kinase kinase 1
17537112	Lpar4	10.5	10.32	0.06	0.07	1.14	0.000836	0.317827	lysophosphatidic acid receptor 4
17256697	Aoc3	6.24	6	0.12	0.05	1.18	0.000886	0.32826	amine oxidase, copper containing 3
17248231	Nsg2	6.38	6.62	0.06	0.12	-1.18	0.0009	0.330011	neuron specific gene family member 2
17454977	Baiap2l1	9.56	9.32	0.11	0.07	1.18	0.001013	0.367533	BAI1-associated protein 2-like 1
17232316	Samd3	5.36	5.06	0.03	0.16	1.22	0.001034	0.371298	sterile alpha motif domain containing 3
17240231	5930403N24Rik	8.63	8.84	0.09	0.11	-1.15	0.001047	0.372164	RIKEN cDNA 5930403N24 gene
17491396	Dbx1	9	9.81	0.45	0.27	-1.75	0.00107	0.376427	developing brain homeobox 1
17392209	Esf1	9.61	9.45	0.04	0.08	1.12	0.00109	0.379683	ESF1, nucleolar pre-rRNA processing protein, homolog (S. cerevisiae)
17289422	Foxd1	7.63	8.16	0.24	0.14	-1.44	0.001102	0.380027	forkhead box D1
17290797	Cdk13	10.4	10.31	0.04	0.04	1.07	0.001114	0.38008	cyclin-dependent kinase 13
17477237	Klk8	8.54	8.23	0.18	0.06	1.23	0.001131	0.382312	kallikrein related-peptidase 8
17406145	Gria2	5.47	5.77	0.08	0.14	-1.23	0.001185	0.396447	glutamate receptor, ionotropic, AMPA2 (alpha 2)
17214665	Sgpp2	9.86	9.45	0.16	0.12	1.33	0.001219	0.400355	sphingosine-1-phosphate phosphotase 2
17333658	Gm6712	9.59	9.39	0.06	0.11	1.15	0.001215	0.400355	predicted gene 6712
17324774	Ubxn7	10.94	10.84	0.03	0.05	1.07	0.001308	0.415386	UBX domain protein 7
17326295	Impg2	5.55	5.39	0.07	0.07	1.12	0.0013	0.415386	interphotoreceptor matrix proteoglycan 2
17351497	Seh1l	11.18	11	0.05	0.08	1.13	0.001322	0.415386	SEH1-like (S. cerevisiae
17532893	Prickle3	6.95	6.84	0.05	0.05	1.08	0.001325	0.415386	prickle homolog 3 (Drosophila)
17539534		3.74	4.32	0.21	0.24	-1.49	0.001314	0.415386
17256336	Krtap9-5	5.71	6.03	0.12	0.1	-1.25	0.001363	0.41595	keratin associated protein 9-5
17343227	Cbs	7.62	7.35	0.17	0.13	1.21	0.001359	0.41595	cystathionine beta-synthase
17393825	9430008C03Rik	9.46	9.29	0.06	0.08	1.13	0.001357	0.41595	RIKEN cDNA 9430008C03 gene
17455608	Rfc3	9.47	9.67	0.07	0.06	-1.14	0.001398	0.41917	replication factor C (activator 1) 3
17496651	Sephs2	8.84	8.65	0.06	0.05	1.14	0.001391	0.41917	selenophosphate synthetase 2
17401526	Kcna3	8.26	8.47	0.09	0.11	-1.16	0.001459	0.422576	potassium voltage-gated channel, shaker-related subfamily, member 3
17485297	Cd81	12.1	12.01	0.04	0.05	1.06	0.001443	0.422576	CD81 antigen
17493005	Fah	6.97	6.8	0.07	0.07	1.13	0.001451	0.422576	fumarylacetoacetate hydrolase
17550466	Sox2ot	6.98	7.5	0.12	0.25	-1.44	0.001431	0.422576	SOX2 overlapping transcript (non-protein coding)
17243839	Ascl1	8.69	9.39	0.35	0.31	-1.62	0.001568	0.442166	achaete-scute complex homolog 1 (Drosophila)
17360501	Tcf7l2	10.14	10.35	0.09	0.08	-1.16	0.001593	0.442166	transcription factor 7 like 2, T cell specific, HMG box
17400103	Celf3	7.3	7.59	0.17	0.07	-1.22	0.001589	0.442166	CUGBP, Elav-like family member 3
17407354	S100a1	7.27	7.06	0.14	0.1	1.16	0.001565	0.442166	S100 calcium binding protein A1
17506296	Foxc2	8.99	9.42	0.2	0.14	-1.34	0.001562	0.442166	forkhead box C2
17545159	Amot	10.24	10.51	0.08	0.11	-1.21	0.001603	0.442166	angiomotin
17214106	Igfbp2	10.54	10.34	0.05	0.11	1.15	0.002017	0.442643	insulin-like growth factor binding protein 2
17223793	Fzd5	9.17	8.98	0.07	0.14	1.14	0.002024	0.442643	frizzled homolog 5 (Drosophila)
17226447	Nckap5	7.08	7.42	0.1	0.17	-1.27	0.001723	0.442643	NCK-associated protein 5
17226847	Cdk18	8.65	8.34	0.14	0.04	1.24	0.002058	0.442643	cyclin-dependent kinase 18
17231694	Plagl1	10.2	10.45	0.12	0.14	-1.19	0.001651	0.442643	pleiomorphic adenoma gene-like 1
17237510	4933412E12Rik	6.43	6.64	0.09	0.07	-1.16	0.001861	0.442643	RIKEN cDNA 4933412E12 gene
17240689		2.25	2.39	0.08	0.06	-1.1	0.00208	0.442643
17263142	4930504O13Rik	5.48	5.7	0.09	0.11	-1.17	0.001847	0.442643	RIKEN cDNA 4930504O13 gene
17279715	Sp8	7.94	7.66	0.14	0.08	1.22	0.00189	0.442643	trans-acting transcription factor 8
17284037	Mpc1	8.73	9.01	0.13	0.09	-1.21	0.002044	0.442643	mitochondrial pyruvate carrier 1; mitochondrial pyruvate carrier 1, pseudogene
17302878	Zic2	10.63	10.46	0.08	0.08	1.13	0.001939	0.442643	zinc finger protein of the cerebellum 2
17311701	Wdyhv1	7.02	6.89	0.1	0.04	1.1	0.002077	0.442643	WDYHV motif containing 1
17315346	Gm9918	6	5.75	0.09	0.16	1.19	0.001879	0.442643	predicted gene 9918
17334932	Ergic1	11.92	11.85	0.03	0.02	1.06	0.001794	0.442643	endoplasmic reticulum-golgi intermediate compartment (ERGIC) 1
17346018	Slc5a7	5.77	5.92	0.06	0.08	-1.1	0.001989	0.442643	solute carrier family 5 (choline transporter), member 7
17351262	St8sia3	7.5	7.19	0.12	0.13	1.24	0.001995	0.442643	ST8 alpha-N-acetyl-neuraminide alpha-2,8-sialyltransferase 3
17363316	Foxb2	7.52	7.82	0.15	0.09	-1.23	0.00185	0.442643	forkhead box B2
17393878	Zhx3	6.56	6.39	0.01	0.1	1.12	0.001888	0.442643	zinc fingers and homeoboxes 3
17395649	Tcfl5	9.04	8.59	0.3	0.09	1.36	0.002007	0.442643	transcription factor-like 5 (basic helix-loop-helix)
17395928	Sox18	8.27	7.97	0.12	0.13	1.23	0.001817	0.442643	SRY-box containing gene 18
17399922	LOC100862551	4.18	4.51	0.11	0.17	-1.26	0.001744	0.442643	late cornified envelope protein 3C-like; late cornified envelope 3F
17402778	Cxxc4	8.45	8.59	0.05	0.08	-1.1	0.001992	0.442643	CXXC finger 4
17417844	Slc2a1	13.06	12.82	0.08	0.1	1.18	0.001647	0.442643	solute carrier family 2 (facilitated glucose transporter), member 1
17426808	Frem1	8.4	8.68	0.16	0.12	-1.21	0.002078	0.442643	Fras1 related extracellular matrix protein 1
17444920	Gm15407	6.33	6.45	0.07	0.07	-1.09	0.00171	0.442643	predicted gene 15407
17453496	Cldn4	8.9	8.65	0.04	0.11	1.19	0.001871	0.442643	claudin 4
17455936	Dlx6	8.32	7.82	0.19	0.13	1.41	0.001892	0.442643	distal-less homeobox 6
17459634	Ggcx	8.82	8.74	0.05	0.05	1.06	0.0018	0.442643	gamma-glutamyl carboxylase
17487440	Cblc	6.47	6.28	0.07	0.07	1.14	0.001731	0.442643	Casitas B-lineage lymphoma c
17493643	Mogat2	9.26	9.05	0.1	0.07	1.15	0.001998	0.442643	monoacylglycerol O-acyltransferase 2
17509806		6.15	6.51	0.19	0.13	-1.28	0.001681	0.442643
17512975	Ddx19a	10.39	10.3	0.02	0.06	1.06	0.001853	0.442643	DEAD (Asp-Glu-Ala-Asp) box polypeptide 19a
17514135	Egln1	10.42	10.18	0.08	0.1	1.17	0.00185	0.442643	EGL nine homolog 1 (C. elegans)
17527520	Scamp5	9.3	9.02	0.14	0.06	1.21	0.001729	0.442643	secretory carrier membrane protein 5
17535353	Gpr50	9.43	9.84	0.19	0.2	-1.32	0.001926	0.442643	G-protein-coupled receptor 50
17540977	Nkrf	9.94	9.83	0.06	0.03	1.08	0.002063	0.442643	NF-kappaB repressing factor
17540982	2017-09-06	9.46	9.22	0.07	0.09	1.18	0.001851	0.442643	septin 6
17415401	Dmrta1	8.93	8.6	0.16	0.08	1.26	0.002098	0.443788	doublesex and mab-3 related transcription factor like family A1
17413507	Ccin	5.47	5.67	0.1	0.05	-1.15	0.002113	0.444212	calicin
17233347	Gja1	11.82	11.63	0.07	0.04	1.14	0.002228	0.447282	gap junction protein, alpha 1
17246231	Erbb3	8.83	8.52	0.13	0.11	1.24	0.00218	0.447282	v-erb-b2 erythroblastic leukemia viral oncogene homolog 3 (avian)
17268817		6.48	6.19	0.13	0.15	1.22	0.002209	0.447282
17284114	Ckb	9.51	10.1	0.23	0.18	-1.5	0.002219	0.447282	creatine kinase, brain
17332554	Fam3b	4.47	4.27	0.09	0.07	1.15	0.00218	0.447282	family with sequence similarity 3, member B
17341387	Gm9772	3.29	3.56	0.13	0.1	-1.21	0.002232	0.447282	predicted gene 9772
17363559	Fam189a2	7.88	8.11	0.13	0.06	-1.17	0.00216	0.447282	family with sequence similarity 189, member A2
17399868	Sprr2d	5.05	5.92	0.38	0.19	-1.82	0.00221	0.447282	small proline-rich protein 2D
17227818	Gm9931	2.93	2.73	0.08	0.1	1.15	0.002281	0.448794	predicted gene 9931
17256033	Grb7	8.74	8.51	0.12	0.12	1.17	0.002298	0.448794	growth factor receptor bound protein 7
17293313	Gas1	10.1	9.88	0.11	0.08	1.17	0.002259	0.448794	growth arrest specific 1
17406701	Tsacc	7.64	7.37	0.05	0.15	1.21	0.002304	0.448794	TSSK6 activating co-chaperone; Rhesus blood group-associated B glycoprotein
17410435	Npnt	9.06	8.93	0.05	0.06	1.1	0.00229	0.448794	nephronectin
17349601	Cxxc5	10.19	10.06	0.03	0.07	1.09	0.002327	0.450616	CXXC finger 5
17313533	1500009C09Rik	5.81	5.99	0.06	0.09	-1.13	0.002366	0.452853	RIKEN cDNA 1500009C09 gene
17389522	Aqr	10.8	10.72	0.03	0.04	1.05	0.00236	0.452853	aquarius
17474227	Pnmal1	5.96	6.25	0.1	0.13	-1.22	0.002378	0.452853	PNMA-like 1
17362646	Dagla	7.66	7.47	0.06	0.1	1.14	0.002445	0.463147	diacylglycerol lipase, alpha
17222064		5.65	6.01	0.1	0.16	-1.28	0.002479	0.464407
17266732	Asic2	6.28	6.11	0.08	0.08	1.13	0.002482	0.464407	acid-sensing (proton-gated) ion channel 2
17286311	Gm11376	5.82	5.65	0.1	0.05	1.13	0.002492	0.464407	predicted gene 11376
17446068	Pus7	9.47	9.32	0.07	0.06	1.11	0.002514	0.465989	pseudouridylate synthase 7 homolog (S. cerevisiae)
17545023	Gucy2f	5	5.24	0.08	0.17	-1.18	0.002555	0.470955	guanylate cyclase 2f
17221096	Rgs20	5.71	5.45	0.1	0.11	1.2	0.002587	0.473009	regulator of G-protein signaling 20
17527123	Acat1	8.72	8.56	0.07	0.08	1.12	0.002593	0.473009	acetyl-Coenzyme A acetyltransferase 1
17225085	Gm16092	4.73	5.05	0.24	0.18	-1.25	0.00261	0.473598	predicted gene 16092
17394047	Serinc3	11.94	11.86	0.02	0.04	1.05	0.002639	0.476375	serine incorporator 3
17373842		3.17	3.48	0.07	0.17	-1.24	0.002655	0.476717
17319982	1810041L15Rik	7.25	7.4	0.09	0.05	-1.11	0.002823	0.481834	RIKEN cDNA 1810041L15 gene
17327311	Morc3	9.03	8.9	0.07	0.06	1.1	0.002706	0.481834	microrchidia 3
17328251	Parn	9.86	9.7	0.04	0.07	1.12	0.002737	0.481834	poly(A)-specific ribonuclease (deadenylation nuclease)
17421103	B330016D10Rik	6.43	6.67	0.11	0.1	-1.18	0.002772	0.481834	RIKEN cDNA B330016D10 gene
17438272	Kit	9.48	9.28	0.07	0.1	1.15	0.002813	0.481834	kit oncogene
17454919	Ccz1	9.77	9.83	0.04	0.03	-1.04	0.002734	0.481834	CCZ1 vacuolar protein trafficking and biogenesis associated
17512456	Atp6v0d1	10.43	10.28	0.06	0.07	1.1	0.002813	0.481834	ATPase, H+ transporting, lysosomal V0 subunit D1
17531418	Fbxw24	4.16	4.44	0.13	0.12	-1.21	0.002822	0.481834	F-box and WD-40 domain protein 24
17542853	Pls3	9.08	8.94	0.07	0.05	1.1	0.002743	0.481834	plastin 3 (T-isoform)
17550412	Nr1h2	9.95	9.88	0.03	0.04	1.05	0.002782	0.481834	nuclear receptor subfamily 1, group H, member 2
17271968	Mif4gd	8.38	8.21	0.09	0.1	1.13	0.002847	0.483511	MIF4G domain containing
17236727		4.87	5.2	0.1	0.19	-1.26	0.002866	0.484348
17397511	Lhfp	8.62	8.37	0.03	0.14	1.19	0.002905	0.488058	lipoma HMGIC fusion partner
17492185	St8sia2	7.95	8.16	0.06	0.11	-1.15	0.002917	0.488058	ST8 alpha-N-acetyl-neuraminide alpha-2,8-sialyltransferase 2
17296138	Gm6270	4.44	4.69	0.17	0.07	-1.19	0.00297	0.494543	predicted gene 6270
17212316	2900092D14Rik	8.51	9.11	0.34	0.23	-1.51	0.003155	0.505817	RIKEN cDNA 2900092D14 gene
17275303	Gm1818	6.05	5.86	0.08	0.12	1.14	0.003151	0.505817	predicted gene 1818
17296427	Isl1	7.32	7.65	0.16	0.13	-1.26	0.003112	0.505817	ISL1 transcription factor, LIM/homeodomain
17317983	Arc	7.29	7.44	0.05	0.08	-1.11	0.00306	0.505817	activity regulated cytoskeletal-associated protein
17356325	Slc29a2	9.93	9.76	0.09	0.05	1.13	0.003142	0.505817	solute carrier family 29 (nucleoside transporters), member 2
17403605	Eltd1	7.62	7.42	0.06	0.12	1.15	0.00309	0.505817	EGF, latrophilin seven transmembrane domain containing 1
17431350	Ldlrap1	8.37	8.13	0.1	0.1	1.18	0.003101	0.505817	low density lipoprotein receptor adaptor protein 1
17504829	Hsd11b2	9.84	10.1	0.16	0.1	-1.2	0.003137	0.505817	hydroxysteroid 11-beta dehydrogenase 2
17465108	Fezf1	10.58	10.47	0.05	0.06	1.08	0.003184	0.50815	Fez family zinc finger 1
17383241	Fam163b	6.78	6.51	0.17	0.04	1.21	0.00322	0.511461	family with sequence similarity 163, member B
17233384	Fabp7	10.54	10.93	0.22	0.15	-1.31	0.003372	0.516635	fatty acid binding protein 7, brain
17238236	Ptges3	9.8	9.58	0.06	0.09	1.16	0.003361	0.516635	prostaglandin E synthase 3 (cytosolic); prostaglandin E synthase 3-like; predicted pseudogene 9769
17245902	Shmt2	11.66	11.48	0.09	0.08	1.13	0.003321	0.516635	serine hydroxymethyltransferase 2 (mitochondrial)
17301689	4930480K23Rik	6.32	6.42	0.05	0.04	-1.07	0.003426	0.516635	RIKEN cDNA 4930480K23 gene
17305933	Olfr725	2.69	3.06	0.14	0.22	-1.28	0.003431	0.516635	olfactory receptor 725
17311846	Myc	10.73	10.53	0.12	0.08	1.15	0.003435	0.516635	myelocytomatosis oncogene
17343735	H2-Ke6	10.21	10.38	0.05	0.08	-1.12	0.003341	0.516635	H2-K region expressed gene 6; predicted gene 20427
17373550	Trp53i11	11.12	11.41	0.14	0.09	-1.22	0.003325	0.516635	transformation related protein 53 inducible protein 11
17375641	Dut	9.95	10.05	0.06	0.05	-1.07	0.003308	0.516635	deoxyuridine triphosphatase
17405355	Tm4sf1	6.08	6.41	0.13	0.21	-1.25	0.003462	0.516635	transmembrane 4 superfamily member 1
17422047	Nol9	10.45	10.3	0.05	0.07	1.1	0.003271	0.516635	nucleolar protein 9
17499089	Gm5607	6.85	7.04	0.09	0.09	-1.14	0.003446	0.516635	predicted gene 5607
17525007	Dpy19l1	10.23	10.07	0.07	0.06	1.11	0.003462	0.516635	dpy-19-like 1 (C. elegans)
17530967	Slc38a3	9.61	9.39	0.1	0.12	1.17	0.003387	0.516635	solute carrier family 38, member 3
17270388	C1ql1	8.65	8.44	0.16	0.11	1.16	0.003604	0.528144	complement component 1, q subcomponent-like 1
17330154		2.5	2.17	0.16	0.07	1.26	0.003616	0.528144
17397240	Hspa4l	8.93	9.1	0.04	0.1	-1.12	0.003572	0.528144	heat shock protein 4 like
17466798	Hoxa1	6.05	5.68	0.19	0.3	1.29	0.00359	0.528144	homeobox A1
17524895	Elavl3	7.61	8	0.14	0.23	-1.31	0.003603	0.528144	ELAV (embryonic lethal, abnormal vision, Drosophila)-like 3 (Hu antigen C)
17216274	Gm20268	3.19	3.28	0.06	0.03	-1.07	0.003669	0.529114	predicted gene, 20268
17247208	Igfbp1	5.78	5.61	0.07	0.09	1.13	0.003739	0.529114	insulin-like growth factor binding protein 1
17292753	Gprin1	7.87	8.14	0.13	0.08	-1.2	0.00378	0.529114	G protein-regulated inducer of neurite outgrowth 1
17332583	Ripk4	7.56	7.42	0.08	0.05	1.1	0.003709	0.529114	receptor-interacting serine-threonine kinase 4
17365421	Nt5c2	9.51	9.66	0.05	0.08	-1.11	0.003746	0.529114	5'-nucleotidase, cytosolic II
17383452	1700101E01Rik	6.84	7.07	0.08	0.11	-1.18	0.00381	0.529114	RIKEN cDNA 1700101E01 gene
17394175	Sdc4	8.25	7.91	0.16	0.15	1.26	0.003737	0.529114	syndecan 4
17447310	Lrpap1	9.09	9.23	0.09	0.04	-1.11	0.003777	0.529114	low density lipoprotein receptor-related protein associated protein 1
17489620	Gpi1	13.25	13.12	0.07	0.04	1.1	0.003822	0.529114	glucose phosphate isomerase 1
17509506	Clcn3	8.4	8.13	0.14	0.11	1.2	0.003761	0.529114	chloride channel 3
17517222	Arhgap20	6.44	6.75	0.11	0.19	-1.24	0.003775	0.529114	Rho GTPase activating protein 20
17548462	D130050E23Rik	6.72	7.08	0.14	0.13	-1.29	0.003694	0.529114	RIKEN cDNA D130050E23 gene
17548769	Gm5161	7.95	8.07	0.04	0.07	-1.09	0.003816	0.529114	predicted pseudogene 5161
17449685	Sdad1	9.9	9.74	0.07	0.07	1.11	0.00384	0.529511	SDA1 domain containing 1
17450117		7.56	7.8	0.09	0.1	-1.17	0.003913	0.537394
17232892	Cd164	11.82	11.77	0.03	0.01	1.03	0.003999	0.538991	CD164 antigen
17325234	Sema5b	9.41	9.5	0.02	0.04	-1.07	0.003968	0.538991	sema domain, seven thrombospondin repeats (type 1 and type 1-like), transmembrane domain (TM) and short cytoplasmic domain, (semaphorin) 5B
17341132	Phf10	10.85	10.69	0.07	0.08	1.11	0.004003	0.538991	PHD finger protein 10
17493461	Aqp11	8.1	7.86	0.2	0.07	1.18	0.003943	0.538991	aquaporin 11
17537102	Gm5127	6.02	6.58	0.21	0.27	-1.48	0.003993	0.538991	predicted gene 5127
17216096	D2hgdh	7.95	7.86	0.06	0.06	1.07	0.004204	0.544114	D-2-hydroxyglutarate dehydrogenase
17228544	Soat1	11.17	10.99	0.05	0.1	1.13	0.004201	0.544114	sterol O-acyltransferase 1
17286905	Cd83	6.56	6.72	0.08	0.09	-1.12	0.004137	0.544114	CD83 antigen
17326604	Robo1	11.02	10.89	0.06	0.07	1.09	0.00413	0.544114	roundabout homolog 1 (Drosophila)
17343640	4931413I07Rik	6.18	6.37	0.07	0.11	-1.14	0.004097	0.544114	RIKEN cDNA 4931413I07 gene
17382851	Lhx3	6.16	6.38	0.05	0.11	-1.16	0.0041	0.544114	LIM homeobox protein 3
17392561	Foxa2	8.03	8.33	0.21	0.18	-1.23	0.004069	0.544114	forkhead box A2
17428419	9130410C08Rik	7.26	7.53	0.08	0.2	-1.21	0.004173	0.544114	RIKEN cDNA 9130410C08 gene
17492051	Arrdc4	8.31	8.78	0.29	0.14	-1.39	0.004191	0.544114	arrestin domain containing 4
17508336	Plekha2	8.28	7.98	0.15	0.19	1.23	0.004214	0.544114	pleckstrin homology domain-containing, family A (phosphoinositide binding specific) member 2
17531999	Rbms3	8.24	8.04	0.09	0.09	1.15	0.004202	0.544114	RNA binding motif, single stranded interacting protein
17407934	Gm129	9.34	8.79	0.27	0.19	1.46	0.004302	0.55335	predicted gene 129
17268572	E130012A19Rik	9.81	9.65	0.09	0.06	1.11	0.004333	0.555304	RIKEN cDNA E130012A19 gene
17219096	Aldh9a1	11.2	11.01	0.1	0.03	1.14	0.004542	0.560523	aldehyde dehydrogenase 9, subfamily A1
17233273	Dcbld1	9.33	9.2	0.07	0.06	1.09	0.004402	0.560523	discoidin, CUB and LCCL domain containing 1
17237937	B4galnt1	8.28	7.88	0.23	0.13	1.31	0.00446	0.560523	beta-1,4-N-acetyl-galactosaminyl transferase 1
17286443		5.96	6.18	0.05	0.13	-1.16	0.004598	0.560523
17313050	Apobec3	8.22	7.96	0.21	0.06	1.2	0.004432	0.560523	apolipoprotein B mRNA editing enzyme, catalytic polypeptide 3
17318536	Fbxl6	8.77	8.65	0.08	0.04	1.09	0.00447	0.560523	F-box and leucine-rich repeat protein 6
17349792	Zmat2	10.38	10.44	0.03	0.04	-1.05	0.004532	0.560523	zinc finger, matrin type 2
17361404	Dpp3	10.87	10.78	0.03	0.05	1.06	0.004602	0.560523	dipeptidylpeptidase 3
17361971	Sac3d1	8.52	8.24	0.11	0.16	1.21	0.00453	0.560523	SAC3 domain containing 1
17397954	Gm8325	11.9	11.99	0.05	0.04	-1.07	0.00449	0.560523	predicted pseudogene 8325
17419613	1810019J16Rik	8.2	7.9	0.07	0.14	1.23	0.004595	0.560523	RIKEN cDNA 1810019J16 gene
17420874	Padi2	6.1	5.92	0.06	0.09	1.13	0.004593	0.560523	peptidyl arginine deiminase, type II
17422659	B930041F14Rik	8.23	7.98	0.17	0.09	1.19	0.004476	0.560523	RIKEN cDNA B930041F14 gene
17449406	Sult1d1	3.9	4.08	0.05	0.12	-1.13	0.004409	0.560523	sulfotransferase family 1D, member 1
17254809	Rnf43	7.05	6.85	0.09	0.11	1.14	0.004779	0.566119	ring finger protein 43
17262600	Tcf7	10.27	10.13	0.1	0.06	1.1	0.004691	0.566119	transcription factor 7, T cell specific
17271632	Sdk2	8.16	7.96	0.11	0.07	1.15	0.004723	0.566119	sidekick homolog 2 (chicken)
17295362	Btf3	8.51	8.35	0.06	0.06	1.12	0.004741	0.566119	basic transcription factor 3
17386377	Mettl8	8.71	8.6	0.07	0.06	1.08	0.00475	0.566119	methyltransferase like 8
17447269	Mfsd10	10.7	10.53	0.09	0.08	1.13	0.004774	0.566119	major facilitator superfamily domain containing 10
17535600	Dusp9	9.78	10.15	0.17	0.16	-1.29	0.004755	0.566119	dual specificity phosphatase 9
17537801	AV320801	4.57	4.85	0.11	0.15	-1.21	0.004715	0.566119	expressed sequence AV320801
17213509		3.75	3.56	0.14	0.07	1.14	0.004858	0.568515
17244439	Plxnc1	8.32	8.49	0.1	0.09	-1.13	0.004931	0.568515	plexin C1
17301291	A930011O12Rik	6.5	6.82	0.18	0.13	-1.25	0.004852	0.568515	RIKEN cDNA A930011O12 gene; microRNA 3078; microRNA 124a-1; mmu-mir-124-1; mmu-mir-3078
17304899	Slc18a3	6.16	5.98	0.1	0.09	1.13	0.004886	0.568515	solute carrier family 18 (vesicular monoamine), member 3
17309785	Sepp1	7.31	7.54	0.14	0.07	-1.17	0.004925	0.568515	selenoprotein P, plasma, 1
17419416		2.74	2.43	0.19	0.11	1.24	0.004905	0.568515
17426277	Akna	8.17	8.34	0.08	0.09	-1.13	0.004827	0.568515	AT-hook transcription factor
17488379	Dll3	6.48	6.75	0.13	0.15	-1.21	0.004924	0.568515	delta-like 3 (Drosophila)
17418934	Tmem54	8.1	7.92	0.16	0.07	1.14	0.004951	0.568937	transmembrane protein 54
17291638	1700018A04Rik	5.39	5.64	0.12	0.16	-1.19	0.005007	0.571271	RIKEN cDNA 1700018A04 gene
17317327	Mtss1	10.12	9.99	0.06	0.07	1.09	0.005071	0.571271	metastasis suppressor 1
17364565	Blnk	5.5	5.61	0.05	0.08	-1.08	0.005039	0.571271	B cell linker
17380306	Gnas	9.07	8.96	0.05	0.04	1.08	0.00507	0.571271	GNAS (guanine nucleotide binding protein, alpha stimulating) complex locus
17398888	Isg20l2	10.7	10.61	0.05	0.05	1.06	0.005018	0.571271	interferon stimulated exonuclease gene 20-like 2
17449804	Ccni	11.81	11.67	0.05	0.05	1.1	0.00506	0.571271	cyclin I
17282868	Sptlc2	10.66	10.48	0.06	0.07	1.13	0.005146	0.577397	serine palmitoyltransferase, long chain base subunit 2
17314738	Spats2	10.41	10.3	0.07	0.05	1.08	0.005174	0.577397	spermatogenesis associated, serine-rich 2
17397185	Fat4	8.68	9.08	0.25	0.22	-1.31	0.005177	0.577397	FAT tumor suppressor homolog 4 (Drosophila)
17400630	Rbm8a	8.23	8.36	0.08	0.06	-1.09	0.005192	0.577397	RNA binding motif protein 8a
17455249	Gpr12	5.8	5.97	0.08	0.16	-1.12	0.00523	0.579746	G-protein coupled receptor 12
17543988	Taf9b	8.14	8.3	0.05	0.1	-1.12	0.00526	0.581138	TAF9B RNA polymerase II, TATA box binding protein (TBP)-associated factor
17479516	Gdpgp1	7.55	7.31	0.07	0.13	1.18	0.005289	0.582529	GDP-D-glucose phosphorylase 1
17344686	Gm10499	6.07	5.67	0.2	0.24	1.31	0.005332	0.585322	predicted gene 10499
17316392	Hrsp12	7.73	7.49	0.07	0.18	1.18	0.005442	0.587086	heat-responsive protein 12
17320307	Mapk12	10.88	10.74	0.07	0.05	1.1	0.00542	0.587086	mitogen-activated protein kinase 12
17393957	Gm14242	4.62	4.31	0.11	0.17	1.24	0.005409	0.587086	predicted gene 14242
17496806	Prss8	9.1	8.9	0.1	0.07	1.15	0.005427	0.587086	protease, serine, 8 (prostasin)
17520364	Plod2	9.68	9.4	0.13	0.14	1.22	0.005432	0.587086	procollagen lysine, 2-oxoglutarate 5-dioxygenase 2
17542419	L1cam	8.19	8.03	0.09	0.08	1.12	0.00545	0.587086	L1 cell adhesion molecule
17231855	Olig3	5.47	5.94	0.12	0.33	-1.39	0.005468	0.587212	oligodendrocyte transcription factor 3
17312774	Cdc42ep1	8.13	7.96	0.1	0.06	1.13	0.005533	0.59136	CDC42 effector protein (Rho GTPase binding) 1
17542501	Renbp	7.87	7.43	0.24	0.26	1.36	0.005541	0.59136	renin binding protein
17229259	Mpzl1	11.12	11.18	0.04	0.02	-1.04	0.005567	0.592285	myelin protein zero-like 1
17354595	Smim3	8.53	8.38	0.08	0.06	1.11	0.005647	0.592504	small integral membrane protein 3
17388725	Fjx1	8.92	8.72	0.1	0.1	1.15	0.005653	0.592504	four jointed box 1 (Drosophila)
17449108	Tecrl	5.46	6.11	0.36	0.51	-1.57	0.005653	0.592504	trans-2,3-enoyl-CoA reductase-like
17469656	Srgap3	9.3	9.45	0.08	0.09	-1.11	0.005637	0.592504	SLIT-ROBO Rho GTPase activating protein 3
17495890	Gga2	10.73	10.57	0.06	0.08	1.12	0.005655	0.592504	golgi associated, gamma adaptin ear containing, ARF binding protein 2
17356216	Pcx	7.84	7.74	0.04	0.07	1.07	0.005676	0.592881	pyruvate carboxylase
17429307	Gm12868	7.2	6.92	0.12	0.16	1.21	0.005726	0.596345	predicted gene 12868
17359552	Golga7b	6.46	6.27	0.11	0.1	1.14	0.005762	0.596489	golgi autoantigen, golgin subfamily a, 7B
17383978	6330409D20Rik	5.06	5.24	0.08	0.13	-1.14	0.005747	0.596489	RIKEN cDNA 6330409D20 gene
17355080	Rax	8.83	8.67	0.11	0.09	1.12	0.005791	0.597673	retina and anterior neural fold homeobox
17440387	Chfr	9.09	9	0.03	0.05	1.06	0.005879	0.603408	checkpoint with forkhead and ring finger domains
17481588	Olfr467	5.99	5.51	0.18	0.28	1.4	0.005881	0.603408	olfactory receptor 467; olfactory receptor 471
17328829	Slc25a1	11.08	10.98	0.05	0.05	1.08	0.005916	0.605164	solute carrier family 25 (mitochondrial carrier, citrate transporter), member 1
17319134	Sox10	8.17	7.64	0.29	0.17	1.45	0.005935	0.605325	SRY-box containing gene 10
17249611	P4ha2	7.34	7.11	0.17	0.1	1.18	0.006019	0.608468	procollagen-proline, 2-oxoglutarate 4-dioxygenase (proline 4-hydroxylase), alpha II polypeptide
17379229	Tox2	8.32	8.61	0.13	0.23	-1.23	0.005989	0.608468	TOX high mobility group box family member 2
17450366	Hsd17b11	7.4	7.66	0.18	0.17	-1.2	0.006005	0.608468	hydroxysteroid (17-beta) dehydrogenase 11
17237094	Ppfia2	5.76	5.86	0.07	0.08	-1.07	0.006129	0.612709	protein tyrosine phosphatase, receptor type, f polypeptide (PTPRF), interacting protein (liprin), alpha 2
17322113	Krt8	9.73	9.55	0.09	0.11	1.13	0.006126	0.612709	keratin 8
17327660	Trap1	10.31	10.22	0.05	0.06	1.07	0.006102	0.612709	TNF receptor-associated protein 1
17334904	Luc7l	9.7	9.59	0.04	0.06	1.08	0.00615	0.612709	Luc7 homolog (S. cerevisiae)-like
17468662	Gm5879	10.19	10.34	0.06	0.06	-1.11	0.006134	0.612709	predicted gene 5879
17535280	Gm14725	5.16	5.34	0.06	0.11	-1.13	0.006185	0.614396	predicted gene 14725
17449417	Sult1e1	3.59	3.96	0.13	0.22	-1.29	0.006206	0.614729	sulfotransferase family 1E, member 1
17221991		2.69	2.88	0.1	0.15	-1.15	0.006608	0.618111
17222618	2610017I09Rik	7.65	8.15	0.28	0.23	-1.41	0.00719	0.618111	RIKEN cDNA 2610017I09 gene
17223279	Hsfy2	3.81	3.49	0.21	0.22	1.25	0.007319	0.618111	heat shock transcription factor, Y linked 2
17224661	Epha4	10.01	9.87	0.09	0.07	1.1	0.007325	0.618111	Eph receptor A4
17227570	Nek7	9.19	9.43	0.1	0.11	-1.18	0.007676	0.618111	NIMA (never in mitosis gene a)-related expressed kinase 7
17233194	Sim1	6.71	7.07	0.17	0.18	-1.28	0.006544	0.618111	single-minded homolog 1 (Drosophila)
17235890	Hcfc2	7.49	7.73	0.11	0.16	-1.18	0.007038	0.618111	host cell factor C2
17238295	Gls2	7.09	6.94	0.07	0.07	1.11	0.006732	0.618111	glutaminase 2 (liver, mitochondrial)
17240291	AA474331	8.95	8.67	0.07	0.13	1.22	0.007771	0.618111	expressed sequence AA474331
17242376	Pfkl	11.4	11.24	0.09	0.1	1.11	0.007048	0.618111	phosphofructokinase, liver, B-type
17246469	Neurod4	6.08	6.75	0.21	0.42	-1.59	0.007374	0.618111	neurogenic differentiation 4
17252013	Arrb2	10.74	10.66	0.02	0.06	1.06	0.00647	0.618111	arrestin, beta 2
17253599	Aldoc	7.72	7.43	0.15	0.13	1.22	0.007438	0.618111	aldolase C, fructose-bisphosphate
17256404	Cnp	7.17	6.98	0.09	0.11	1.14	0.007317	0.618111	2',3'-cyclic nucleotide 3' phosphodiesterase
17258761	Gm11729	4.87	4.66	0.14	0.06	1.16	0.0077	0.618111	predicted gene 11729
17259498	Rac3	8.87	8.7	0.03	0.16	1.13	0.006717	0.618111	RAS-related C3 botulinum substrate 3
17260944	Mdh1	9.97	10.12	0.06	0.05	-1.1	0.007868	0.618111	malate dehydrogenase 1, NAD (soluble)
17263708	Usp22	11.23	11.2	0.02	0.03	1.02	0.007375	0.618111	ubiquitin specific peptidase 22
17264405	Ntn1	8.4	8.55	0.06	0.09	-1.11	0.00794	0.618111	netrin 1
17280928	1810007C17Rik	3	3.43	0.09	0.22	-1.35	0.006772	0.618111	RIKEN cDNA 1810007C17 gene
17285221		8.12	8.32	0.11	0.08	-1.14	0.007642	0.618111
17286682	Bmp6	7.27	7.42	0.12	0.07	-1.11	0.007451	0.618111	bone morphogenetic protein 6
17289372	Enc1	10.06	9.92	0.08	0.07	1.11	0.007338	0.618111	ectodermal-neural cortex 1
17295817	Mast4	8.88	8.73	0.08	0.1	1.11	0.007872	0.618111	microtubule associated serine/threonine kinase family member 4
17296312	Snx18	10.13	10.07	0.04	0.07	1.05	0.007374	0.618111	sorting nexin 18
17301117	Trim13	7.61	7.41	0.11	0.12	1.16	0.007588	0.618111	tripartite motif-containing 13
17316735	n-R5s39	4.4	4.01	0.27	0.22	1.32	0.006877	0.618111	nuclear encoded rRNA 5S 39
17318249	Fam83h	8.17	8.05	0.05	0.06	1.09	0.007614	0.618111	family with sequence similarity 83, member H
17319366	Cbx7	8.28	8.1	0.15	0.11	1.13	0.007243	0.618111	chromobox 7
17320457	Lmf2	10.14	9.98	0.07	0.06	1.12	0.007178	0.618111	lipase maturation factor 2
17325274	Parp9	6.78	6.67	0.05	0.07	1.08	0.007546	0.618111	poly (ADP-ribose) polymerase family, member 9
17327765	Coro7	9.18	9.07	0.06	0.08	1.08	0.007905	0.618111	coronin 7
17328093	Dexi	9.37	9.54	0.07	0.1	-1.13	0.007235	0.618111	dexamethasone-induced transcript
17331078	Tmem45a	6.84	6.51	0.14	0.13	1.26	0.006857	0.618111	transmembrane protein 45a
17332140	Gart	11.33	11.17	0.1	0.03	1.11	0.006702	0.618111	phosphoribosylglycinamide formyltransferase
17332778	3300005D01Rik	5.95	5.74	0.08	0.1	1.15	0.00767	0.618111	RIKEN cDNA 3300005D01 gene
17336838	Vars	11.25	11.15	0.07	0.05	1.07	0.006553	0.618111	valyl-tRNA synthetase
17342376	Fam173a	7.94	8.03	0.06	0.05	-1.06	0.007235	0.618111	family with sequence similarity 173, member A
17346185	Dpp9	9.99	9.89	0.05	0.04	1.07	0.007563	0.618111	dipeptidylpeptidase 9
17352580	Ccny	10.97	10.89	0.05	0.03	1.06	0.007281	0.618111	cyclin Y
17355844		5.88	6.3	0.26	0.21	-1.34	0.007284	0.618111
17358103	Aldh1a1	7.14	7.5	0.22	0.28	-1.29	0.006489	0.618111	aldehyde dehydrogenase family 1, subfamily A1
17365270	Kcnip2	6.03	5.69	0.15	0.12	1.27	0.006996	0.618111	Kv channel-interacting protein 2
17367163	Cacnb2	8.57	8.37	0.06	0.11	1.15	0.007391	0.618111	calcium channel, voltage-dependent, beta 2 subunit
17372307	Itga4	7.82	7.63	0.1	0.11	1.14	0.006321	0.618111	integrin alpha 4
17373585	Alx4	9.26	9.11	0.07	0.09	1.11	0.006411	0.618111	aristaless-like homeobox 4
17374765	Spint1	8.65	8.33	0.15	0.17	1.25	0.006267	0.618111	serine protease inhibitor, Kunitz type 1
17396152	Car3	7.9	7.71	0.08	0.11	1.14	0.007076	0.618111	carbonic anhydrase 3
17397758	Rnf13	8.31	8.18	0.07	0.06	1.1	0.007718	0.618111	ring finger protein 13
17403473	Mcoln3	8.74	8.85	0.05	0.08	-1.08	0.007133	0.618111	mucolipin 3
17407641		2.51	2.78	0.08	0.16	-1.21	0.00694	0.618111
17409343	5330417C22Rik	6.11	6.29	0.04	0.1	-1.13	0.007264	0.618111	RIKEN cDNA 5330417C22 gene
17421536	2510039O18Rik	9.85	9.75	0.05	0.05	1.08	0.007758	0.618111	RIKEN cDNA 2510039O18 gene
17422012	4930589P08Rik	5.4	5.09	0.14	0.18	1.23	0.006422	0.618111	RIKEN cDNA 4930589P08 gene
17425566	Ptpn3	7.23	6.97	0.15	0.06	1.2	0.007148	0.618111	protein tyrosine phosphatase, non-receptor type 3
17427000	Dennd4c	5.2	5.42	0.1	0.11	-1.16	0.007876	0.618111	DENN/MADD domain containing 4C
17431478	Grhl3	8.63	8.26	0.16	0.11	1.28	0.007875	0.618111	grainyhead-like 3 (Drosophila)
17431772	Vwa5b1	7.79	7.53	0.11	0.14	1.2	0.00795	0.618111	von Willebrand factor A domain containing 5B1
17433398	Thap3	7.63	7.55	0.05	0.04	1.06	0.007194	0.618111	THAP domain containing, apoptosis associated protein 3
17433977	Agrn	10.64	10.51	0.09	0.03	1.1	0.007258	0.618111	agrin
17440923	Ube3b	10.5	10.4	0.04	0.06	1.07	0.007514	0.618111	ubiquitin protein ligase E3B
17442060	Pptc7	8.3	8.17	0.1	0.04	1.09	0.00788	0.618111	PTC7 protein phosphatase homolog (S. cerevisiae)
17446580	Shh	8.93	9.25	0.17	0.19	-1.25	0.006392	0.618111	sonic hedgehog
17450434	Gbp8	4.48	4.66	0.08	0.13	-1.13	0.006477	0.618111	guanylate-binding protein 8
17450727	Tmed5	8.24	8.1	0.08	0.11	1.1	0.006652	0.618111	transmembrane emp24 protein transport domain containing 5
17459148		5.48	5.74	0.15	0.11	-1.19	0.007961	0.618111
17465636	Plxna4	8.86	8.57	0.14	0.17	1.22	0.006873	0.618111	plexin A4
17465830	Mtpn	11.3	11.22	0.04	0.02	1.06	0.007368	0.618111	myotrophin
17467418		6.04	5.73	0.16	0.1	1.24	0.007263	0.618111
17472919	B230104C08Rik	5.9	6.11	0.12	0.13	-1.15	0.006625	0.618111	RIKEN cDNA B230104C08 gene
17474143	Slc1a5	10.61	10.45	0.06	0.09	1.12	0.007032	0.618111	solute carrier family 1 (neutral amino acid transporter), member 5
17483891	Plekha1	9.26	9.09	0.14	0.06	1.12	0.007473	0.618111	pleckstrin homology domain containing, family A (phosphoinositide binding specific) member 1
17489577	Wtip	9.97	9.84	0.05	0.08	1.1	0.006474	0.618111	WT1-interacting protein
17490312	Nr1h2	9.5	9.39	0.05	0.08	1.08	0.007348	0.618111	nuclear receptor subfamily 1, group H, member 2
17491417	Fancf	10.15	10.04	0.06	0.08	1.08	0.007789	0.618111	Fanconi anemia, complementation group F
17495953	Gm15489	7.15	7.28	0.06	0.08	-1.09	0.007422	0.618111	predicted gene 15489
17496408	Aldoa	7.9	7.77	0.13	0.08	1.1	0.007693	0.618111	aldolase A, fructose-bisphosphate
17496589	Qprt	8.18	8.07	0.07	0.07	1.08	0.006293	0.618111	quinolinate phosphoribosyltransferase
17498245	Cdkn1c	8.28	8.51	0.08	0.14	-1.18	0.007759	0.618111	cyclin-dependent kinase inhibitor 1C (P57)
17505328	D030068K23Rik	6.55	6.4	0.05	0.09	1.11	0.007733	0.618111	RIKEN cDNA D030068K23 gene
17506279	Irf8	6.52	6.82	0.16	0.11	-1.23	0.006572	0.618111	interferon regulatory factor 8
17510166	Mast3	9.03	8.9	0.06	0.08	1.09	0.006417	0.618111	microtubule associated serine/threonine kinase 3
17514678	Maml2	9.22	9.09	0.06	0.08	1.09	0.006665	0.618111	mastermind like 2 (Drosophila)
17515921	Cdon	10.94	10.82	0.06	0.06	1.08	0.007588	0.618111	cell adhesion molecule-related/down-regulated by oncogenes
17517097	1600029D21Rik	8.32	8.52	0.09	0.06	-1.15	0.006723	0.618111	RIKEN cDNA 1600029D21 gene
17519215	Prtg	12.59	12.44	0.08	0.11	1.11	0.006777	0.618111	protogenin homolog (Gallus gallus)
17520932	Topbp1	11.2	11.16	0.02	0.04	1.03	0.007941	0.618111	topoisomerase (DNA) II binding protein 1
17533336	Atp6ap2	9.71	9.83	0.04	0.07	-1.08	0.007367	0.618111	ATPase, H+ transporting, lysosomal accessory protein 2
17536483	Efnb1	10.14	10.29	0.07	0.07	-1.11	0.006772	0.618111	ephrin B1
17537220	Gm7340	4.02	4.49	0.19	0.28	-1.39	0.007357	0.618111	predicted gene 7340
17544078	Itm2a	9.4	9.11	0.16	0.09	1.22	0.007852	0.618111	integral membrane protein 2A
17544919	Nup62cl	8.2	7.66	0.28	0.22	1.45	0.006671	0.618111	nucleoporin 62 C-terminal like
17545087	Chrdl1	8.38	8.17	0.12	0.05	1.16	0.007182	0.618111	chordin-like 1
17548190	Stmn3	7.01	7.18	0.1	0.08	-1.13	0.006459	0.618111	stathmin-like 3
17550410	Kcnq1ot1	6.81	6.62	0.1	0.12	1.14	0.007608	0.618111	KCNQ1 overlapping transcript 1
17550440	A930011O12Rik	6.13	6.41	0.08	0.19	-1.21	0.007698	0.618111	RIKEN cDNA A930011O12 gene; mmu-mir-124-1; mmu-mir-3078
17381533	Gata3	7.62	7.71	0.04	0.08	-1.06	0.007986	0.618603	GATA binding protein 3
17448577	Gabra2	5.55	5.77	0.16	0.08	-1.16	0.008022	0.62002	gamma-aminobutyric acid (GABA) A receptor, subunit alpha 2
17417767	Elovl1	9.2	9.09	0.04	0.06	1.08	0.008054	0.621093	elongation of very long chain fatty acids (FEN1/Elo2, SUR4/Elo3, yeast)-like 1
17326801	Jam2	9.06	9.3	0.18	0.08	-1.18	0.008104	0.623551	junction adhesion molecule 2
17337065	H2-D1	5.92	5.78	0.08	0.12	1.1	0.008148	0.625593	histocompatibility 2, D region locus 1; histocompatibility 2, Q region locus 2; histocompatibility 2, D region locus L
17315993	Rai14	9.87	9.93	0.04	0.04	-1.04	0.008201	0.628212	retinoic acid induced 14
17249990	Irgm2	5.05	5.27	0.08	0.13	-1.16	0.008325	0.629657	immunity-related GTPase family M member 2
17254547	Bcas3	8.06	7.95	0.04	0.07	1.08	0.008347	0.629657	breast carcinoma amplified sequence 3
17320813	Nell2	8.4	8.6	0.04	0.17	-1.15	0.008343	0.629657	NEL-like 2
17327035	Olig1	6.64	6.9	0.14	0.13	-1.2	0.008287	0.629657	oligodendrocyte transcription factor 1
17340017	Mta3	9.66	9.55	0.04	0.08	1.08	0.008339	0.629657	metastasis associated 3
17364932	Got1	10.98	10.88	0.06	0.05	1.07	0.008335	0.629657	glutamate oxaloacetate transaminase 1, soluble
17460728	Txnrd3	7.48	7.28	0.13	0.14	1.15	0.008305	0.629657	thioredoxin reductase 3
17281880	Six1	9.95	9.8	0.07	0.1	1.11	0.008405	0.631204	sine oculis-related homeobox 1
17338879	Fut4-ps1	5.65	5.95	0.18	0.09	-1.23	0.008397	0.631204	fucosyltransferase 4, pseudogene 1
17484909	Pnpla2	8.47	8.29	0.08	0.11	1.13	0.008453	0.633429	patatin-like phospholipase domain containing 2
17424128	Nol6	10.6	10.47	0.06	0.07	1.09	0.008505	0.635994	nucleolar protein family 6 (RNA-associated)
17224125	Mreg	7.45	7.26	0.1	0.09	1.14	0.008727	0.638237	melanoregulin
17259907	Tcn2	8.73	8.6	0.09	0.06	1.09	0.008587	0.638237	transcobalamin 2
17265365	Inca1	5.34	5.65	0.14	0.13	-1.25	0.008592	0.638237	inhibitor of CDK, cyclin A1 interacting protein 1
17265785	Olfr389	3.33	3.03	0.21	0.19	1.23	0.008671	0.638237	olfactory receptor 389
17343768	Brd2	9.89	9.85	0.05	0.03	1.03	0.008629	0.638237	bromodomain containing 2
17365658	Xpnpep1	10.63	10.54	0.05	0.05	1.06	0.008727	0.638237	X-prolyl aminopeptidase (aminopeptidase P) 1, soluble
17408863	Atp5f1	10.44	10.55	0.05	0.05	-1.08	0.008702	0.638237	ATP synthase, H+ transporting, mitochondrial F0 complex, subunit B1
17431166	Lin28a	11.04	10.85	0.13	0.08	1.14	0.008676	0.638237	lin-28 homolog A (C. elegans)
17458841	Adcyap1r1	7.6	7.9	0.12	0.16	-1.24	0.00856	0.638237	adenylate cyclase activating polypeptide 1 receptor 1
17488078	Nlrp9c	4.79	5.06	0.13	0.23	-1.21	0.008739	0.638237	NLR family, pyrin domain containing 9C
17536519	Igbp1	9.63	9.75	0.03	0.09	-1.09	0.008723	0.638237	immunoglobulin (CD79A) binding protein 1
17235647	Apba3	7.87	7.72	0.05	0.1	1.11	0.008939	0.641684	amyloid beta (A4) precursor protein-binding, family A, member 3; microRNA 3057
17240965	Gm4981	5.11	4.85	0.16	0.22	1.2	0.008954	0.641684	predicted gene 4981
17356288	Ctsf	7.37	7.15	0.13	0.08	1.16	0.00895	0.641684	cathepsin F
17367216	Plxdc2	9.67	9.5	0.08	0.09	1.13	0.008841	0.641684	plexin domain containing 2
17370575	Gm13476	6.55	6.8	0.15	0.14	-1.18	0.008926	0.641684	predicted gene 13476
17389467	Grem1	8.13	7.86	0.14	0.14	1.2	0.008853	0.641684	gremlin 1
17444730	Wasf3	9.61	9.49	0.09	0.09	1.09	0.008857	0.641684	WAS protein family, member 3
17491941	Aldh1a3	10.76	10.57	0.1	0.09	1.14	0.008869	0.641684	aldehyde dehydrogenase family 1, subfamily A3
17520976	Tmem108	5.24	5.32	0.03	0.06	-1.06	0.008906	0.641684	transmembrane protein 108
17403439	Ddah1	10.79	10.74	0.04	0.02	1.03	0.009037	0.643661	dimethylarginine dimethylaminohydrolase 1
17497399	Tcerg1l	6.4	6.57	0.12	0.09	-1.13	0.009031	0.643661	transcription elongation regulator 1-like
17510136	Ifi30	9.5	9.11	0.21	0.13	1.31	0.009007	0.643661	interferon gamma inducible protein 30
17456868	Cpa2	5.98	6.2	0.15	0.2	-1.16	0.009076	0.645122	carboxypeptidase A2, pancreatic
17222495	Lonrf2	7.54	7.78	0.11	0.16	-1.18	0.009127	0.645221	LON peptidase N-terminal domain and ring finger 2
17244559	Gm18409	5.18	5.36	0.06	0.11	-1.13	0.009134	0.645221	mediator of cell motility 1 pseudogene
17315860	Slc1a3	7.38	7.6	0.07	0.15	-1.16	0.009125	0.645221	solute carrier family 1 (glial high affinity glutamate transporter), member 3
17275454	Npas3	7.01	7.38	0.18	0.15	-1.3	0.009414	0.649192	neuronal PAS domain protein 3
17289207	Ap3b1	10.11	10	0.05	0.06	1.07	0.009416	0.649192	adaptor-related protein complex 3, beta 1 subunit
17290904	Olfr1370	5.57	5.82	0.1	0.21	-1.19	0.00936	0.649192	olfactory receptor 1370
17303400	Pdhb	10.02	10.11	0.05	0.04	-1.06	0.009362	0.649192	pyruvate dehydrogenase (lipoamide) beta
17370054	Gm13536	5.22	5.52	0.18	0.09	-1.23	0.009388	0.649192	predicted gene 13536
17403701	AI115009	5.89	5.66	0.08	0.17	1.17	0.009314	0.649192	expressed sequence AI115009
17406831	Syt11	9.72	9.88	0.08	0.1	-1.12	0.009228	0.649192	synaptotagmin XI
17432554	1700012P22Rik	5.66	5.89	0.15	0.16	-1.18	0.009302	0.649192	RIKEN cDNA 1700012P22 gene
17436210	Bre	9.74	9.64	0.05	0.07	1.07	0.009317	0.649192	brain and reproductive organ-expressed protein; mitochondrial ribosomal protein L33
17519571		3.93	4.18	0.15	0.17	-1.19	0.009226	0.649192
17530728	Iqcf4	5.62	5.73	0.06	0.07	-1.08	0.009327	0.649192	IQ motif containing F4
17546160	Msl3	9.91	10.08	0.09	0.05	-1.13	0.009249	0.649192	male-specific lethal 3 homolog (Drosophila)
17291648	1700018A04Rik	6.36	6.64	0.16	0.16	-1.21	0.009437	0.649218	RIKEN cDNA 1700018A04 gene
17526421	Kmt2a	7.49	7.91	0.24	0.19	-1.34	0.009454	0.649218	lysine (K)-specific methyltransferase 2A; ATP synthase, H+ transporting, mitochondrial F0 complex, subunit g
17281280	Mbip	9.31	9.48	0.09	0.1	-1.12	0.009531	0.649281	MAP3K12 binding inhibitory protein 1
17401041	Casq2	5.61	5.86	0.14	0.09	-1.19	0.009511	0.649281	calsequestrin 2
17433968	Gm13648	6.93	6.86	0.04	0.04	1.05	0.009502	0.649281	predicted gene 13648; microRNA 429
17487993	Tmem91	5.96	6.35	0.16	0.2	-1.31	0.009525	0.649281	transmembrane protein 91
17259534	Slc16a3	10.18	9.9	0.16	0.16	1.22	0.009697	0.652514	solute carrier family 16 (monocarboxylic acid transporters), member 3
17357790	Olfr235	4.51	5.14	0.13	0.39	-1.55	0.009697	0.652514	olfactory receptor 235
17377177	Rin2	8.76	8.65	0.07	0.07	1.08	0.00971	0.652514	Ras and Rab interactor 2
17389635	2700033N17Rik	7.43	7.29	0.06	0.11	1.1	0.009674	0.652514	RIKEN cDNA 2700033N17 gene
17472756	Gm15704	5.41	5.75	0.1	0.19	-1.27	0.009678	0.652514	predicted gene 15704
17473728	Vmn1r75	4.18	4.37	0.1	0.09	-1.15	0.009614	0.652514	vomeronasal 1 receptor 75
17523695	Aasdhppt	9.26	9.07	0.1	0.09	1.14	0.009635	0.652514	aminoadipate-semialdehyde dehydrogenase-phosphopantetheinyl transferase
17212313	Pou3f3	8.32	8.77	0.27	0.2	-1.36	0.010014	0.654448	POU domain, class 3, transcription factor 3
17219005	Adcy10	8.96	8.72	0.1	0.13	1.18	0.010046	0.654448	adenylate cyclase 10; cellular repressor of E1A-stimulated genes 1
17233955		4.21	4.46	0.15	0.12	-1.19	0.010161	0.654448
17237028	Rassf9	4.68	4.92	0.16	0.1	-1.18	0.010077	0.654448	Ras association (RalGDS/AF-6) domain family (N-terminal) member 9
17260369	Myo1g	5.57	5.88	0.1	0.18	-1.24	0.01012	0.654448	myosin IG
17260485		4.36	4.54	0.15	0.09	-1.13	0.01011	0.654448
17346216	Plin3	9.16	9.07	0.02	0.06	1.06	0.010011	0.654448	perilipin 3
17346317	Lonp1	9.37	9.27	0.06	0.06	1.07	0.009858	0.654448	lon peptidase 1, mitochondrial
17358777	Stambpl1	8.19	7.93	0.12	0.09	1.2	0.010176	0.654448	STAM binding protein like 1
17371847	Pdk1	8.93	8.69	0.15	0.18	1.18	0.010146	0.654448	pyruvate dehydrogenase kinase, isoenzyme 1
17399091	Ubqln4	11.08	11.02	0.04	0.03	1.05	0.009982	0.654448	ubiquilin 4
17416212	1700024P16Rik	4.52	4.74	0.11	0.1	-1.16	0.010006	0.654448	RIKEN cDNA 1700024P16 gene
17437674	Klf3	10.3	10.22	0.03	0.06	1.06	0.010173	0.654448	Kruppel-like factor 3 (basic)
17460622	Rpn1	10.58	10.52	0.04	0.05	1.05	0.01003	0.654448	ribophorin I
17462905	Lpcat3	10.56	10.47	0.05	0.06	1.06	0.010143	0.654448	lysophosphatidylcholine acyltransferase 3
17481260	Trim6	8.08	7.82	0.18	0.1	1.2	0.009902	0.654448	tripartite motif-containing 6
17490578	Rcn3	9.96	9.84	0.06	0.08	1.09	0.010058	0.654448	reticulocalbin 3, EF-hand calcium binding domain
17492078	Mctp2	5.97	5.88	0.05	0.09	1.07	0.010103	0.654448	multiple C2 domains, transmembrane 2
17502295	Jak3	7.44	7.29	0.08	0.06	1.11	0.009921	0.654448	Janus kinase 3; insulin-like 3
17505478	Tat	5.5	5.73	0.12	0.11	-1.17	0.010115	0.654448	tyrosine aminotransferase
17508609	Nrg1	8.84	8.59	0.21	0.23	1.2	0.010065	0.654448	neuregulin 1
17508868	Cnot7	10.08	9.93	0.04	0.1	1.1	0.009979	0.654448	CCR4-NOT transcription complex, subunit 7
17536383	F630028O10Rik	5.41	5.59	0.17	0.11	-1.13	0.010023	0.654448	RIKEN cDNA F630028O10 gene; microRNA 223
17336494	Gm20506	8.49	8.19	0.16	0.21	1.23	0.010215	0.654509	predicted gene 20506; h-2 class II histocompatibility antigen, A-U beta chain-like; histocompatibility 2, class II antigen A, beta 1
17497741	Ano9	6.45	6.29	0.09	0.12	1.12	0.010208	0.654509	anoctamin 9
17305947	Olfr732	2.47	2.61	0.08	0.16	-1.1	0.010235	0.654567	olfactory receptor 732
17481066	Pgap2	8.35	8.27	0.04	0.02	1.06	0.01029	0.656904	post-GPI attachment to proteins 2
17453179	Asl	8.7	8.48	0.06	0.16	1.17	0.010356	0.659352	argininosuccinate lyase
17527505	1700017B05Rik	10.1	9.91	0.06	0.1	1.14	0.010367	0.659352	RIKEN cDNA 1700017B05 gene
17330967	Nfkbiz	7	6.83	0.07	0.08	1.13	0.010445	0.661155	nuclear factor of kappa light polypeptide gene enhancer in B cells inhibitor, zeta
17354036	Lars	9.77	9.62	0.08	0.07	1.11	0.010453	0.661155	leucyl-tRNA synthetase
17375976	Gm14009	5.26	5.47	0.11	0.17	-1.16	0.010443	0.661155	predicted gene 14009
17327830	Ubald1	9.48	9.33	0.06	0.11	1.11	0.010545	0.663719	UBA-like domain containing 1
17413573	Grhpr	10.45	10.33	0.07	0.12	1.09	0.010545	0.663719	glyoxylate reductase/hydroxypyruvate reductase
17508523	Rab11fip1	9.06	8.93	0.1	0.06	1.09	0.010551	0.663719	RAB11 family interacting protein 1 (class I)
17319830	Pacsin2	10.41	10.21	0.08	0.11	1.15	0.01061	0.666195	protein kinase C and casein kinase substrate in neurons 2
17331380	Epha3	7.85	8.23	0.27	0.16	-1.31	0.01066	0.668124	Eph receptor A3
17534671		3.06	3.3	0.14	0.1	-1.19	0.010696	0.669199
17261067	Gm12060	7.16	7.4	0.22	0.14	-1.18	0.010726	0.669808	selenoprotein K pseudogene; predicted gene 12060
17462149	Cxcl12	9.56	9.79	0.13	0.16	-1.17	0.010757	0.670562	chemokine (C-X-C motif) ligand 12
17216339	Tnfrsf11a	5.98	6.31	0.06	0.18	-1.25	0.0109	0.670752	tumor necrosis factor receptor superfamily, member 11a
17219963	Desi2	7.74	7.56	0.08	0.12	1.14	0.010853	0.670752	desumoylating isopeptidase 2
17229315	Mael	5.23	5.08	0.07	0.09	1.12	0.010899	0.670752	maelstrom homolog (Drosophila)
17256365	Fkbp10	9.87	9.69	0.07	0.07	1.13	0.01083	0.670752	FK506 binding protein 10
17356312		4.19	4.6	0.22	0.18	-1.33	0.01091	0.670752
17387473	Tmx2	10.04	10.19	0.1	0.03	-1.11	0.010916	0.670752	thioredoxin-related transmembrane protein 2
17398272	Arl14	4.69	4.88	0.06	0.15	-1.14	0.010783	0.670752	ADP-ribosylation factor-like 14
17465535	Cep41	7.61	7.74	0.06	0.06	-1.09	0.010906	0.670752	centrosomal protein 41
17224270	Tmbim1	8.17	7.96	0.09	0.09	1.16	0.010983	0.670891	transmembrane BAX inhibitor motif containing 1
17280235	Ywhaq	9.3	9.15	0.07	0.07	1.11	0.011004	0.670891	tyrosine 3-monooxygenase/tryptophan 5-monooxygenase activation protein, theta polypeptide
17287093	Barx1	7.2	7.47	0.14	0.21	-1.2	0.011014	0.670891	BarH-like homeobox 1
17306396	Ajuba	10.97	10.92	0.04	0.02	1.04	0.010968	0.670891	ajuba LIM protein
17405274	Ccna1	6.3	6.52	0.08	0.14	-1.16	0.011038	0.670891	cyclin A1
17499932	Slc20a2	10.34	10.19	0.07	0.1	1.12	0.011054	0.670891	solute carrier family 20, member 2
17532146		6.87	6.72	0.07	0.09	1.11	0.011021	0.670891
17422914	Noc2l	11.92	11.81	0.06	0.04	1.08	0.011079	0.671188	nucleolar complex associated 2 homolog (S. cerevisiae)
17233306	Slc35f1	9.13	9.25	0.07	0.11	-1.09	0.01113	0.672316	solute carrier family 35, member F1
17257663	Psmd12	10.77	10.71	0.04	0.03	1.04	0.011156	0.672316	proteasome (prosome, macropain) 26S subunit, non-ATPase, 12
17512084		8.44	8.29	0.17	0.1	1.1	0.011137	0.672316
17436481	Fgfr3	7.4	7.66	0.15	0.19	-1.2	0.011227	0.675408	fibroblast growth factor receptor 3
17344943	Crisp3	4.34	4.16	0.14	0.08	1.13	0.011248	0.675524	cysteine-rich secretory protein 3
17396143	Car13	8.44	8.18	0.23	0.1	1.2	0.01135	0.67929	carbonic anhydrase 13
17480641	Kcne3	7.79	7.56	0.14	0.11	1.17	0.011334	0.67929	potassium voltage-gated channel, Isk-related subfamily, gene 3
17388594	E530001K10Rik	7.03	7.23	0.12	0.12	-1.15	0.011417	0.682109	RIKEN cDNA E530001K10 gene; microRNA 670
17499823	Defb10	3.47	3.03	0.24	0.25	1.36	0.011459	0.683424	defensin beta 10
17245661		7.47	7.19	0.17	0.08	1.22	0.0115	0.683961
17289016	Gm4117	5.24	5.4	0.12	0.07	-1.12	0.011587	0.683961	predicted gene 4117
17290211	Tcstv3	4.5	5.21	0.38	0.38	-1.64	0.011578	0.683961	2-cell-stage, variable group, member 3
17307403	Nupl1	11.74	11.61	0.04	0.1	1.1	0.011657	0.683961	nucleoporin like 1; microRNA 719
17311104	Grhl2	7.87	7.66	0.12	0.13	1.16	0.011668	0.683961	grainyhead-like 2 (Drosophila)
17348666	4933424G05Rik	6.3	6.48	0.15	0.09	-1.14	0.011544	0.683961	RIKEN cDNA 4933424G05 gene
17378741	Nnat	11.96	12.16	0.08	0.1	-1.14	0.011515	0.683961	neuronatin
17462647	M6pr	10.89	10.76	0.09	0.1	1.09	0.011655	0.683961	mannose-6-phosphate receptor, cation dependent
17502573	Hmox1	7.74	7.55	0.17	0.1	1.14	0.011686	0.683961	heme oxygenase (decycling) 1
17529481	Tbx18	6.38	6.77	0.19	0.27	-1.31	0.01161	0.683961	T-box18
17534669	n-R5s6	3.13	3.44	0.1	0.23	-1.24	0.011646	0.683961	nuclear encoded rRNA 5S 6
17213548	Nrp2	9.12	8.75	0.16	0.14	1.3	0.011745	0.685182	neuropilin 2
17514320	2610044O15Rik8	8.55	8.42	0.07	0.1	1.09	0.011747	0.685182	RIKEN cDNA 2610044O15 gene
17334065	Zscan10	7.55	7.27	0.19	0.1	1.22	0.011806	0.687463	zinc finger and SCAN domain containing 10
17496947	Fgfr2	10.22	10.36	0.06	0.09	-1.11	0.011858	0.689333	fibroblast growth factor receptor 2
17269434	Gm14206	5.87	5.99	0.08	0.14	-1.09	0.011961	0.690666	predicted gene 14206
17341758	Ntn3	7.71	7.85	0.04	0.08	-1.1	0.011922	0.690666	netrin 3
17452231	Aldh2	9.37	9.12	0.07	0.16	1.19	0.011941	0.690666	aldehyde dehydrogenase 2, mitochondrial
17520073	Nt5e	6.95	6.69	0.16	0.08	1.2	0.011943	0.690666	5' nucleotidase, ecto
17349731	Tmco6	8.45	8.17	0.13	0.17	1.21	0.012056	0.694989	transmembrane and coiled-coil domains 6
17318734	Zfp647	8.35	8.52	0.08	0.11	-1.12	0.012144	0.697413	zinc finger protein 647
17369974	Tor2a	8.51	8.38	0.07	0.07	1.09	0.012159	0.697413	torsin family 2, member A
17508036	Slc25a15	9.2	9.03	0.09	0.11	1.13	0.012138	0.697413	solute carrier family 25 (mitochondrial carrier ornithine transporter), member 15
17230045	Ifi204	2.86	2.99	0.09	0.1	-1.09	0.012231	0.698057	interferon activated gene 204
17398180	Mfsd1	9.77	9.64	0.04	0.09	1.1	0.012218	0.698057	major facilitator superfamily domain containing 1
17437390	Pi4k2b	8.06	7.83	0.09	0.11	1.18	0.012203	0.698057	phosphatidylinositol 4-kinase type 2 beta
17278836	Mir654	7.69	7.52	0.1	0.12	1.13	0.012374	0.698151	microRNA 654
17285938	Hist1h2aa	6.41	6.07	0.14	0.16	1.27	0.012304	0.698151	histone cluster 1, H2aa
17341905	Rab26	7.4	7.15	0.11	0.23	1.19	0.012354	0.698151	RAB26, member RAS oncogene family
17342617	Arhgdig	8	7.77	0.12	0.13	1.17	0.012299	0.698151	Rho GDP dissociation inhibitor (GDI) gamma
17400599	Txnip	8.19	8.86	0.5	0.25	-1.59	0.012358	0.698151	thioredoxin interacting protein
17439532	Gm11111	5.34	5.61	0.14	0.17	-1.21	0.012365	0.698151	predicted gene 11111
17516010	Fez1	8	8.26	0.06	0.18	-1.19	0.012341	0.698151	fasciculation and elongation protein zeta 1 (zygin I)
17211023	3110035E14Rik	6.06	6.38	0.26	0.1	-1.25	0.013627	0.704734	RIKEN cDNA 3110035E14 gene
17213428	Cyp20a1	9.32	9.15	0.1	0.11	1.12	0.012646	0.704734	cytochrome P450, family 20, subfamily a, polypeptide 1
17213990	Atic	11.66	11.59	0.06	0.03	1.06	0.013362	0.704734	5-aminoimidazole-4-carboxamide ribonucleotide formyltransferase/IMP cyclohydrolase
17215799	Twist2	6.22	6.61	0.12	0.19	-1.31	0.012699	0.704734	twist basic helix-loop-helix transcription factor 2
17218321	Rgs16	8.27	8.44	0.19	0.11	-1.13	0.013988	0.704734	regulator of G-protein signaling 16
17226369	Ddx18	10.73	10.61	0.07	0.06	1.09	0.012675	0.704734	DEAD (Asp-Glu-Ala-Asp) box polypeptide 18; predicted gene 16433
17228276	5830403L16Rik	5.15	5.39	0.18	0.13	-1.18	0.013217	0.704734	RIKEN cDNA 5830403L16 gene
17239919	Lama2	6.3	6.56	0.11	0.18	-1.19	0.013918	0.704734	laminin, alpha 2
17245448	Lemd3	8.42	8.64	0.13	0.17	-1.16	0.012688	0.704734	LEM domain containing 3
17245729	Slc26a10	7.22	7.11	0.13	0.07	1.08	0.013575	0.704734	solute carrier family 26, member 10
17247155	Myo1g	5.52	5.31	0.13	0.1	1.16	0.013711	0.704734	myosin IG
17251659	Trp53	10.91	10.82	0.01	0.07	1.06	0.014133	0.704734	transformation related protein 53
17252183	Eno3	10.43	10.32	0.06	0.09	1.08	0.013843	0.704734	enolase 3, beta muscle
17254330		4.21	4.53	0.12	0.22	-1.25	0.01357	0.704734
17257612	Cep95	7.83	7.75	0.08	0.07	1.06	0.012956	0.704734	centrosomal protein 95
17258783		4.22	3.76	0.31	0.18	1.38	0.013722	0.704734
17261233	Ccdc85a	6.51	6.35	0.07	0.07	1.12	0.013105	0.704734	coiled-coil domain containing 85A
17262679	A430108G06Rik	6.71	6.86	0.09	0.05	-1.1	0.014163	0.704734	RIKEN cDNA A430108G06 gene
17264282	Shisa6	7.1	6.83	0.13	0.15	1.2	0.012721	0.704734	shisa homolog 6 (Xenopus laevis)
17264418	Ntn1	7.86	8.2	0.25	0.2	-1.27	0.014132	0.704734	netrin 1; predicted gene 12305
17266973		2.88	3.09	0.17	0.13	-1.16	0.01422	0.704734
17268790	1700003D09Rik	6.39	6.59	0.07	0.15	-1.15	0.013991	0.704734	RIKEN cDNA 1700003D09 gene
17273474		6.32	6.51	0.1	0.11	-1.14	0.013934	0.704734
17274868	Ccdc71l	8.8	8.74	0.04	0.04	1.04	0.012556	0.704734	coiled-coil domain containing 71 like
17274875	Nampt	10.48	10.34	0.08	0.09	1.11	0.013059	0.704734	nicotinamide phosphoribosyltransferase
17281908	Tmem30b	7.88	7.6	0.17	0.14	1.21	0.012904	0.704734	transmembrane protein 30B
17284839	Itgb8	8.81	8.97	0.16	0.07	-1.12	0.013815	0.704734	integrin beta 8
17285614	Olfr1369-ps1	3.11	3.78	0.21	0.48	-1.59	0.013187	0.704734	olfactory receptor 1369, pseudogene 1
17287381	Syk	6.29	6.43	0.13	0.05	-1.1	0.013442	0.704734	spleen tyrosine kinase
17308570	Rb1	9.67	9.87	0.11	0.12	-1.15	0.013863	0.704734	retinoblastoma 1
17309302		5.11	4.61	0.27	0.31	1.41	0.013256	0.704734
17309664	Gm5089	6.52	6.35	0.08	0.11	1.13	0.014093	0.704734	predicted gene 5089
17313619	Serhl	6.81	6.72	0.05	0.05	1.07	0.013301	0.704734	serine hydrolase-like
17317393	Fam84b	7.97	7.79	0.07	0.1	1.13	0.012615	0.704734	family with sequence similarity 84, member B
17322369	Itga5	9.91	9.79	0.06	0.06	1.09	0.013278	0.704734	integrin alpha 5 (fibronectin receptor alpha)
17323061	Rrn3	10.72	10.59	0.03	0.08	1.1	0.013632	0.704734	RRN3 RNA polymerase I transcription factor homolog (yeast)
17325308	Wdr5b	6.53	6.7	0.1	0.08	-1.12	0.012896	0.704734	WD repeat domain 5B
17329016	Iglv1	5.13	5.42	0.23	0.05	-1.23	0.013155	0.704734	immunoglobulin lambda variable 1; immunoglobulin lambda constant 2
17329929	Gm15658	5.66	5.75	0.08	0.1	-1.06	0.01312	0.704734	predicted gene 15658; predicted gene 15657
17330875	Bbx	9.86	9.69	0.08	0.13	1.13	0.013569	0.704734	bobby sox homolog (Drosophila)
17334253	Eci1	8.69	8.83	0.12	0.16	-1.1	0.013682	0.704734	enoyl-Coenzyme A delta isomerase 1
17336157	Pram1	5.95	6.13	0.1	0.12	-1.13	0.013727	0.704734	PML-RAR alpha-regulated adaptor molecule 1; predicted gene 20507
17344405	Ddr1	9.43	9.52	0.06	0.07	-1.07	0.013874	0.704734	discoidin domain receptor family, member 1
17346078	Stap2	8.36	8.13	0.06	0.18	1.17	0.013876	0.704734	signal transducing adaptor family member 2
17360004	Tmem180	9.24	9.13	0.07	0.12	1.08	0.012587	0.704734	transmembrane protein 180
17360845	Emx2	10.19	10.06	0.08	0.07	1.09	0.013285	0.704734	empty spiracles homeobox 2
17367880	Tprn	7.4	7.15	0.08	0.15	1.19	0.013076	0.704734	taperin
17369838	Gm13412	4.76	4.58	0.09	0.11	1.13	0.012843	0.704734	predicted gene 13412
17370727	Gm13498	5.69	5.52	0.2	0.13	1.12	0.01366	0.704734	heat shock protein 90 alpha (cytosolic), class B member 1 pseudogene; predicted gene 13498
17376510	Smox	8.35	8.44	0.06	0.05	-1.06	0.012876	0.704734	spermine oxidase
17379560	Ctsa	10.36	10.24	0.05	0.05	1.09	0.013501	0.704734	cathepsin A
17382224	Pax8	6.83	6.51	0.18	0.15	1.25	0.012997	0.704734	paired box gene 8
17386396	Slc25a12	8.98	9.2	0.16	0.13	-1.17	0.014103	0.704734	solute carrier family 25 (mitochondrial carrier, Aralar), member 12
17392722		8.66	8.84	0.06	0.15	-1.14	0.013546	0.704734
17403463	Syde2	7.7	7.42	0.1	0.17	1.21	0.013646	0.704734	synapse defective 1, Rho GTPase, homolog 2 (C. elegans)
17412579	Gabrr1	5.77	6.14	0.25	0.27	-1.3	0.01378	0.704734	gamma-aminobutyric acid (GABA) C receptor, subunit rho 1
17414554	Prpf4	10.19	10.06	0.06	0.06	1.1	0.014106	0.704734	PRP4 pre-mRNA processing factor 4 homolog (yeast)
17417530	Mutyh	8.17	7.97	0.06	0.1	1.14	0.013208	0.704734	mutY homolog (E. coli)
17427970	Podn	6.98	6.88	0.15	0.1	1.07	0.013634	0.704734	podocan
17440640	C130026L21Rik	7.87	7.99	0.05	0.08	-1.09	0.013274	0.704734	RIKEN cDNA C130026L21 gene
17442534	Ddx55	8.02	7.88	0.05	0.08	1.1	0.013511	0.704734	DEAD (Asp-Glu-Ala-Asp) box polypeptide 55
17444016	Gpr30	6.37	6.57	0.08	0.15	-1.15	0.013903	0.704734	G protein-coupled receptor 30
17446793	Slc5a6	7.87	7.72	0.08	0.07	1.11	0.013379	0.704734	solute carrier family 5 (sodium-dependent vitamin transporter), member 6
17455545	Zar1l	4.79	5.05	0.1	0.12	-1.19	0.013459	0.704734	zygote arrest 1-like
17465620	Podxl	10.49	10.37	0.05	0.11	1.09	0.01259	0.704734	podocalyxin-like
17469259	Suclg2	10.21	10.05	0.08	0.08	1.12	0.013093	0.704734	succinate-Coenzyme A ligase, GDP-forming, beta subunit; predicted gene 15163
17469402		5.76	6.07	0.13	0.22	-1.24	0.013556	0.704734
17471011	Gapdh	7.1	6.86	0.09	0.11	1.18	0.012757	0.704734	glyceraldehyde-3-phosphate dehydrogenase; glyceraldehyde-3-phosphate dehydrogenase-like; predicted gene, 20899
17471867	Ybx3	12.73	12.6	0.06	0.09	1.1	0.013828	0.704734	Y box protein 3
17487422	Bcam	9.88	9.78	0.06	0.11	1.07	0.01336	0.704734	basal cell adhesion molecule
17501288	2500002B13Rik	9.57	9.38	0.11	0.1	1.14	0.012852	0.704734	RIKEN cDNA 2500002B13 gene
17503942	Mt1	10.46	10.16	0.18	0.19	1.23	0.014229	0.704734	metallothionein 1
17508253	Adam5	4.46	4.63	0.08	0.07	-1.13	0.012847	0.704734	a disintegrin and metallopeptidase domain 5
17510200	Arrdc2	7.12	6.96	0.12	0.04	1.12	0.013769	0.704734	arrestin domain containing 2
17512181	Tk2	8.5	8.59	0.09	0.03	-1.07	0.013949	0.704734	thymidine kinase 2, mitochondrial
17514435	Casp4	4.05	4.33	0.21	0.15	-1.21	0.014183	0.704734	caspase 4, apoptosis-related cysteine peptidase
17524264	Naalad2	5.8	6	0.17	0.11	-1.15	0.014018	0.704734	N-acetylated alpha-linked acidic dipeptidase 2
17525224	Adamts15	7.44	7.67	0.11	0.13	-1.17	0.013336	0.704734	a disintegrin-like and metallopeptidase (reprolysin type) with thrombospondin type 1 motif, 15
17531810	Pdcd6ip	10.83	10.77	0.05	0.03	1.04	0.013417	0.704734	programmed cell death 6 interacting protein
17537088	Pgk1	12.99	12.87	0.04	0.08	1.09	0.014217	0.704734	phosphoglycerate kinase 1; predicted gene 5537
17543336	Las1l	8.94	8.83	0.09	0.05	1.07	0.013736	0.704734	LAS1-like (S. cerevisiae)
17544220	Pof1b	6.48	6.07	0.21	0.19	1.32	0.013957	0.704734	premature ovarian failure 1B
17545017	Irs4	10.58	10.37	0.08	0.15	1.16	0.01419	0.704734	insulin receptor substrate 4
17548413	Ssh1	7.57	7.49	0.07	0.06	1.06	0.013109	0.704734	slingshot homolog 1 (Drosophila)
17550156		8.66	8.84	0.06	0.15	-1.14	0.013546	0.704734
17379981	Pard6b	9.06	8.93	0.1	0.09	1.09	0.014318	0.707119	par-6 (partitioning defective 6) homolog beta (C. elegans)
17541378	Apln	8.34	8.14	0.16	0.09	1.15	0.014317	0.707119	apelin
17504190	Gpr56	10.33	10.64	0.21	0.16	-1.25	0.014388	0.709574	G protein-coupled receptor 56
17377926	Kif3b	8.09	7.89	0.08	0.12	1.15	0.014434	0.710326	kinesin family member 3B
17466641	Igf2bp3	11.87	11.79	0.05	0.04	1.06	0.014445	0.710326	insulin-like growth factor 2 mRNA binding protein 3
17224684	Pax3	9.5	9.35	0.08	0.13	1.11	0.014598	0.710771	paired box gene 3
17269368	Krt19	7.09	6.95	0.09	0.11	1.11	0.014639	0.710771	keratin 19
17287454	Arl10	8.3	8.11	0.11	0.09	1.14	0.014484	0.710771	ADP-ribosylation factor-like 10
17309118	Tbc1d4	8.66	8.44	0.12	0.11	1.16	0.014517	0.710771	TBC1 domain family, member 4
17313688	Samm50	10.75	10.58	0.08	0.1	1.12	0.014631	0.710771	sorting and assembly machinery component 50 homolog (S. cerevisiae)
17317015	Ext1	9.65	9.57	0.04	0.1	1.06	0.014631	0.710771	exostoses (multiple) 1
17386344	Gm16292	5.86	6.11	0.14	0.08	-1.19	0.014604	0.710771	predicted gene 16292
17509839		8.68	8.93	0.16	0.18	-1.2	0.014526	0.710771
17540378	Maob	9.49	9.23	0.17	0.13	1.19	0.014565	0.710771	monoamine oxidase B
17245700	Tspan31	11.97	11.91	0.05	0.08	1.05	0.014719	0.712783	tetraspanin 31
17266498	Nlk	10.88	10.8	0.03	0.04	1.06	0.014818	0.712783	nemo like kinase
17291361	Aldh5a1	7.7	7.97	0.14	0.17	-1.2	0.01483	0.712783	aldhehyde dehydrogenase family 5, subfamily A1
17341883	Traf7	10.97	10.86	0.06	0.07	1.08	0.014863	0.712783	TNF receptor-associated factor 7
17380060	Dok5	8.52	8.26	0.17	0.1	1.19	0.014747	0.712783	docking protein 5
17472233		4.3	5.01	0.25	0.38	-1.64	0.014888	0.712783
17494254	Olfr66	5.43	5.74	0.08	0.24	-1.25	0.01484	0.712783	olfactory receptor 66
17505995	Plcg2	9.18	8.85	0.2	0.09	1.25	0.014883	0.712783	phospholipase C, gamma 2
17518142	Tle3	11.97	12.08	0.05	0.05	-1.08	0.014839	0.712783	transducin-like enhancer of split 3, homolog of Drosophila E(spl)
17528274	Plekho2	7.79	7.92	0.06	0.09	-1.09	0.014748	0.712783	pleckstrin homology domain containing, family O member 2
17418413	Gnl2	10.37	10.26	0.07	0.07	1.08	0.014939	0.713262	guanine nucleotide binding protein-like 2 (nucleolar)
17478082	Nomo1	10.05	9.82	0.12	0.05	1.17	0.014931	0.713262	nodal modulator 1
17417784	2610528J11Rik	7.1	6.89	0.14	0.18	1.16	0.014972	0.713866	RIKEN cDNA 2610528J11 gene
17378600	Epb4.1l1	8.54	8.41	0.06	0.09	1.1	0.015007	0.714548	erythrocyte protein band 4.1-like 1
17217774		6.42	6.52	0.08	0.06	-1.07	0.015216	0.714645
17223946	Erbb4	7.79	8.03	0.06	0.19	-1.18	0.015377	0.714645	v-erb-a erythroblastic leukemia viral oncogene homolog 4 (avian)
17258012	Gm11691	4.92	5.04	0.09	0.06	-1.09	0.015213	0.714645	predicted gene 11691
17267656	Nog	7.6	7.48	0.08	0.11	1.09	0.015066	0.714645	noggin
17274628	Gm4166	5.59	5.8	0.13	0.11	-1.16	0.015116	0.714645	predicted gene 4166
17297576	Adk	10.14	10.08	0.06	0.04	1.05	0.015346	0.714645	adenosine kinase
17372578	Gm13718	6.48	6.35	0.11	0.08	1.09	0.015235	0.714645	predicted gene 13718
17408008	Gm15444	5.1	5.21	0.11	0.07	-1.08	0.015246	0.714645	predicted gene 15444
17435462	Galntl5	5.49	5.63	0.05	0.1	-1.1	0.015383	0.714645	UDP-N-acetyl-alpha-D-galactosamine:polypeptide N-acetylgalactosaminyltransferase-like 5
17463747	Gprc5a	7.96	7.66	0.18	0.09	1.23	0.015363	0.714645	G protein-coupled receptor, family C, group 5, member A
17466599	Rarres2	6.94	7.1	0.08	0.13	-1.12	0.015069	0.714645	retinoic acid receptor responder (tazarotene induced) 2; leucine rich repeat containing 61
17467543		5.41	5.09	0.12	0.21	1.24	0.01519	0.714645
17488134	Rab4b	8.92	8.81	0.06	0.11	1.08	0.015265	0.714645	RAB4B, member RAS oncogene family; mmu-mir-3101
17489100	Arhgap33	8.03	8.27	0.12	0.19	-1.18	0.015294	0.714645	Rho GTPase activating protein 33
17508938	Fgl1	4.72	4.81	0.06	0.07	-1.07	0.015376	0.714645	fibrinogen-like protein 1
17511878	Pllp	6.56	6.43	0.08	0.09	1.09	0.015367	0.714645	plasma membrane proteolipid
17533134	Ssxb1	4.62	4.96	0.21	0.13	-1.27	0.015247	0.714645	synovial sarcoma, X member B, breakpoint 1; synovial sarcoma, X member B, breakpoint 11; synovial sarcoma, X member B, breakpoint 12; synovial sarcoma, X member B, breakpoint 6
17545379		5.98	6.29	0.2	0.11	-1.23	0.015182	0.714645
17270721	Gm11646	7.44	7.29	0.1	0.12	1.11	0.015411	0.71499	predicted gene 11646
17212947	Spats2l	7.46	7.6	0.06	0.07	-1.1	0.015528	0.715995	spermatogenesis associated, serine-rich 2-like
17289864	Ankrd55	5.68	5.85	0.15	0.1	-1.12	0.01562	0.715995	ankyrin repeat domain 55
17311128	Gm16137	6.71	6.52	0.13	0.07	1.14	0.01559	0.715995	predicted gene 16137
17316272		2.96	2.74	0.16	0.1	1.17	0.015657	0.715995
17359156	Slc35g1	9.99	9.75	0.13	0.1	1.18	0.01553	0.715995	solute carrier family 35, member G1
17366670	Itih5	7.45	7.21	0.14	0.1	1.18	0.015609	0.715995	inter-alpha (globulin) inhibitor H5
17385398	Ermn	6.15	5.7	0.3	0.21	1.37	0.015661	0.715995	ermin, ERM-like protein
17391339	Mall	7.02	6.83	0.12	0.08	1.14	0.015652	0.715995	mal, T cell differentiation protein-like
17404028	Tpd52	8.06	7.94	0.13	0.07	1.08	0.015577	0.715995	tumor protein D52
17451936	Gm2301	5.67	5.96	0.18	0.18	-1.23	0.015634	0.715995	predicted gene 2301
17469016	Wnt7a	7.06	7.31	0.2	0.12	-1.19	0.015611	0.715995	wingless-related MMTV integration site 7A
17234630	Pofut2	9.78	9.66	0.06	0.08	1.09	0.015706	0.716304	protein O-fucosyltransferase 2
17410190	Larp7	10.57	10.64	0.03	0.08	-1.05	0.015709	0.716304	La ribonucleoprotein domain family, member 7
17422832	Fam132a	9.23	8.9	0.16	0.09	1.25	0.015744	0.716931	family with sequence similarity 132, member A
17428050	Fam159a	7.11	7.41	0.12	0.17	-1.23	0.015824	0.719629	family with sequence similarity 159, member A
17350869	Isoc1	11.76	11.72	0.02	0.05	1.03	0.015869	0.72071	isochorismatase domain containing 1
17220937		3.97	3.82	0.07	0.08	1.11	0.016295	0.723333
17233720	Ppa1	11.09	11.19	0.04	0.08	-1.07	0.016618	0.723333	pyrophosphatase (inorganic) 1
17240554		4.55	4.89	0.22	0.19	-1.27	0.016867	0.723333
17240989	2017-09-10	9.44	9.25	0.09	0.16	1.14	0.016213	0.723333	septin 10
17243486	1190007I07Rik	8.06	8.31	0.18	0.11	-1.19	0.016042	0.723333	RIKEN cDNA 1190007I07 gene
17252292	Wscd1	8.5	8.35	0.12	0.05	1.11	0.016006	0.723333	WSC domain containing 1
17253452	Fam222b	9.69	9.75	0.05	0.04	-1.04	0.016911	0.723333	family with sequence similarity 222, member B
17260474	Igfbp3	9.39	9.2	0.1	0.1	1.14	0.016904	0.723333	insulin-like growth factor binding protein 3
17265727	Emc6	8.47	8.54	0.05	0.07	-1.05	0.01672	0.723333	ER membrane protein complex subunit 6
17268169	Dlx4	6.39	6.16	0.08	0.17	1.18	0.016702	0.723333	distal-less homeobox 4
17278561	Eml1	8.99	9.1	0.06	0.08	-1.08	0.016459	0.723333	echinoderm microtubule associated protein like 1
17287081	Id4	7.32	7.95	0.35	0.38	-1.55	0.016478	0.723333	inhibitor of DNA binding 4
17293706	Ctsl	10.93	10.82	0.07	0.13	1.08	0.016122	0.723333	cathepsin L
17301886	Lpar6	10.82	10.65	0.12	0.07	1.12	0.016148	0.723333	lysophosphatidic acid receptor 6
17302325		3.34	2.9	0.17	0.32	1.35	0.016035	0.723333
17307923	Bnip3l	12.59	12.47	0.05	0.09	1.08	0.016284	0.723333	BCL2/adenovirus E1B interacting protein 3-like; BCL2/adenovirus E1B 19 kDa protein-interacting protein 3-like; predicted gene 10480
17318815	Apol11b	4.97	4.7	0.13	0.21	1.21	0.016241	0.723333	apolipoprotein L 11b
17320907	Slc38a1	11.53	11.47	0.04	0.04	1.04	0.016444	0.723333	solute carrier family 38, member 1
17322128	Spryd3	7.7	7.59	0.08	0.08	1.08	0.016621	0.723333	SPRY domain containing 3
17326658	Usp25	10.55	10.38	0.08	0.07	1.12	0.016488	0.723333	ubiquitin specific peptidase 25
17352905		3.83	4.01	0.14	0.17	-1.13	0.016326	0.723333
17356369	Cd248	8.02	8.11	0.05	0.07	-1.07	0.016033	0.723333	CD248 antigen, endosialin
17356604	Fau	8.54	8.45	0.06	0.07	1.07	0.016782	0.723333	Finkel-Biskis-Reilly murine sarcoma virus (FBR-MuSV) ubiquitously expressed (fox derived)
17357895	Olfr1445	3.67	3.43	0.13	0.21	1.18	0.016062	0.723333	olfactory receptor 1445; required for meiotic nuclear division 1 pseudogene
17363903	Prkg1	7.32	7.07	0.15	0.12	1.19	0.016357	0.723333	protein kinase, cGMP-dependent, type I
17373680	Pamr1	5.68	5.46	0.1	0.16	1.16	0.016588	0.723333	peptidase domain containing associated with muscle regeneration 1
17378848	Snhg11	8.14	7.94	0.14	0.12	1.15	0.016392	0.723333	small nucleolar RNA host gene 11
17379375	Gm11455	7.01	7.19	0.07	0.07	-1.14	0.016102	0.723333	predicted gene 11455
17380251	Rab22a	8.85	8.94	0.04	0.06	-1.06	0.01689	0.723333	RAB22A, member RAS oncogene family
17396847	Sox2ot	7.11	7.4	0.16	0.28	-1.23	0.016082	0.723333	SOX2 overlapping transcript (non-protein coding); microRNA 1897
17405642	Vmn2r-ps11	4.12	4.51	0.14	0.3	-1.31	0.016901	0.723333	vomeronasal 2, receptor, pseudogene 11; vomeronasal 2, receptor 7; vomeronasal 2, receptor 6
17407956	Car14	11.01	10.84	0.09	0.17	1.13	0.016588	0.723333	carbonic anhydrase 14
17411361	Gm20389	5	5.12	0.05	0.09	-1.09	0.01667	0.723333	predicted gene 20389
17430657	Gm12970	6.53	6.82	0.08	0.17	-1.22	0.016693	0.723333	predicted gene 12970
17436607	Sh3bp2	8.6	8.49	0.05	0.11	1.08	0.016676	0.723333	SH3-domain binding protein 2
17446269	Smarcd3	8.05	8.19	0.09	0.08	-1.11	0.016892	0.723333	SWI/SNF related, matrix associated, actin dependent regulator of chromatin, subfamily d, member 3
17451356	Sgsm1	7.48	7.4	0.08	0.1	1.06	0.016848	0.723333	small G protein signaling modulator 1
17458885	Ppp1r17	6.04	6.21	0.16	0.3	-1.13	0.016688	0.723333	protein phosphatase 1, regulatory subunit 17
17460366	Add2	7.18	7.37	0.12	0.13	-1.14	0.016715	0.723333	adducin 2 (beta)
17486025	Nlrp2	4.61	4.8	0.12	0.1	-1.14	0.016912	0.723333	NLR family, pyrin domain containing 2
17488013	Hnrnpul1	12	11.95	0.03	0.04	1.03	0.016284	0.723333	heterogeneous nuclear ribonucleoprotein U-like 1
17497421	Bnip3	9.37	8.96	0.27	0.27	1.33	0.016863	0.723333	BCL2/adenovirus E1B interacting protein 3; predicted pseudogene 16439
17497854	Deaf1	9.75	9.66	0.07	0.07	1.06	0.016657	0.723333	deformed epidermal autoregulatory factor 1 (Drosophila)
17499353	Cdc16	10.34	10.4	0.04	0.04	-1.05	0.016047	0.723333	CDC16 cell division cycle 16
17514936	Zfp317	8.69	8.56	0.06	0.09	1.09	0.016465	0.723333	zinc finger protein 317
17520922	Rab6b	9.28	9.11	0.06	0.14	1.12	0.016578	0.723333	RAB6B, member RAS oncogene family
17541846	Mmgt1	8.95	9.01	0.03	0.06	-1.04	0.016756	0.723333	membrane magnesium transporter 1
17450400	Gm10047	6.27	6.41	0.11	0.07	-1.1	0.01695	0.724049	predicted gene 10047
17489558	Scgb2b24	4.02	4.59	0.25	0.44	-1.49	0.016982	0.724522	secretoglobin, family 2B, member 24
17258328	Tsen54	8.8	8.62	0.1	0.06	1.13	0.017211	0.725263	tRNA splicing endonuclease 54 homolog (S. cerevisiae)
17265777	Olfr381	2.41	2.63	0.12	0.24	-1.16	0.017255	0.725263	olfactory receptor 381
17279980	Vsnl1	7.59	7.32	0.12	0.2	1.21	0.017078	0.725263	visinin-like 1
17293085	Hnrnpa0	10.96	10.83	0.06	0.08	1.09	0.017185	0.725263	heterogeneous nuclear ribonucleoprotein A0
17306952	Mcpt9	3.61	3.27	0.19	0.24	1.26	0.017137	0.725263	mast cell protease 9
17307184	Lats2	9.06	8.96	0.06	0.09	1.08	0.017251	0.725263	large tumor suppressor 2
17337120	H2-Q9	9.31	9.08	0.09	0.11	1.18	0.017268	0.725263	histocompatibility 2, Q region locus 9; histocompatibility 2, Q region locus 7; histocompatibility 2, Q region locus 5
17380963	BC051628	6.53	6.73	0.11	0.13	-1.15	0.017172	0.725263	cDNA sequence BC051628
17391285		5.17	5.43	0.1	0.14	-1.2	0.017146	0.725263
17402513	Neurog2	7.83	8.1	0.15	0.16	-1.21	0.017068	0.725263	neurogenin 2
17411420	Cth	8.94	8.83	0.08	0.07	1.08	0.01727	0.725263	cystathionase (cystathionine gamma-lyase)
17442691	Zfp664	9.33	9.28	0.06	0.06	1.04	0.017222	0.725263	zinc finger protein 664; uncharacterized LOC768253
17500401	Tti2	9.57	9.5	0.06	0.09	1.05	0.017273	0.725263	TELO2 interacting protein 2
17293903	Zfp708	5.83	5.59	0.1	0.18	1.19	0.017389	0.725394	zinc finger protein 708
17317486	Fam49b	10.78	10.66	0.06	0.11	1.08	0.017347	0.725394	family with sequence similarity 49, member B
17341175	Gm10510	5.54	5.38	0.17	0.14	1.12	0.017403	0.725394	predicted gene 10510
17353169	Gm9955	8.15	8.26	0.06	0.1	-1.07	0.017346	0.725394	predicted gene 9955
17473477	U2af2	11.93	12	0.04	0.04	-1.05	0.017313	0.725394	U2 small nuclear ribonucleoprotein auxiliary factor (U2AF) 2
17486015	Vmn1r55	4.03	4.32	0.11	0.22	-1.22	0.017391	0.725394	vomeronasal 1 receptor 55
17238064	Stat6	8.23	8.03	0.18	0.04	1.15	0.017504	0.726109	signal transducer and activator of transcription 6
17438423	Paics	11.03	10.95	0.03	0.06	1.06	0.017465	0.726109	phosphoribosylaminoimidazole carboxylase, phosphoribosylaminoribosylaminoimidazole, succinocarboxamide synthetase
17449673	Naaa	7.88	7.64	0.18	0.07	1.18	0.017468	0.726109	N-acylethanolamine acid amidase
17536076		2.26	2.38	0.12	0.14	-1.08	0.017483	0.726109
17411268	5730460C07Rik	6.1	6.26	0.1	0.17	-1.12	0.01754	0.726265	RIKEN cDNA 5730460C07 gene
17524141	Med17	9.04	9	0.04	0.03	1.03	0.01755	0.726265	mediator complex subunit 17
17250710	Trpv2	5.88	5.99	0.06	0.08	-1.08	0.017806	0.727024	transient receptor potential cation channel, subfamily V, member 2
17289329	Fam169a	8.74	8.55	0.14	0.08	1.14	0.017812	0.727024	family with sequence similarity 169, member A
17294547	Nr2f1	9.42	9.58	0.1	0.07	-1.12	0.017826	0.727024	nuclear receptor subfamily 2, group F, member 1
17302711	Cldn10	6.44	6.63	0.05	0.12	-1.14	0.017884	0.727024	claudin 10
17315789	Wdr70	9.71	9.58	0.07	0.08	1.1	0.017686	0.727024	WD repeat domain 70
17316120	Cdh6	10.86	10.76	0.09	0.1	1.08	0.017607	0.727024	cadherin 6
17344658	Gm10499	3.96	4.19	0.14	0.05	-1.17	0.017849	0.727024	predicted gene 10499; predicted gene 8909
17394102	Kcns1	5.81	5.88	0.06	0.02	-1.05	0.017846	0.727024	K+ voltage-gated channel, subfamily S, 1
17415774	Foxd3	7.54	7.45	0.08	0.05	1.06	0.017617	0.727024	forkhead box D3
17419469	Rpa2	9.92	10.03	0.06	0.06	-1.08	0.017854	0.727024	replication protein A2
17440201	Pigg	7.6	7.46	0.1	0.09	1.1	0.017885	0.727024	phosphatidylinositol glycan anchor biosynthesis, class G
17463967	Capza3	4.96	5.14	0.07	0.17	-1.13	0.017735	0.727024	capping protein (actin filament) muscle Z-line, alpha 3
17469116	Trh	7.88	7.37	0.43	0.31	1.42	0.017856	0.727024	thyrotropin releasing hormone
17497693	Sirt3	7.57	7.74	0.1	0.07	-1.13	0.017848	0.727024	sirtuin 3 (silent mating type information regulation 2, homolog) 3 (S. cerevisiae); proteasome (prosome, macropain) 26S subunit, non-ATPase, 13
17548850	Gm5637	9.76	9.6	0.11	0.12	1.12	0.017842	0.727024	predicted pseudogene 5637
17336213	Daxx	9.51	9.43	0.07	0.05	1.06	0.017983	0.728488	Fas death domain-associated protein
17470060	Rassf4	6.87	7.21	0.14	0.24	-1.27	0.017978	0.728488	Ras association (RalGDS/AF-6) domain family member 4
17513479	Tldc1	7.88	7.7	0.06	0.09	1.13	0.017984	0.728488	TBC/LysM associated domain containing 1
17471155	Kcna1	7.65	7.46	0.14	0.15	1.14	0.018009	0.728636	potassium voltage-gated channel, shaker-related subfamily, member 1
17360800	Eno4	6.64	6.79	0.1	0.07	-1.11	0.018071	0.730284	enolase 4
17400048	Rorc	6.07	5.87	0.08	0.16	1.15	0.0181	0.730595	RAR-related orphan receptor gamma
17229813	Nhlh1	6.16	6.86	0.27	0.38	-1.62	0.018417	0.730671	nescient helix loop helix 1
17235837	Zfp873	7.53	7.64	0.05	0.17	-1.08	0.019161	0.730671	zinc finger protein 873
17236049	Rfx4	8.61	8.77	0.15	0.15	-1.12	0.019105	0.730671	regulatory factor X, 4 (influences HLA class II expression)
17243884	Gm16235	6.5	6.82	0.1	0.2	-1.24	0.018433	0.730671	predicted gene 16235
17248242	Snrnp25	9.73	9.6	0.09	0.09	1.09	0.018296	0.730671	small nuclear ribonucleoprotein 25 (U11/U12)
17249328	Agxt2l2	8.62	8.51	0.08	0.08	1.08	0.018536	0.730671	alanine-glyoxylate aminotransferase 2-like 2
17250055	1810065E05Rik	4.59	4.8	0.13	0.14	-1.16	0.018641	0.730671	RIKEN cDNA 1810065E05 gene
17250080	Trim58	6.18	5.91	0.18	0.16	1.21	0.018993	0.730671	tripartite motif-containing 58
17256273	Gm11940	8.22	8.38	0.17	0.08	-1.12	0.018462	0.730671	predicted gene 11940
17260869	Slc1a4	9.2	9.04	0.18	0.06	1.12	0.019083	0.730671	solute carrier family 1 (glutamate/neutral amino acid transporter), member 4
17268120	Pdk2	7.89	7.78	0.08	0.11	1.09	0.018903	0.730671	pyruvate dehydrogenase kinase, isoenzyme 2
17272468	St6galnac2	7.25	6.95	0.16	0.2	1.23	0.01869	0.730671	ST6 (alpha-N-acetyl-neuraminyl-2,3-beta-galactosyl-1,3)-N-acetylgalactosaminide alpha-2,6-sialyltransferase 2
17273910	Hs1bp3	9.13	8.96	0.08	0.11	1.13	0.018441	0.730671	HCLS1 binding protein 3
17279893	Klhl29	8.75	8.58	0.07	0.1	1.12	0.018782	0.730671	kelch-like 29
17284710	Dnah11	6.01	5.92	0.05	0.03	1.07	0.018574	0.730671	dynein, axonemal, heavy chain 11
17286254	Mboat1	7.43	7.25	0.1	0.1	1.13	0.018561	0.730671	membrane bound O-acyltransferase domain containing 1
17306071	Tmem55b	9.91	9.8	0.06	0.08	1.08	0.01862	0.730671	transmembrane protein 55b
17312850	Triobp	9.49	9.28	0.12	0.1	1.16	0.019119	0.730671	TRIO and F-actin binding protein
17313850	Gm4825	3.95	4.42	0.31	0.26	-1.38	0.01832	0.730671	predicted pseudogene 4825
17320614	Kif21a	8.94	9.13	0.05	0.16	-1.14	0.018818	0.730671	kinesin family member 21A
17326166	Cd47	9.42	9.24	0.08	0.12	1.13	0.018172	0.730671	CD47 antigen (Rh-related antigen, integrin-associated signal transducer)
17326180	Gm19723	4.08	4.21	0.13	0.1	-1.09	0.018455	0.730671	predicted gene, 19723
17327907		3.99	4.14	0.1	0.12	-1.1	0.018835	0.730671
17328792	Dgcr2	10.46	10.39	0.05	0.04	1.05	0.018404	0.730671	DiGeorge syndrome critical region gene 2; predicted gene 20518
17335060	Itpr3	7.56	7.42	0.11	0.11	1.1	0.018472	0.730671	inositol 1,4,5-triphosphate receptor 3
17337122	H2-Q6	7.65	7.49	0.09	0.16	1.12	0.019	0.730671	histocompatibility 2, Q region locus 6; histocompatibility 2, Q region locus 8
17339172		9.38	9.62	0.15	0.15	-1.18	0.018158	0.730671
17342544	Solh	9.14	9.07	0.05	0.02	1.05	0.018408	0.730671	small optic lobes homolog (Drosophila)
17371574	Myo3b	5.31	5.19	0.06	0.09	1.09	0.018823	0.730671	myosin IIIB
17372039	Hoxd12	6.28	6.19	0.09	0.12	1.06	0.01916	0.730671	homeobox D12
17378272	Raly	11.33	11.39	0.05	0.03	-1.04	0.018339	0.730671	hnRNP-associated with lethal yellow
17389195	Gm13941	4.33	4.5	0.1	0.09	-1.12	0.018497	0.730671	predicted gene 13941; predicted gene 13942
17396162	Car2	10.07	9.77	0.22	0.11	1.24	0.019156	0.730671	carbonic anhydrase 2
17420777	Aldh4a1	8.03	7.93	0.06	0.05	1.07	0.018928	0.730671	aldehyde dehydrogenase 4 family, member A1
17441610	Tbx5	7.13	7.36	0.15	0.19	-1.17	0.018914	0.730671	T-box 5
17469601	Gm20387	6.09	6.01	0.07	0.02	1.06	0.018233	0.730671	predicted gene 20387
17478225	Ldha	10.43	10.31	0.06	0.09	1.09	0.018885	0.730671	lactate dehydrogenase A
17480143	Dlg2	4.67	4.87	0.1	0.13	-1.15	0.018613	0.730671	discs, large homolog 2 (Drosophila)
17486408	Vmn2r50	4.53	4.82	0.24	0.19	-1.23	0.018489	0.730671	vomeronasal 2, receptor 50
17494438	Usp17lb	4.57	4.17	0.25	0.21	1.32	0.018975	0.730671	ubiquitin specific peptidase 17-like B
17496367	Slx1b	8.69	8.55	0.09	0.08	1.1	0.018815	0.730671	SLX1 structure-specific endonuclease subunit homolog B (S. cerevisiae)
17506042	Cdh13	7.02	6.76	0.18	0.14	1.19	0.018408	0.730671	cadherin 13
17508984		5.45	5.69	0.19	0.14	-1.18	0.01885	0.730671
17519906	Gm2109	5.71	5.92	0.07	0.14	-1.16	0.018791	0.730671	predicted gene 2109
17522319	Cspg5	7.43	7.63	0.17	0.07	-1.15	0.018442	0.730671	chondroitin sulfate proteoglycan 5
17536995	Mir374c	2.83	2.57	0.17	0.18	1.19	0.018916	0.730671	microRNA 374c; microRNA 374
17544969	Col4a6	7.28	7.08	0.13	0.08	1.14	0.018545	0.730671	collagen, type IV, alpha 6
17548622	Fam103a1	10.81	10.69	0.07	0.08	1.09	0.01893	0.730671	family with sequence similarity 103, member A1; predicted gene 4199
17549502	AI464131	6.31	6.09	0.07	0.13	1.16	0.019066	0.730671	expressed sequence AI464131
17549654	AI464131	6.31	6.09	0.07	0.13	1.16	0.019066	0.730671	expressed sequence AI464131
17543529	Slc7a3	6.89	6.48	0.35	0.1	1.33	0.019208	0.731658	solute carrier family 7 (cationic amino acid transporter, y+ system), member 3
17413466	A630077J23Rik	4.61	4.93	0.17	0.17	-1.24	0.019243	0.731717	RIKEN cDNA A630077J23 gene
17513389	Mphosph6	11.24	11.33	0.06	0.06	-1.06	0.019252	0.731717	M phase phosphoprotein 6; predicted gene 11448
17538947	3010001F23Rik	7.56	7.7	0.1	0.08	-1.1	0.019279	0.731931	RIKEN cDNA 3010001F23 gene
17519579	Gclc	10.08	10	0.05	0.05	1.06	0.019322	0.732753	glutamate-cysteine ligase, catalytic subunit
17545904		6.99	7.25	0.13	0.17	-1.2	0.019353	0.733134
17281126	Snx6	10.47	10.42	0.04	0.07	1.04	0.019466	0.735763	sorting nexin 6
17548624	Fus	5.16	5.33	0.12	0.08	-1.13	0.01945	0.735763	fused in sarcoma
17447289	Nop14	9.34	9.23	0.07	0.06	1.07	0.01949	0.735869	NOP14 nucleolar protein
17411392	Fpgt	7.36	7.28	0.08	0.08	1.06	0.019515	0.736028	fucose-1-phosphate guanylyltransferase
17235748	Aes	9.94	10.18	0.17	0.2	-1.18	0.019538	0.736062	amino-terminal enhancer of split
17233835	Rufy2	9.18	9.08	0.07	0.09	1.07	0.019716	0.736174	RUN and FYVE domain-containing 2
17245383	Helb	7.66	7.54	0.05	0.12	1.09	0.01961	0.736174	helicase (DNA) B
17254827	Supt4a	9.26	9.39	0.09	0.06	-1.09	0.019804	0.736174	suppressor of Ty 4A; predicted gene 3258
17264647	Tmem88	10.53	10.4	0.07	0.13	1.1	0.019732	0.736174	transmembrane protein 88
17276583	Gm10451	5.72	5.57	0.11	0.11	1.11	0.019779	0.736174	predicted gene 10451
17324661	Dlg1	10.7	10.56	0.08	0.1	1.11	0.019644	0.736174	discs, large homolog 1 (Drosophila)
17328187	Rsl1d1	11.71	11.63	0.05	0.06	1.06	0.019647	0.736174	ribosomal L1 domain containing 1
17337545	Ubd	4.08	4.3	0.12	0.16	-1.16	0.019665	0.736174	ubiquitin D
17352862	Aqp4	6.78	6.57	0.1	0.11	1.16	0.019818	0.736174	aquaporin 4
17354014	Prelid2	8.92	8.74	0.09	0.17	1.13	0.019749	0.736174	PRELI domain containing 2
17530923	Lsmem2	5.73	5.93	0.05	0.16	-1.15	0.019702	0.736174	leucine-rich single-pass membrane protein 2
17543102		3.12	3.62	0.21	0.33	-1.42	0.019759	0.736174
17544164	Rps6ka6	10.32	10.37	0.03	0.03	-1.03	0.019569	0.736174	ribosomal protein S6 kinase polypeptide 6
17376685	Plcb1	8.24	8.02	0.16	0.14	1.17	0.019864	0.737067	phospholipase C, beta 1
17292974	H2afy	11.83	11.87	0.05	0.05	-1.03	0.019908	0.737329	H2A histone family, member Y
17295125	F2rl1	6.58	6.21	0.21	0.1	1.29	0.020162	0.737329	coagulation factor II (thrombin) receptor-like 1
17370705	Lypd6	8.21	8.37	0.08	0.12	-1.12	0.020046	0.737329	LY6/PLAUR domain containing 6
17372797	Olfr1034	6.89	6.67	0.19	0.17	1.17	0.020078	0.737329	olfactory receptor 1034
17399347	Thbs3	8.56	8.35	0.16	0.07	1.16	0.019987	0.737329	thrombospondin 3
17405017	C430002E04Rik	5.28	5.47	0.13	0.26	-1.14	0.020194	0.737329	RIKEN cDNA C430002E04 gene
17417030	Skint4	4.13	3.97	0.09	0.15	1.12	0.020185	0.737329	selection and upkeep of intraepithelial T cells 4
17422138	Gpr153	7.51	7.32	0.05	0.14	1.14	0.020134	0.737329	G protein-coupled receptor 153
17425533	Epb4.1l4b	6.67	6.37	0.18	0.11	1.23	0.020213	0.737329	erythrocyte protein band 4.1-like 4b
17446289	Wdr86	9.41	9.26	0.1	0.06	1.11	0.020193	0.737329	WD repeat domain 86
17458431	Svs1	4.66	4.39	0.14	0.15	1.2	0.020072	0.737329	seminal vesicle secretory protein 1
17492870	Bnc1	6.29	6.03	0.18	0.17	1.2	0.020106	0.737329	basonuclin 1
17494596	Tpp1	10.82	10.75	0.04	0.07	1.06	0.020056	0.737329	tripeptidyl peptidase I
17541008	Snora69	9.66	9.44	0.14	0.09	1.17	0.020035	0.737329	small nucleolar RNA, H/ACA box 69
17549050		4.55	4.38	0.08	0.12	1.13	0.019969	0.737329
17549056		4.55	4.38	0.08	0.12	1.13	0.019969	0.737329
17337673	Gm21946	4.41	4.72	0.14	0.26	-1.24	0.020236	0.737401	predicted gene, 21946
17230877		4.2	4.31	0.12	0.11	-1.08	0.020659	0.73884
17241436	Ddx21	11.68	11.54	0.09	0.08	1.1	0.020369	0.73884	DEAD (Asp-Glu-Ala-Asp) box polypeptide 21
17257568	Tcam1	6.2	6.32	0.1	0.1	-1.09	0.020571	0.73884	testicular cell adhesion molecule 1
17260644	Ddc	6.2	6.46	0.15	0.15	-1.2	0.020633	0.73884	dopa decarboxylase
17270062	Tmem101	7.29	7.13	0.07	0.13	1.12	0.020746	0.73884	transmembrane protein 101
17302889	Pcca	9.43	9.23	0.06	0.13	1.15	0.020382	0.73884	propionyl-Coenzyme A carboxylase, alpha polypeptide
17329819	Lrrc33	7.16	7.3	0.17	0.06	-1.1	0.020448	0.73884	leucine rich repeat containing 33
17332107	4932438H23Rik	5.78	6.05	0.12	0.17	-1.21	0.020695	0.73884	RIKEN cDNA 4932438H23 gene
17343542	Morc2b	5.67	5.78	0.09	0.06	-1.09	0.020629	0.73884	microrchidia 2B
17376867	Btbd3	8.11	8	0.05	0.08	1.07	0.020531	0.73884	BTB (POZ) domain containing 3
17401086	Sike1	9.68	9.37	0.17	0.15	1.23	0.020568	0.73884	suppressor of IKBKE 1
17404174	1810022K09Rik	7.43	7.15	0.16	0.18	1.21	0.020595	0.73884	RIKEN cDNA 1810022K09 gene
17428553	Rad54l	9.15	9.23	0.06	0.06	-1.06	0.020351	0.73884	RAD54 like (S. cerevisiae)
17431101	Rps6ka1	9.29	9.2	0.08	0.05	1.07	0.020357	0.73884	ribosomal protein S6 kinase polypeptide 1
17431588	Ephb2	10.56	10.67	0.08	0.11	-1.08	0.020723	0.73884	Eph receptor B2
17439479		2.46	2.77	0.15	0.21	-1.24	0.02054	0.73884
17455307	Cdx2	6.24	6.11	0.05	0.08	1.1	0.020514	0.73884	caudal type homeobox 2
17465115	Cadps2	6.41	6.29	0.06	0.07	1.08	0.020711	0.73884	Ca2+-dependent activator protein for secretion 2
17488406	Supt5	10.67	10.62	0.03	0.04	1.04	0.020557	0.73884	suppressor of Ty 5
17498015	Tollip	8.78	8.85	0.03	0.06	-1.05	0.020484	0.73884	toll interacting protein
17524081	1700012B09Rik	6.46	6.55	0.05	0.08	-1.07	0.020728	0.73884	RIKEN cDNA 1700012B09 gene
17531395	Fbxw23	5.37	5.85	0.21	0.32	-1.39	0.020747	0.73884	F-box and WD-40 domain protein 23
17319405	Snord43	8.75	8.59	0.13	0.12	1.12	0.020787	0.73951	small nucleolar RNA, C/D box 43
17461124	Arl6ip5	8.5	8.69	0.1	0.05	-1.14	0.020827	0.739519	ADP-ribosylation factor-like 6 interacting protein 5
17525725	Olfr948	3.42	3.61	0.14	0.22	-1.14	0.020831	0.739519	olfactory receptor 948
17381026	Lime1	8.55	8.48	0.06	0.06	1.06	0.02088	0.740503	Lck interacting transmembrane adaptor 1; zinc finger, CCCH-type with G patch domain
17470988	Ptms	9.19	9.26	0.04	0.1	-1.05	0.020935	0.741696	parathymosin
17237077		2.47	2.75	0.14	0.14	-1.21	0.02097	0.742176
17246569	Gm11944	8.17	8.3	0.05	0.18	-1.1	0.021066	0.744339	predicted gene 11944
17287066	Rnf144b	8.06	7.87	0.14	0.08	1.14	0.021074	0.744339	ring finger protein 144B
17248191	Gpr75	7.11	7.39	0.2	0.1	-1.22	0.021212	0.746911	G protein-coupled receptor 75
17528247	Kbtbd13	6.04	5.78	0.11	0.17	1.19	0.021187	0.746911	kelch repeat and BTB (POZ) domain containing 13
17549762	Adora2b	7.42	7.53	0.09	0.06	-1.08	0.021197	0.746911	adenosine A2b receptor
17226039	Gm20753	5.62	5.94	0.09	0.22	-1.25	0.021425	0.74764	predicted gene, 20753
17257150	C130046K22Rik	7.51	7.36	0.1	0.09	1.11	0.021415	0.74764	RIKEN cDNA C130046K22 gene
17288467	Lpcat1	10.53	10.38	0.06	0.08	1.1	0.021366	0.74764	lysophosphatidylcholine acyltransferase 1
17369340	Gpr107	8.85	8.72	0.04	0.09	1.09	0.021373	0.74764	G protein-coupled receptor 107
17374514	1700054M17Rik	5.69	5.92	0.15	0.12	-1.17	0.02145	0.74764	RIKEN cDNA 1700054M17 gene
17439687	Ptpn13	10.28	10.16	0.04	0.09	1.09	0.021427	0.74764	protein tyrosine phosphatase, non-receptor type 13
17445370	Cldn12	8.58	8.45	0.09	0.07	1.1	0.021434	0.74764	claudin 12
17461471		5.31	5.45	0.12	0.1	-1.1	0.021385	0.74764
17467011	Gm15863	6.62	6.53	0.07	0.12	1.06	0.021285	0.74764	predicted gene 15863
17537019	Pbdc1	9.62	9.79	0.1	0.07	-1.12	0.021352	0.74764	polysaccharide biosynthesis domain containing 1
17211531		5.25	5.63	0.16	0.27	-1.3	0.021844	0.749129
17214147		2.45	2.66	0.13	0.13	-1.15	0.021937	0.749129
17226531	Lct	6.26	6.36	0.05	0.1	-1.07	0.021906	0.749129	lactase
17233794		8.73	8.59	0.11	0.09	1.1	0.021971	0.749129
17234339	Adora2a	8.13	7.96	0.07	0.13	1.13	0.021707	0.749129	adenosine A2a receptor
17269464	Jup	8.38	8.24	0.05	0.1	1.1	0.021679	0.749129	junction plakoglobin
17274775	Lamb1	9.67	9.48	0.07	0.15	1.14	0.021645	0.749129	laminin B1
17300650	Nop9	9.45	9.32	0.08	0.07	1.1	0.021705	0.749129	NOP9 nucleolar protein
17326504		8.28	8.54	0.17	0.17	-1.2	0.021905	0.749129
17333966	Zfp760	9.9	9.73	0.09	0.11	1.13	0.021992	0.749129	zinc finger protein 760
17344907	Olfr117	2.71	2.92	0.07	0.18	-1.16	0.021734	0.749129	olfactory receptor 117
17351919	Hdhd2	8.88	8.94	0.06	0.05	-1.05	0.021723	0.749129	haloacid dehalogenase-like hydrolase domain containing 2
17363865	Gldc	10.83	10.68	0.09	0.07	1.11	0.021926	0.749129	glycine decarboxylase
17372862	Olfr153	3.41	3.62	0.17	0.28	-1.16	0.021679	0.749129	olfactory receptor 153
17378540	Romo1	10.7	10.8	0.04	0.07	-1.06	0.021985	0.749129	reactive oxygen species modulator 1
17383441	Barhl1	6.66	6.92	0.2	0.13	-1.2	0.021647	0.749129	BarH-like 1 (Drosophila)
17440335	Vmn2r17	4.41	4.76	0.29	0.17	-1.27	0.021986	0.749129	vomeronasal 2, receptor 17
17443752	Cops6	11.28	11.36	0.05	0.07	-1.06	0.021582	0.749129	COP9 (constitutive photomorphogenic) homolog, subunit 6 (Arabidopsis thaliana)
17450748	Mfsd7a	6.57	6.4	0.14	0.14	1.12	0.021746	0.749129	major facilitator superfamily domain containing 7A
17464950	Tfec	5.91	6.17	0.16	0.16	-1.19	0.021885	0.749129	transcription factor EC
17486078	Zfp583	7.09	6.98	0.07	0.12	1.08	0.021822	0.749129	zinc finger protein 583
17492244	Ntrk3	7.83	7.59	0.17	0.05	1.17	0.021952	0.749129	neurotrophic tyrosine kinase, receptor, type 3
17512009	Csnk2a2	11.47	11.43	0.04	0.03	1.03	0.021754	0.749129	casein kinase 2, alpha prime polypeptide
17545291	Tmem29	7.82	7.91	0.04	0.07	-1.06	0.022026	0.749551	transmembrane protein 29
17269281	Krt33b	5.85	6.12	0.16	0.21	-1.21	0.022205	0.749637	keratin 33B
17320844	Dbx2	5.59	5.86	0.08	0.15	-1.2	0.022182	0.749637	developing brain homeobox 2
17353650	Ecscr	8.37	8.28	0.07	0.09	1.06	0.022113	0.749637	endothelial cell surface expressed chemotaxis and apoptosis regulator
17358690	Papss2	7.07	6.93	0.08	0.08	1.1	0.022223	0.749637	3'-phosphoadenosine 5'-phosphosulfate synthase 2
17360260	Sorcs3	6.99	6.88	0.1	0.12	1.08	0.022193	0.749637	sortilin-related VPS10 domain containing receptor 3
17454216	Zfp113	9.1	9.2	0.07	0.07	-1.07	0.022187	0.749637	zinc finger protein 113
17455431	5930430L01Rik	7.78	7.92	0.07	0.11	-1.1	0.022101	0.749637	RIKEN cDNA 5930430L01 gene; katanin p60 subunit A-like 1
17469136	Adamts9	9.76	9.54	0.15	0.17	1.17	0.022225	0.749637	a disintegrin-like and metallopeptidase (reprolysin type) with thrombospondin type 1 motif, 9
17498906	Myo16	6.4	6.7	0.11	0.25	-1.23	0.02217	0.749637	myosin XVI
17279381	Cep170b	9.32	9.11	0.17	0.06	1.16	0.022381	0.749799	centrosomal protein 170B
17292023		5.6	5.49	0.07	0.14	1.08	0.022434	0.749799
17301489	Stmn4	5.86	6.28	0.23	0.19	-1.33	0.022407	0.749799	stathmin-like 4
17331251	Olfr193	2.59	2.73	0.06	0.17	-1.1	0.022376	0.749799	olfactory receptor 193
17360406	Pdcd4	10.47	10.27	0.08	0.15	1.15	0.022346	0.749799	programmed cell death 4
17365911	Ablim1	7.47	7.38	0.07	0.05	1.07	0.022447	0.749799	actin-binding LIM protein 1
17374058	Kif18a	9.52	9.4	0.07	0.07	1.08	0.022424	0.749799	kinesin family member 18A
17456841	Klhdc10	10.79	10.88	0.05	0.07	-1.06	0.022393	0.749799	kelch domain containing 10
17457060	Gm14540	5.53	5.34	0.1	0.16	1.14	0.022253	0.749799	predicted gene 14540
17537260	2010106E10Rik	4.19	4.46	0.12	0.2	-1.21	0.022304	0.749799	RIKEN cDNA 2010106E10 gene
17232750	Slc22a16	5.93	6.01	0.07	0.05	-1.06	0.022599	0.749802	solute carrier family 22 (organic cation transporter), member 16
17237547	Cpm	7.25	7.11	0.09	0.09	1.1	0.022507	0.749802	carboxypeptidase M
17285204	Ero1lb	6.59	6.46	0.12	0.04	1.1	0.022589	0.749802	ERO1-like beta (S. cerevisiae)
17302061	Nufip1	10.67	10.6	0.05	0.08	1.05	0.022583	0.749802	nuclear fragile X mental retardation protein interacting protein 1
17506230	6430548M08Rik	6.8	6.93	0.03	0.1	-1.09	0.02252	0.749802	RIKEN cDNA 6430548M08 gene
17512846	Atxn1l	10.34	10.27	0.06	0.04	1.05	0.022486	0.749802	ataxin 1-like
17520537	Gk5	6.83	6.48	0.09	0.18	1.27	0.022584	0.749802	glycerol kinase 5 (putative)
17338258	AI661453	7.11	6.92	0.15	0.11	1.14	0.022677	0.750775	expressed sequence AI661453
17389608	Meis2	10.81	10.66	0.09	0.07	1.11	0.022654	0.750775	Meis homeobox 2
17407332	Snapin	9.28	9.21	0.06	0.04	1.05	0.022694	0.750775	SNAP-associated protein
17246790	Gatsl3	7.39	7.2	0.19	0.08	1.14	0.022735	0.751394	GATS protein-like 3
17236836	Atp2b1	11.04	10.93	0.05	0.07	1.08	0.022786	0.751663	ATPase, Ca++ transporting, plasma membrane 1
17318587	Slc39a4	6.36	6.25	0.07	0.11	1.08	0.022782	0.751663	solute carrier family 39 (zinc transporter), member 4
17245686	LOC100504608	6.07	5.98	0.05	0.18	1.06	0.022925	0.754423	protein FAM119B-like
17249929	Larp1	11.83	11.7	0.08	0.05	1.09	0.022957	0.754423	La ribonucleoprotein domain family, member 1
17342642	Dusp1	9.1	9.03	0.05	0.03	1.05	0.022936	0.754423	dual specificity phosphatase 1
17498502	Ccnd1	11.38	11.45	0.04	0.05	-1.05	0.022938	0.754423	cyclin D1
17215240	Efhd1	7.01	6.73	0.17	0.22	1.21	0.025031	0.75658	EF hand domain containing 1
17223649	4930448K12Rik	5.01	4.88	0.11	0.11	1.1	0.024607	0.75658	RIKEN cDNA 4930448K12 gene
17240663		4.38	4.85	0.38	0.23	-1.39	0.024367	0.75658
17243481	Gm1553	3.47	3.67	0.11	0.25	-1.16	0.024983	0.75658	predicted gene 1553
17244653		2.96	3.34	0.18	0.2	-1.3	0.024612	0.75658
17245264	Slc35e3	10.33	10.27	0.07	0.06	1.04	0.023813	0.75658	solute carrier family 35, member E3
17247176	Ramp3	7.57	7.43	0.09	0.12	1.1	0.023388	0.75658	receptor (calcitonin) activity modifying protein 3
17248488	Gm12126	5.05	5.18	0.11	0.05	-1.1	0.023999	0.75658	predicted gene 12126
17248621	Ccnjl	10.87	10.79	0.04	0.04	1.06	0.024231	0.75658	cyclin J-like
17250225	Jmjd4	9.55	9.63	0.05	0.04	-1.06	0.024574	0.75658	jumonji domain containing 4
17250475	Llgl1	10.57	10.5	0.04	0.09	1.05	0.023342	0.75658	lethal giant larvae homolog 1 (Drosophila)
17251278	9130017K11Rik	5.51	5.74	0.14	0.15	-1.17	0.024053	0.75658	RIKEN cDNA 9130017K11 gene
17261266	Prorsd1	7.9	7.79	0.09	0.06	1.08	0.025068	0.75658	prolyl-tRNA synthetase domain containing 1
17261865	Ccng1	10.46	10.63	0.09	0.1	-1.13	0.024719	0.75658	cyclin G1
17262124	2310031A07Rik	5.98	6.13	0.11	0.06	-1.11	0.025117	0.75658	RIKEN cDNA 2310031A07 gene
17263087	Gm12247	7.77	7.64	0.03	0.11	1.09	0.023286	0.75658	predicted gene 12247
17266038	Fam101b	9.24	9.16	0.04	0.06	1.05	0.023682	0.75658	family with sequence similarity 101, member B
17268729	Fbxl20	7.92	7.81	0.06	0.05	1.08	0.023677	0.75658	F-box and leucine-rich repeat protein 20
17269250	Gm11564	6.44	6.12	0.2	0.21	1.24	0.023599	0.75658	predicted gene 11564
17272745	Usp36	9.58	9.43	0.1	0.07	1.11	0.023234	0.75658	ubiquitin specific peptidase 36
17275436	Akap6	6.38	6.68	0.11	0.28	-1.23	0.024399	0.75658	A kinase (PRKA) anchor protein 6
17279427	Btbd6	9.21	9.09	0.08	0.1	1.08	0.024815	0.75658	BTB (POZ) domain containing 6
17282148	Vti1b	8.58	8.52	0.03	0.03	1.04	0.024527	0.75658	vesicle transport through interaction with t-SNAREs 1B
17284108	Gm266	8.06	7.92	0.04	0.12	1.1	0.023366	0.75658	predicted gene 266
17286788		6.61	6.67	0.05	0.05	-1.04	0.024792	0.75658
17288043		6.85	7.06	0.13	0.17	-1.16	0.024441	0.75658
17289103	Serinc5	8.88	9.05	0.06	0.14	-1.12	0.02396	0.75658	serine incorporator 5
17290738	Hecw1	6.71	6.62	0.09	0.09	1.06	0.023714	0.75658	HECT, C2 and WW domain containing E3 ubiquitin protein ligase 1
17294489	Arsk	8.31	8.26	0.09	0.03	1.03	0.025262	0.75658	arylsulfatase K
17296793	Gm3159	4.6	4.82	0.19	0.24	-1.16	0.023302	0.75658	predicted gene 3159
17297490	Fut11	9.17	9.1	0.08	0.07	1.05	0.024209	0.75658	fucosyltransferase 11
17298757	Antxrl	4.49	4.78	0.13	0.18	-1.22	0.024487	0.75658	anthrax toxin receptor-like
17301145		3.11	3	0.18	0.15	1.08	0.024271	0.75658
17305034	Sncg	6.64	6.42	0.15	0.11	1.16	0.024003	0.75658	synuclein, gamma
17308257	Sorbs3	7.63	7.57	0.02	0.06	1.04	0.023424	0.75658	sorbin and SH3 domain containing 3
17310452	Golph3	9.66	9.53	0.09	0.08	1.09	0.024506	0.75658	golgi phosphoprotein 3
17316802		4.15	4.33	0.09	0.13	-1.13	0.025165	0.75658
17324412	B630019A10Rik	6.12	6.28	0.11	0.1	-1.12	0.023349	0.75658	RIKEN cDNA B630019A10 gene
17324835	Tfrc	10.41	10.18	0.13	0.15	1.17	0.024742	0.75658	transferrin receptor
17330486	Qtrtd1	9.87	9.77	0.08	0.07	1.07	0.024989	0.75658	queuine tRNA-ribosyltransferase domain containing 1
17332804	Synj2	6.36	6.15	0.05	0.13	1.15	0.02518	0.75658	synaptojanin 2
17334158	Prss21	5.76	5.91	0.03	0.12	-1.11	0.024381	0.75658	protease, serine, 21
17338353	n-R5s28	7.49	7.87	0.28	0.13	-1.31	0.024803	0.75658	nuclear encoded rRNA 5S 28
17340382	Gm4719	4.42	4.78	0.19	0.19	-1.29	0.023312	0.75658	predicted gene 4719
17342650	1700049J03Rik	6.73	6.59	0.09	0.08	1.1	0.024208	0.75658	RIKEN cDNA 1700049J03 gene
17343538	4921501E09Rik	4.12	3.99	0.1	0.1	1.09	0.024941	0.75658	RIKEN cDNA 4921501E09 gene
17343856	Btnl5	4.67	5.23	0.27	0.38	-1.47	0.02363	0.75658	butyrophilin-like 5
17345765	1700122O11Rik	5.49	5.68	0.11	0.18	-1.14	0.024727	0.75658	RIKEN cDNA 1700122O11 gene; RIKEN cDNA 9830107B12 gene
17351747	Ccdc11	4.77	4.89	0.08	0.12	-1.08	0.025235	0.75658	coiled-coil domain containing 11
17352036	Pstpip2	6.46	6.38	0.12	0.15	1.06	0.024132	0.75658	proline-serine-threonine phosphatase-interacting protein 2
17357630	Gpr44	5.99	6.13	0.09	0.06	-1.1	0.023323	0.75658	G protein-coupled receptor 44
17360348	Dusp5	9.28	9.13	0.1	0.11	1.11	0.024924	0.75658	dual specificity phosphatase 5
17369147	Nup188	11.31	11.24	0.06	0.06	1.05	0.024281	0.75658	nucleoporin 188; phytanoyl-CoA dioxygenase domain containing 1
17370437	Gm13556	5.72	5.46	0.19	0.07	1.19	0.025246	0.75658	predicted gene 13556
17381424	Dhtkd1	7.9	7.77	0.09	0.07	1.09	0.024866	0.75658	dehydrogenase E1 and transketolase domain containing 1
17381717	Itga8	8.78	8.58	0.09	0.14	1.15	0.024403	0.75658	integrin alpha 8
17384717	Nr6a1	9.62	9.27	0.18	0.2	1.27	0.024718	0.75658	nuclear receptor subfamily 6, group A, member 1
17391792	Gfra4	7.23	7.05	0.04	0.17	1.13	0.024563	0.75658	glial cell line derived neurotrophic factor family receptor alpha 4
17393353	BC029722	7.36	7.2	0.12	0.1	1.12	0.023729	0.75658	cDNA sequence BC029722
17393369	Fam83c	5.88	6.01	0.12	0.08	-1.09	0.024931	0.75658	family with sequence similarity 83, member C
17395131	Mir298	4.93	5.35	0.24	0.18	-1.34	0.024511	0.75658	microRNA 298
17399008	Mir3093	6.54	6.87	0.17	0.18	-1.26	0.024326	0.75658	microRNA 3093
17401036	Nhlh2	5.94	6.25	0.27	0.22	-1.24	0.0237	0.75658	nescient helix loop helix 2
17405119	Mgarp	7.19	7	0.2	0.17	1.14	0.024352	0.75658	mitochondria localized glutamic acid rich protein
17405893	Slitrk3	5.48	5.64	0.14	0.07	-1.12	0.023464	0.75658	SLIT and NTRK-like family, member 3
17421828	Clstn1	10.3	10.25	0.07	0.04	1.04	0.024957	0.75658	calsyntenin 1
17428422	Gm12830	7.21	7.55	0.29	0.25	-1.26	0.0248	0.75658	predicted gene 12830
17430397	Hdac1	11.61	11.53	0.06	0.08	1.06	0.023428	0.75658	histone deacetylase 1
17432247	Tmem82	7.61	7.4	0.11	0.16	1.16	0.023158	0.75658	transmembrane protein 82
17434995	Gnat3	4.61	4.87	0.11	0.2	-1.2	0.023183	0.75658	guanine nucleotide binding protein, alpha transducing 3
17441105	Coq5	10.19	10.06	0.09	0.05	1.1	0.024101	0.75658	coenzyme Q5 homolog, methyltransferase (yeast)
17448324	Smim14	8.66	8.49	0.1	0.07	1.12	0.023335	0.75658	small integral membrane protein 14
17460634	Gata2	8.13	8.31	0.08	0.17	-1.13	0.025132	0.75658	GATA binding protein 2
17464571	Mir489	3.94	3.68	0.15	0.06	1.2	0.023661	0.75658	microRNA 489
17464934	2610001J05Rik	8.61	8.69	0.07	0.07	-1.06	0.025186	0.75658	RIKEN cDNA 2610001J05 gene
17468627	Prokr1	7.7	7.52	0.1	0.16	1.13	0.025139	0.75658	prokineticin receptor 1
17475498	Cyp2f2	5.78	5.37	0.16	0.23	1.33	0.024085	0.75658	cytochrome P450, family 2, subfamily f, polypeptide 2
17477811	Gys1	9.93	9.78	0.16	0.09	1.12	0.023979	0.75658	glycogen synthase 1, muscle
17477968	Car11	8	7.82	0.1	0.22	1.14	0.024935	0.75658	carbonic anhydrase 11
17479006	Chsy1	11.24	11.15	0.03	0.07	1.06	0.024087	0.75658	chondroitin sulfate synthase 1
17479974	Nox4	7.3	7.39	0.02	0.12	-1.06	0.024712	0.75658	NADPH oxidase 4
17480036	Fzd4	9.78	9.88	0.05	0.09	-1.07	0.023434	0.75658	frizzled homolog 4 (Drosophila)
17487322		7.49	7.29	0.04	0.18	1.14	0.023718	0.75658
17489858	Zfp536	7	7.25	0.18	0.28	-1.19	0.023742	0.75658	zinc finger protein 536
17498874	Gm1840	11.47	11.4	0.05	0.07	1.05	0.023624	0.75658	predicted gene 1840
17502221	Mvb12a	10.18	10.04	0.03	0.11	1.1	0.02322	0.75658	multivesicular body subunit 12A
17504454	Car7	6.29	6.46	0.1	0.17	-1.13	0.024337	0.75658	carbonic anhydrase 7
17506353	Gm22	6.75	6.59	0.13	0.13	1.11	0.024163	0.75658	predicted gene 22
17506603	Tcf25	11.43	11.36	0.06	0.04	1.04	0.025223	0.75658	transcription factor 25 (basic helix-loop-helix)
17507374	Irs2	10.39	10.49	0.03	0.09	-1.07	0.024468	0.75658	insulin receptor substrate 2
17508691	Rbpms	11.3	11.22	0.08	0.06	1.05	0.024821	0.75658	RNA binding protein gene with multiple splicing
17525240	St14	8.48	8.42	0.07	0.06	1.05	0.024013	0.75658	suppression of tumorigenicity 14 (colon carcinoma)
17533282	Mid1ip1	7.88	8.01	0.05	0.11	-1.09	0.024206	0.75658	Mid1 interacting protein 1 (gastrulation specific G12-like (zebrafish))
17536005	Tbl1x	11.54	11.44	0.07	0.05	1.07	0.025015	0.75658	transducin (beta)-like 1 X-linked
17536230		5.04	5.33	0.15	0.13	-1.22	0.023444	0.75658
17538074	Trap1a	5.18	5.27	0.14	0.09	-1.07	0.023217	0.75658	tumor rejection antigen P1A
17539019	Ubqln2	11.31	11.25	0.03	0.04	1.04	0.024026	0.75658	ubiquilin 2
17544795	Slc25a53	6.98	7.11	0.1	0.07	-1.1	0.023579	0.75658	solute carrier family 25, member 53
17545839	Reps2	5.89	6.01	0.04	0.09	-1.09	0.024361	0.75658	RALBP1 associated Eps domain containing protein 2
17548812	Gm6038	5.53	5.81	0.15	0.17	-1.21	0.024231	0.75658	predicted pseudogene 6038; predicted pseudogene 16441
17548856	Gm6038	5.53	5.81	0.15	0.17	-1.21	0.024231	0.75658	predicted pseudogene 6038; predicted pseudogene 16441
17549000	B230369F24Rik	7.69	7.85	0.15	0.04	-1.12	0.025028	0.75658	RIKEN cDNA B230369F24 gene
17251829	Cldn7	6.67	6.51	0.13	0.11	1.11	0.025374	0.759284	claudin 7
17242902	Mex3d	9.49	9.37	0.09	0.09	1.08	0.025527	0.76056	mex3 homolog D (C. elegans)
17291012	Hist1h2an	12.88	12.96	0.04	0.08	-1.05	0.025622	0.76056	histone cluster 1, H2an; histone cluster 1, H2ao; histone cluster 1, H2ai; histone cluster 1, H2ab; histone cluster 1, H2ap; histone cluster 1, H2ah; histone cluster 1, H2ag; histone cluster 1, H2ae; histone cluster 1, H2ad; histone cluster 1, H2ac
17291113	Vmn1r220	2.85	2.49	0.18	0.11	1.28	0.02562	0.76056	vomeronasal 1 receptor 220
17318223	Pycrl	9.47	9.57	0.05	0.09	-1.07	0.025611	0.76056	pyrroline-5-carboxylate reductase-like
17343196	Rsph1	6.03	6.12	0.06	0.05	-1.07	0.025538	0.76056	radial spoke head 1 homolog (Chlamydomonas)
17345038	Cd2ap	10.85	10.7	0.09	0.1	1.12	0.025637	0.76056	CD2-associated protein
17408507	Gm10355	7.23	7.45	0.11	0.14	-1.16	0.025441	0.76056	predicted gene 10355
17458486	Stk31	3.96	4.33	0.24	0.14	-1.29	0.025505	0.76056	serine threonine kinase 31
17473570	Gm6792	5.18	5.4	0.1	0.2	-1.17	0.02555	0.76056	predicted gene 6792
17483516	Bckdk	10.86	10.8	0.03	0.06	1.05	0.02559	0.76056	branched chain ketoacid dehydrogenase kinase
17312278		4.38	4.17	0.15	0.14	1.15	0.025674	0.760991
17231621	4930567K20Rik	3.02	3.21	0.15	0.13	-1.14	0.025768	0.761801	RIKEN cDNA 4930567K20 gene
17329710	Xxylt1	9.06	8.89	0.1	0.09	1.13	0.025729	0.761801	xyloside xylosyltransferase 1
17500327	Eif4ebp1	11.36	11.25	0.07	0.15	1.08	0.025748	0.761801	eukaryotic translation initiation factor 4E binding protein 1
17222256	Actr1b	9.83	9.72	0.08	0.08	1.08	0.025899	0.762431	ARP1 actin-related protein 1B, centractin beta
17233771	Neurog3	6.39	6.96	0.19	0.35	-1.48	0.025873	0.762431	neurogenin 3
17411714		7	6.84	0.12	0.13	1.12	0.025892	0.762431
17444100	Chst12	8.25	8.04	0.08	0.15	1.16	0.025852	0.762431	carbohydrate sulfotransferase 12
17479548	Vps33b	9.47	9.27	0.1	0.08	1.15	0.025835	0.762431	vacuolar protein sorting 33B (yeast)
17402193	Arhgap29	9.75	9.68	0.1	0.1	1.05	0.025994	0.764571	Rho GTPase activating protein 29
17294086	Adcy2	6.52	6.31	0.16	0.14	1.16	0.02604	0.765263	adenylate cyclase 2
17519718	Mto1	9.22	9.15	0.07	0.05	1.05	0.026078	0.765732	mitochondrial translation optimization 1 homolog (S. cerevisiae)
17211347	Tfap2b	10.24	10.11	0.12	0.06	1.09	0.027071	0.766166	transcription factor AP-2 beta
17217160	Lemd1	7.36	7.48	0.09	0.12	-1.09	0.026876	0.766166	LEM domain containing 1
17222549	Rnf149	8.59	8.42	0.12	0.09	1.12	0.027861	0.766166	ring finger protein 149; predicted gene 15832
17225986		5.65	5.42	0.16	0.29	1.17	0.028264	0.766166
17226867	1700037F24Rik	6.63	6.77	0.08	0.11	-1.1	0.026626	0.766166	RIKEN cDNA 1700037F24 gene
17228066	Tsen15	8.96	9.11	0.1	0.11	-1.11	0.027714	0.766166	tRNA splicing endonuclease 15 homolog (S. cerevisiae); predicted gene 5874
17228349	Ier5	7.52	7.63	0.1	0.05	-1.08	0.02616	0.766166	immediate early response 5
17229192	4930568G15Rik	5.68	5.91	0.17	0.16	-1.17	0.02667	0.766166	RIKEN cDNA 4930568G15 gene
17234165	LOC101056131	5.24	5.41	0.1	0.14	-1.13	0.02732	0.766166	uncharacterized LOC101056131; RIKEN cDNA 4930533K18 gene
17235855	Gm4924	4.55	4.78	0.14	0.18	-1.17	0.026859	0.766166	predicted gene 4924
17237051		2.18	2.29	0.12	0.11	-1.08	0.028603	0.766166
17238199	Sdr9c7	4.53	4.74	0.09	0.18	-1.16	0.026308	0.766166	4short chain dehydrogenase/reductase family 9C, member 7
17240556	Nr2e1	10.08	10.32	0.15	0.18	-1.18	0.026298	0.766166	nuclear receptor subfamily 2, group E, member 1
17242760	Tmem259	11.17	11.09	0.06	0.04	1.05	0.028483	0.766166	transmembrane protein 259
17245481	Rassf3	8.06	7.92	0.11	0.09	1.1	0.027274	0.766166	Ras association (RalGDS/AF-6) domain family member 3
17248249	Mpg	8.22	8.12	0.05	0.08	1.07	0.027981	0.766166	N-methylpurine-DNA glycosylase
17249801	Gm2a	9.16	9	0.12	0.07	1.12	0.027865	0.766166	GM2 ganglioside activator protein
17250460	Alkbh5	10.35	10.3	0.04	0.06	1.04	0.02769	0.766166	alkB, alkylation repair homolog 5 (E. coli)
17250938	Tmem220	6.71	6.82	0.07	0.09	-1.08	0.027809	0.766166	transmembrane protein 220
17253096	Crk	10.45	10.32	0.03	0.08	1.09	0.026712	0.766166	v-crk sarcoma virus CT10 oncogene homolog (avian)
17253461	Tlcd1	9.42	9.22	0.14	0.11	1.14	0.027881	0.766166	TLC domain containing 1
17254269		5.95	5.83	0.07	0.11	1.09	0.027504	0.766166
17255372	Fam117a	8.31	8.18	0.08	0.16	1.1	0.027465	0.766166	family with sequence similarity 117, member A
17258118	Rab37	5.07	5.33	0.11	0.16	-1.2	0.027801	0.766166	RAB37, member of RAS oncogene family
17264960	Fgf11	7.13	7	0.13	0.1	1.09	0.027287	0.766166	fibroblast growth factor 11
17267649		3.41	3.87	0.22	0.3	-1.38	0.028397	0.766166
17274021	Osr1	7.46	7.71	0.12	0.2	-1.19	0.027995	0.766166	odd-skipped related 1 (Drosophila)
17280041	Fam84a	7.72	7.62	0.08	0.08	1.07	0.026579	0.766166	family with sequence similarity 84, member A
17284360	Ighj2	7.45	7.61	0.12	0.21	-1.12	0.026804	0.766166	immunoglobulin heavy joining 2; immunoglobulin heavy variable 14-2; immunoglobulin heavy constant mu; immunoglobulin heavy joining 1
17284702	Gm10421	6.95	7.21	0.16	0.18	-1.2	0.02735	0.766166	predicted gene 10421
17287005	Cap2	8.35	8.55	0.14	0.2	-1.15	0.026554	0.766166	CAP, adenylate cyclase-associated protein, 2 (yeast)
17291970		4.74	5	0.2	0.18	-1.19	0.028595	0.766166
17294565	Gpr98	8.29	8.47	0.06	0.24	-1.14	0.027327	0.766166	G protein-coupled receptor 98
17295270	Nsa2	11.52	11.43	0.05	0.07	1.06	0.028563	0.766166	NSA2 ribosome biogenesis homolog (S. cerevisiae); ribosome biogenesis protein NSA2 homolog; predicted gene 6451; predicted gene 15596
17298014	Hesx1	5.55	5.89	0.27	0.24	-1.27	0.027925	0.766166	homeobox gene expressed in ES cells
17298460	Btd	7.71	7.84	0.05	0.1	-1.1	0.026741	0.766166	biotinidase
17307080	Pspc1	9.55	9.66	0.07	0.07	-1.08	0.027867	0.766166	paraspeckle protein 1
17315546	LOC101056626	12.4	12.45	0.05	0.04	-1.04	0.027804	0.766166	uncharacterized LOC101056626; heterogeneous nuclear ribonucleoprotein A1; heterogeneous nuclear ribonucleoprotein A1 pseudogene; predicted gene 5803; predicted gene 7729; predicted gene 5643; predicted pseudogene 10052
17316066		6.27	6.01	0.23	0.11	1.2	0.028448	0.766166
17318695	Lrrc24	6.56	6.74	0.11	0.11	-1.13	0.027914	0.766166	leucine rich repeat containing 24
17320225	Mlc1	7.53	7.8	0.27	0.07	-1.2	0.028139	0.766166	megalencephalic leukoencephalopathy with subcortical cysts 1 homolog (human)
17327352	Sim2	7.42	7.79	0.32	0.34	-1.29	0.028359	0.766166	single-minded homolog 2 (Drosophila)
17327364	Ripply3	8.27	8.14	0.08	0.09	1.1	0.027477	0.766166	ripply3 homolog (zebrafish)
17330135	Fam162a	10.26	10.04	0.06	0.16	1.16	0.028209	0.766166	family with sequence similarity 162, member A
17331348	n-R5s37	2.26	2.44	0.04	0.23	-1.13	0.027733	0.766166	nuclear encoded rRNA 5S 37
17336526	Btnl1	5.14	4.93	0.17	0.1	1.15	0.027761	0.766166	butyrophilin-like 1
17337796	Pla2g7	6.38	6.27	0.08	0.13	1.08	0.028079	0.766166	phospholipase A2, group VII (platelet-activating factor acetylhydrolase, plasma)
17349764	Wdr55	9.64	9.51	0.11	0.1	1.1	0.027848	0.766166	WD repeat domain 55
17353716	Apbb3	8.23	8.14	0.08	0.08	1.06	0.026354	0.766166	amyloid beta (A4) precursor protein-binding, family B, member 3
17354764	Arhgef37	6.7	6.61	0.08	0.07	1.06	0.027613	0.766166	Rho guanine nucleotide exchange factor (GEF) 37
17355113	Ccbe1	7.11	7.03	0.07	0.09	1.06	0.026225	0.766166	collagen and calcium binding EGF domains 1
17356434	Fibp	9.81	9.58	0.12	0.19	1.17	0.026872	0.766166	fibroblast growth factor (acidic) intracellular binding protein
17357018		6.68	6.85	0.1	0.13	-1.12	0.028307	0.766166
17358132	Abhd17b	9.49	9.35	0.06	0.09	1.1	0.028013	0.766166	abhydrolase domain containing 17B
17364828	Crtac1	6.45	6.69	0.14	0.12	-1.17	0.027724	0.766166	cartilage acidic protein 1
17367622	4931423N10Rik	4.07	4.21	0.08	0.11	-1.11	0.026744	0.766166	RIKEN cDNA 4931423N10 gene
17372738	Gm13715	4.9	5.05	0.06	0.15	-1.11	0.027261	0.766166	predicted gene 13715
17376783	Lamp5	6.96	6.79	0.08	0.15	1.13	0.026903	0.766166	lysosomal-associated membrane protein family, member 5
17377324	6430503K07Rik	7.49	7.64	0.1	0.15	-1.11	0.028079	0.766166	RIKEN cDNA 6430503K07 gene
17385393	A930012O16Rik	6.24	6.14	0.07	0.1	1.07	0.02774	0.766166	RIKEN cDNA A930012O16 gene
17392600	9230104L09Rik	5.15	5.45	0.17	0.15	-1.23	0.026651	0.766166	RIKEN cDNA 9230104L09 gene
17396260	Cp	7.44	7.63	0.15	0.2	-1.15	0.026559	0.766166	ceruloplasmin
17396662	Kcnmb2	6.01	6.26	0.15	0.16	-1.19	0.027426	0.766166	potassium large conductance calcium-activated channel, subfamily M, beta member 2
17398095	Lekr1	5.53	5.7	0.09	0.2	-1.12	0.028195	0.766166	leucine, glutamate and lysine rich 1
17399432	Shc1	9.9	9.8	0.04	0.08	1.07	0.026681	0.766166	src homology 2 domain-containing transforming protein C1
17416764	Rab3b	8.2	7.98	0.16	0.07	1.16	0.02729	0.766166	RAB3B, member RAS oncogene family
17419443	Eya3	10.71	10.77	0.03	0.04	-1.04	0.028341	0.766166	eyes absent 3 homolog (Drosophila)
17420815		8.24	7.87	0.2	0.31	1.29	0.026469	0.766166
17422688	Gm13644	5.62	5.78	0.15	0.14	-1.12	0.02691	0.766166	predicted gene 13644
17424094	Bag1	9.13	9.22	0.06	0.04	-1.06	0.028306	0.766166	BCL2-associated athanogene 1
17424263	Fam219a	7.54	7.64	0.07	0.06	-1.07	0.028547	0.766166	family with sequence similarity 219, member A
17425836	Ptbp3	11.46	11.31	0.04	0.08	1.11	0.028457	0.766166	polypyrimidine tract binding protein 3
17427686	Slc35d1	8.74	8.6	0.06	0.1	1.1	0.027283	0.766166	solute carrier family 35 (UDP-glucuronic acid/UDP-N-acetylgalactosamine dual transporter), member D1
17433743	Ski	9.74	9.63	0.06	0.08	1.08	0.028251	0.766166	ski sarcoma viral oncogene homolog (avian)
17438710	2310003L06Rik	4.74	4.93	0.09	0.11	-1.14	0.026707	0.766166	RIKEN cDNA 2310003L06 gene
17440768		6.32	6.44	0.16	0.05	-1.09	0.028005	0.766166
17442588	Atp6v0a2	10.09	10.15	0.04	0.07	-1.04	0.028271	0.766166	ATPase, H+ transporting, lysosomal V0 subunit A2
17445735	Gnai1	9.28	9.41	0.08	0.08	-1.09	0.027159	0.766166	guanine nucleotide binding protein (G protein), alpha inhibiting 1
17460254		2.29	2.61	0.13	0.24	-1.24	0.027182	0.766166
17460941	Slc6a6	10.77	10.67	0.1	0.08	1.07	0.02743	0.766166	solute carrier family 6 (neurotransmitter transporter, taurine), member 6
17465497	Zc3hc1	9.66	9.56	0.03	0.09	1.07	0.028135	0.766166	zinc finger, C3HC type 1
17467296	Vmn1r33	2.96	3.44	0.13	0.48	-1.4	0.027996	0.766166	vomeronasal 1 receptor 33
17471891	Tas2r104	3.63	3.82	0.16	0.2	-1.14	0.027231	0.766166	taste receptor, type 2, member 104
17473459	Zfp580	9.05	8.9	0.1	0.1	1.11	0.027579	0.766166	zinc finger protein 580
17475640	Akt2	9.97	10.03	0.06	0.06	-1.05	0.028591	0.766166	thymoma viral proto-oncogene 2
17480459	Gm16938	6.35	6.59	0.17	0.17	-1.19	0.027523	0.766166	predicted gene, 16938
17483230	Pagr1a	6.78	6.53	0.17	0.21	1.19	0.027292	0.766166	PAXIP1 associated glutamate rich protein 1A
17489431	Fxyd3	6.89	6.73	0.17	0.18	1.12	0.026981	0.766166	FXYD domain-containing ion transport regulator 3
17493632	Dgat2	8.79	8.63	0.14	0.1	1.12	0.026167	0.766166	diacylglycerol O-acyltransferase 2
17494142	Olfr566	5.02	5.33	0.19	0.21	-1.23	0.026202	0.766166	olfactory receptor 566
17502280	Glt25d1	10.22	10.18	0.05	0.07	1.03	0.028074	0.766166	glycosyltransferase 25 domain containing 1
17504682	Fbxl8	6.33	6.24	0.11	0.06	1.07	0.028099	0.766166	F-box and leucine-rich repeat protein 8
17504715	E2f4	11.63	11.55	0.07	0.03	1.06	0.027691	0.766166	E2F transcription factor 4
17505069	Slc7a6	11.44	11.33	0.07	0.09	1.07	0.028453	0.766166	solute carrier family 7 (cationic amino acid transporter, y+ system), member 6
17509716	Gm10660	4.09	4.33	0.21	0.19	-1.18	0.027568	0.766166	predicted gene 10660
17514087	2310022B05Rik	10.42	10.36	0.06	0.04	1.04	0.026762	0.766166	RIKEN cDNA 2310022B05 gene
17516385	Bsx	6.78	6.66	0.07	0.08	1.09	0.027516	0.766166	brain specific homeobox
17516412	2610203C20Rik	8.37	8.93	0.36	0.36	-1.47	0.026706	0.766166	RIKEN cDNA 2610203C20 gene
17518543		6.31	6.63	0.23	0.24	-1.26	0.027572	0.766166
17523231	Entpd3	7.06	6.86	0.13	0.13	1.15	0.027592	0.766166	ectonucleoside triphosphate diphosphohydrolase 3
17523633	Ccr9	5.08	5.31	0.19	0.16	-1.17	0.028605	0.766166	chemokine (C-C motif) receptor 9; predicted gene 17200
17529029	Dppa5a	5.61	5.82	0.1	0.16	-1.16	0.028163	0.766166	developmental pluripotency associated 5A
17534673	2610018G03Rik	7.96	7.84	0.14	0.07	1.09	0.026772	0.766166	RIKEN cDNA 2610018G03 gene
17534877	3830403N18Rik	3.14	3.39	0.1	0.18	-1.19	0.028229	0.766166	RIKEN cDNA 3830403N18 gene
17536078	Dmd	6.56	6.43	0.06	0.06	1.1	0.026173	0.766166	dystrophin, muscular dystrophy
17540267	Gm14635	6.11	6.27	0.13	0.08	-1.12	0.028157	0.766166	predicted gene 14635
17541333		2.66	3.03	0.08	0.37	-1.29	0.026235	0.766166
17542878	Gm14715	3.91	4.21	0.15	0.22	-1.23	0.027778	0.766166	predicted gene 14715
17547929	A930007A09Rik	6.8	6.97	0.05	0.13	-1.12	0.027838	0.766166	RIKEN cDNA A930007A09 gene
17548319	Plekhm2	4.85	4.96	0.1	0.15	-1.08	0.028398	0.766166	pleckstrin homology domain containing, family M (with RUN domain) member 2
17548777	Gm20326	13.41	13.51	0.04	0.06	-1.07	0.028457	0.766166	predicted gene, 20326; predicted gene 10157; predicted pseudogene 5265
17549104		5.39	5.57	0.14	0.09	-1.13	0.026734	0.766166
17550514		5.78	5.57	0.19	0.18	1.16	0.027005	0.766166
17254235	Rasl10b	8.02	7.95	0.09	0.07	1.04	0.028678	0.766283	RAS-like, family 10, member B
17335865	Ndufv3	8.59	8.44	0.05	0.16	1.11	0.028708	0.766283	NADH dehydrogenase (ubiquinone) flavoprotein 3
17376124	Slc20a1	10.49	10.58	0.04	0.11	-1.07	0.028696	0.766283	solute carrier family 20, member 1
17455578	Stard13	7.27	7.11	0.09	0.09	1.11	0.028671	0.766283	StAR-related lipid transfer (START) domain containing 13
17543196	Pdk3	10.53	10.45	0.05	0.08	1.06	0.02872	0.766283	pyruvate dehydrogenase kinase, isoenzyme 3
17255963	Stard3	8.09	8.03	0.04	0.1	1.05	0.028789	0.766998	START domain containing 3
17283685	Gsc	7.36	7.4	0.14	0.09	-1.03	0.028858	0.766998	goosecoid homeobox
17472588	St8sia1	6.74	6.84	0.11	0.14	-1.07	0.028855	0.766998	ST8 alpha-N-acetyl-neuraminide alpha-2,8-sialyltransferase 1
17472868	Tm7sf3	9.37	9.28	0.07	0.06	1.06	0.028858	0.766998	transmembrane 7 superfamily member 3
17499224	F10	6.56	6.4	0.14	0.1	1.12	0.028846	0.766998	coagulation factor X
17375257	Ckmt1	6.25	6.42	0.14	0.11	-1.13	0.028936	0.768102	creatine kinase, mitochondrial 1, ubiquitous
17484852	Eps8l2	7.16	7	0.12	0.09	1.11	0.028944	0.768102	EPS8-like 2
17248371	Gm12120	4.22	4.41	0.13	0.19	-1.14	0.029003	0.768487	predicted gene 12120
17510261	Gm17576	6.61	6.85	0.14	0.13	-1.18	0.028996	0.768487	predicted gene, 17576
17381779	Rsu1	11.56	11.5	0.04	0.05	1.04	0.029055	0.769264	Ras suppressor protein 1
17222834	Gm17767	4.98	5.17	0.11	0.14	-1.14	0.029114	0.769897	predicted gene, 17767
17272084	Galk1	9.38	9.19	0.11	0.14	1.14	0.029124	0.769897	galactokinase 1
17362453	Slc3a2	11.42	11.36	0.05	0.02	1.04	0.029178	0.770167	solute carrier family 3 (activators of dibasic and neutral amino acid transport), member 2
17497246	Adam12	7.82	7.54	0.22	0.14	1.21	0.029175	0.770167	a disintegrin and metallopeptidase domain 12 (meltrin alpha)
17227089	Btg2	8.24	8.42	0.14	0.12	-1.13	0.029931	0.770281	B cell translocation gene 2, anti-proliferative
17229391	Uck2	12.57	12.49	0.06	0.06	1.06	0.029559	0.770281	uridine-cytidine kinase 2
17249700	3230401D17Rik	8.65	8.82	0.09	0.1	-1.12	0.029528	0.770281	RIKEN cDNA 3230401D17 gene; predicted pseudogene 12226
17252495		4.85	5.13	0.18	0.31	-1.21	0.029868	0.770281
17252882	Rtn4rl1	7.49	7.27	0.16	0.04	1.17	0.029547	0.770281	reticulon 4 receptor-like 1
17258131	Slc9a3r1	9.29	9.2	0.08	0.04	1.06	0.029576	0.770281	solute carrier family 9 (sodium/hydrogen exchanger), member 3 regulator 1
17269486	Leprel4	8.58	8.4	0.07	0.12	1.14	0.029333	0.770281	leprecan-like 4
17279014	Zfp839	7.13	7.24	0.08	0.12	-1.08	0.029687	0.770281	zinc finger protein 839
17281993	Tex21	4.97	4.82	0.08	0.11	1.12	0.030083	0.770281	testis expressed gene 21
17282858	Ism2	6.57	6.72	0.15	0.1	-1.11	0.030097	0.770281	isthmin 2 homolog (zebrafish)
17289181	Arsb	8.18	8.3	0.09	0.08	-1.09	0.029807	0.770281	arylsulfatase B
17291190	Hist1h2bf	6.93	7.04	0.07	0.07	-1.07	0.029421	0.770281	histone cluster 1, H2bf; histone cluster 1, H2bn; histone cluster 1, H2bl; histone cluster 1, H2bj
17311831	Trib1	8.1	7.97	0.11	0.07	1.09	0.029527	0.770281	tribbles homolog 1 (Drosophila)
17318787	Apol7b	5.82	6.23	0.25	0.18	-1.33	0.029652	0.770281	apolipoprotein L 7b
17322488	Cluap1	8.56	8.44	0.04	0.09	1.08	0.029714	0.770281	clusterin associated protein 1; predicted gene 20695
17328425	Ube2v2	8.17	8.14	0.11	0.14	1.02	0.030086	0.770281	ubiquitin-conjugating enzyme E2 variant 2
17328884	Ranbp1	10.85	10.91	0.04	0.03	-1.04	0.029793	0.770281	RAN binding protein 1
17355483	Katnal2	7.64	7.79	0.06	0.09	-1.11	0.029956	0.770281	katanin p60 subunit A-like 2
17357529	Ddb1	12.15	12.04	0.04	0.08	1.08	0.029824	0.770281	damage specific DNA binding protein 1
17395844	Stmn3	8.54	8.75	0.06	0.18	-1.16	0.029986	0.770281	stathmin-like 3
17407775	Anxa9	7.07	6.97	0.1	0.06	1.07	0.030007	0.770281	annexin A9
17414351	Palm2	7.36	7.51	0.07	0.18	-1.11	0.029359	0.770281	paralemmin 2; A kinase (PRKA) anchor protein 2
17435443	4933426D04Rik	5.87	5.69	0.11	0.11	1.14	0.02947	0.770281	RIKEN cDNA 4933426D04 gene
17438621	Ugt2b35	4.45	4.57	0.18	0.11	-1.09	0.03001	0.770281	UDP glucuronosyltransferase 2 family, polypeptide B35
17442128	P2rx7	6.46	6.58	0.04	0.11	-1.08	0.029369	0.770281	purinergic receptor P2X, ligand-gated ion channel, 7
17443047	Caln1	5.53	5.37	0.11	0.08	1.12	0.030091	0.770281	calneuron 1
17443833	Stag3	7.05	6.88	0.15	0.09	1.13	0.029794	0.770281	stromal antigen 3
17452178	Trafd1	8.46	8.57	0.08	0.08	-1.08	0.029865	0.770281	TRAF type zinc finger domain containing 1
17460342	Tprkb	8.44	8.31	0.08	0.09	1.09	0.02944	0.770281	Tp53rk binding protein
17463108	Nop2	11.02	10.92	0.09	0.06	1.08	0.030064	0.770281	NOP2 nucleolar protein
17475187	9130221H12Rik	8.71	8.59	0.09	0.09	1.09	0.030099	0.770281	RIKEN cDNA 9130221H12 gene; glycogen synthase kinase 3 alpha; zinc finger protein 526
17495909	Ears2	9.03	8.96	0.02	0.06	1.05	0.029988	0.770281	glutamyl-tRNA synthetase 2 (mitochondrial)(putative)
17499100	Sox1	11.03	11.12	0.07	0.06	-1.06	0.029813	0.770281	SRY-box containing gene 1
17509689		2.15	2.46	0.11	0.18	-1.24	0.029723	0.770281
17511825	Nudt21	10.63	10.72	0.04	0.11	-1.07	0.030016	0.770281	nudix (nucleoside diphosphate linked moiety X)-type motif 21; predicted gene 7488
17512121	Cdh8	7.09	7.22	0.11	0.13	-1.09	0.029649	0.770281	cadherin 8
17520856	Amotl2	8.92	8.75	0.07	0.11	1.12	0.029777	0.770281	angiomotin-like 2
17544061	Cysltr1	6.08	5.9	0.16	0.17	1.13	0.029358	0.770281	cysteinyl leukotriene receptor 1
17544725	Tceal5	6.12	6.28	0.18	0.15	-1.12	0.029877	0.770281	transcription elongation factor A (SII)-like 5
17550366	5430416N02Rik	8.59	8.43	0.05	0.14	1.12	0.029332	0.770281	RIKEN cDNA 5430416N02 gene
17550388		6.01	5.79	0.23	0.11	1.16	0.029662	0.770281
17237351		3.77	4.12	0.18	0.2	-1.28	0.030179	0.770369
17302416		2.58	2.68	0.1	0.14	-1.07	0.030414	0.770369
17315237	Gm6042	6.15	6.32	0.13	0.19	-1.12	0.03022	0.770369	type II keratin Kb32P
17325014	Snx4	9.26	9.12	0.06	0.12	1.1	0.030307	0.770369	sorting nexin 4
17404300	Hps3	8.08	7.9	0.1	0.11	1.13	0.030163	0.770369	Hermansky-Pudlak syndrome 3 homolog (human)
17463567	Klrd1	4.51	4.65	0.14	0.14	-1.11	0.030276	0.770369	killer cell lectin-like receptor, subfamily D, member 1
17470879	LOC100044508	12.59	12.45	0.03	0.08	1.1	0.030415	0.770369	triosephosphate isomerase-like; triosephosphate isomerase 1
17492220	Sv2b	7.6	7.27	0.22	0.17	1.26	0.030385	0.770369	synaptic vesicle glycoprotein 2 b
17500756	Gm16348	5.98	6.15	0.16	0.07	-1.13	0.030285	0.770369	predicted gene 16348
17518780	Car12	8.77	8.6	0.15	0.08	1.13	0.030261	0.770369	carbonic anyhydrase 12
17521523	Traip	8.39	8.26	0.06	0.09	1.09	0.030277	0.770369	TRAF-interacting protein
17539879	Plp2	10.48	10.39	0.07	0.09	1.06	0.030243	0.770369	proteolipid protein 2
17549384	Flrt2	5.84	5.96	0.08	0.07	-1.09	0.030392	0.770369	fibronectin leucine rich transmembrane protein 2
17549768	Flrt2	5.84	5.96	0.08	0.07	-1.09	0.030392	0.770369	fibronectin leucine rich transmembrane protein 2
17268542	Srcin1	8.33	8.19	0.07	0.09	1.1	0.030524	0.770692	SRC kinase signaling inhibitor 1
17304406	Prkcd	8.98	8.76	0.16	0.09	1.16	0.030561	0.770692	protein kinase C, delta
17383366	Gm13371	5.46	5.2	0.17	0.17	1.2	0.030562	0.770692	predicted gene 13371
17399519	Ube2q1	12.04	11.95	0.05	0.06	1.06	0.030488	0.770692	ubiquitin-conjugating enzyme E2Q (putative) 1
17475054	Lypd3	6.92	7.11	0.06	0.11	-1.14	0.030459	0.770692	Ly6/Plaur domain containing 3
17548352	Gm12739	10.48	10.59	0.09	0.08	-1.08	0.030542	0.770692	predicted gene 12739; predicted gene 12816
17245648	Slc16a7	6.58	6.69	0.11	0.13	-1.08	0.03069	0.771086	solute carrier family 16 (monocarboxylic acid transporters), member 7
17281477		3.51	3.74	0.11	0.2	-1.17	0.030684	0.771086
17356356	Rin1	7.55	7.4	0.06	0.15	1.1	0.030625	0.771086	Ras and Rab interactor 1
17375694	Dtwd1	8.51	8.42	0.09	0.04	1.06	0.030712	0.771086	DTW domain containing 1
17435816	Slc35f6	9.67	9.56	0.04	0.1	1.08	0.030684	0.771086	solute carrier family 35, member F6; mmu-mir-5625
17447379	Sh3tc1	6.9	6.84	0.05	0.06	1.04	0.030647	0.771086	SH3 domain and tetratricopeptide repeats 1
17328866	4933432I09Rik	4.89	5.15	0.18	0.17	-1.19	0.03076	0.771368	RIKEN cDNA 4933432I09 gene
17531075	Fam212a	7.83	7.61	0.19	0.09	1.16	0.030768	0.771368	family with sequence similarity 212, member A
17217283	Ppp1r15b	10.26	10.15	0.07	0.09	1.08	0.031115	0.772815	protein phosphatase 1, regulatory (inhibitor) subunit 15b
17218449	Angptl1	5.7	5.89	0.07	0.23	-1.14	0.031113	0.772815	angiopoietin-like 1
17241604	Lrrtm3	7.28	7.17	0.1	0.12	1.08	0.031159	0.772815	leucine rich repeat transmembrane neuronal 3
17243113	Lingo3	7.94	7.78	0.11	0.12	1.12	0.030937	0.772815	leucine rich repeat and Ig domain containing 3
17245511	Xpot	10.17	10.09	0.06	0.05	1.05	0.031132	0.772815	exportin, tRNA (nuclear export receptor for tRNAs)
17252329	4930563E22Rik	6.32	6.59	0.2	0.24	-1.2	0.031226	0.772815	RIKEN cDNA 4930563E22 gene
17280810	Arl4a	8.08	8.24	0.13	0.12	-1.12	0.031142	0.772815	ADP-ribosylation factor-like 4A
17285883	Trim38	4.41	4.73	0.15	0.17	-1.24	0.030964	0.772815	tripartite motif-containing 38
17343897	Ppt2	9.01	8.94	0.1	0.05	1.05	0.03101	0.772815	palmitoyl-protein thioesterase 2; predicted gene 20460
17345293	Vegfa	10.15	10.06	0.13	0.12	1.07	0.031039	0.772815	vascular endothelial growth factor A
17362616	Myrf	9.12	8.97	0.13	0.1	1.11	0.031242	0.772815	myelin regulatory factor
17372725	Aplnr	9.55	9.64	0.07	0.12	-1.06	0.03116	0.772815	apelin receptor
17387794	Olfr1160	2.36	2.84	0.23	0.31	-1.39	0.030915	0.772815	olfactory receptor 1160
17408289	Gm4450	6.11	6.48	0.19	0.23	-1.29	0.030891	0.772815	predicted gene 4450
17468004	Gm15864	5.88	6	0.15	0.1	-1.09	0.0312	0.772815	predicted gene 15864
17470779	Emg1	9.67	9.7	0.07	0.04	-1.02	0.030938	0.772815	EMG1 nucleolar protein homolog (S. cerevisiae)
17471755		3.53	4.02	0.38	0.38	-1.4	0.031236	0.772815
17502754	Otud4	11.29	11.23	0.06	0.05	1.04	0.031252	0.772815	OTU domain containing 4
17548160	Gm16488	6.77	6.92	0.23	0.06	-1.11	0.030949	0.772815	predicted gene 16488
17279991	Tubb2a-ps2	2.7	2.9	0.1	0.16	-1.15	0.031286	0.773102	tubulin, beta 2a, pseudogene 2
17370302	Gm13431	6.11	6.29	0.09	0.16	-1.13	0.031362	0.773776	predicted gene 13431; uncharacterized LOC100861645
17400539	Hist2h2ab	10.42	10.55	0.11	0.15	-1.09	0.031403	0.773776	histone cluster 2, H2ab
17437302	Slit2	10.14	10.28	0.08	0.12	-1.1	0.031336	0.773776	slit homolog 2 (Drosophila)
17485855	Ppp6r1	11.04	10.99	0.04	0.04	1.04	0.031386	0.773776	protein phosphatase 6, regulatory subunit 1
17380729	Adrm1	9.79	9.75	0.04	0.06	1.03	0.031498	0.775565	adhesion regulating molecule 1; predicted pseudogene 9774
17516546	Dpagt1	10.17	10.13	0.02	0.03	1.03	0.031521	0.775595	dolichyl-phosphate (UDP-N-acetylglucosamine) acetylglucosaminephosphotransferase 1 (GlcNAc-1-P transferase)
17215839	Rnpepl1	9.72	9.61	0.03	0.1	1.08	0.032088	0.776233	arginyl aminopeptidase (aminopeptidase B)-like 1
17237130		3.18	3.5	0.15	0.32	-1.24	0.031636	0.776233
17238594	Cd63	9.53	9.27	0.17	0.25	1.19	0.032075	0.776233	CD63 antigen; CD63 antigen, pseudogene
17247623	Gm12051	4.71	4.48	0.12	0.11	1.17	0.03199	0.776233	predicted gene 12051
17253656	Vtn	7.55	8.02	0.27	0.36	-1.39	0.031969	0.776233	vitronectin
17284201	Akt1	10.94	11	0.04	0.03	-1.04	0.031898	0.776233	thymoma viral proto-oncogene 1
17305709	Bmp4	9.29	9	0.18	0.13	1.22	0.031699	0.776233	bone morphogenetic protein 4
17306491	Homez	7.81	7.74	0.07	0.05	1.05	0.032014	0.776233	homeodomain leucine zipper-encoding gene
17308556	Cysltr2	4.38	4.34	0.02	0.12	1.03	0.032076	0.776233	cysteinyl leukotriene receptor 2
17312606	Zfp7	8.6	8.45	0.11	0.08	1.11	0.032081	0.776233	zinc finger protein 7
17313504	Srebf2	11.39	11.3	0.06	0.07	1.07	0.031782	0.776233	sterol regulatory element binding factor 2
17319870	Ttll12	11.5	11.4	0.06	0.05	1.07	0.031689	0.776233	tubulin tyrosine ligase-like family, member 12
17331148	Cmss1	9.26	9.36	0.06	0.04	-1.07	0.031681	0.776233	cms small ribosomal subunit 1
17344873	H2-M2	5.18	5.02	0.09	0.12	1.12	0.03177	0.776233	histocompatibility 2, M region locus 2
17354378	Ppic	9.88	10.06	0.09	0.08	-1.13	0.031782	0.776233	peptidylprolyl isomerase C
17357741	Mrpl16	10.15	10.24	0.05	0.1	-1.06	0.031912	0.776233	mitochondrial ribosomal protein L16
17405489	Igsf10	7.26	7.41	0.03	0.12	-1.11	0.031931	0.776233	immunoglobulin superfamily, member 10
17426497	Megf9	9.21	9.37	0.08	0.15	-1.12	0.03179	0.776233	multiple EGF-like-domains 9
17453904	Trip6	9.01	8.87	0.08	0.1	1.11	0.03206	0.776233	thyroid hormone receptor interactor 6
17464850	Thsd7a	6.99	7.13	0.08	0.13	-1.11	0.032041	0.776233	thrombospondin, type I, domain containing 7A
17491463	Gabrg3	5.57	5.78	0.1	0.15	-1.15	0.031895	0.776233	gamma-aminobutyric acid (GABA) A receptor, subunit gamma 3
17501748	Lpar2	8.72	8.64	0.09	0.06	1.05	0.031655	0.776233	lysophosphatidic acid receptor 2
17530436	Nek11	6.19	6.07	0.08	0.09	1.09	0.031807	0.776233	NIMA (never in mitosis gene a)-related expressed kinase 11
17546175	Gm15261	4.92	5.19	0.09	0.25	-1.21	0.031657	0.776233	predicted gene 15261
17277063	Rbm25	11.09	11.02	0.04	0.07	1.05	0.032121	0.77631	RNA binding motif protein 25
17408999	Kcnc4	7.29	7.48	0.13	0.14	-1.14	0.032136	0.77631	potassium voltage gated channel, Shaw-related subfamily, member 4
17316161		4.24	4.39	0.04	0.15	-1.11	0.032166	0.776484
17396892	Atp11b	9.7	9.62	0.06	0.09	1.06	0.032189	0.776494	ATPase, class VI, type 11B
17235352		7.31	7.03	0.12	0.27	1.22	0.032943	0.776745
17245692	2017-03-09	8.72	8.54	0.13	0.11	1.13	0.032796	0.776745	membrane-associated ring finger (C3HC4) 9
17246682	Pes1	10.8	10.68	0.09	0.03	1.08	0.032743	0.776745	pescadillo homolog 1, containing BRCT domain (zebrafish)
17250221	Gm15755	4.61	4.43	0.2	0.14	1.14	0.032799	0.776745	predicted gene 15755
17273864	Apob	6.23	6.47	0.11	0.24	-1.19	0.032376	0.776745	apolipoprotein B
17283443		5.18	4.88	0.25	0.33	1.23	0.032788	0.776745
17301594	Stc1	8.48	7.94	0.45	0.33	1.46	0.032911	0.776745	stanniocalcin 1
17312146	Bai1	7.58	7.74	0.15	0.1	-1.12	0.032835	0.776745	brain-specific angiogenesis inhibitor 1
17315178	Nr4a1	8.51	8.32	0.14	0.11	1.14	0.032561	0.776745	nuclear receptor subfamily 4, group A, member 1
17319583	AI848285	6.41	6.17	0.25	0.22	1.18	0.03254	0.776745	expressed sequence AI848285
17325736	2610015P09Rik	7.68	7.48	0.07	0.11	1.15	0.03274	0.776745	RIKEN cDNA 2610015P09 gene
17349220	Gm16344	5.76	5.59	0.12	0.11	1.12	0.032609	0.776745	predicted gene 16344
17358098	E030003E18Rik	4.17	4.42	0.18	0.16	-1.18	0.032988	0.776745	RIKEN cDNA E030003E18 gene
17358138	Tmem2	9.13	9.28	0.07	0.14	-1.11	0.032304	0.776745	transmembrane protein 2
17366864		3.5	3.11	0.23	0.25	1.31	0.032337	0.776745
17377963	Dnmt3b	9.75	9.47	0.16	0.16	1.21	0.032273	0.776745	DNA methyltransferase 3B
17416921	Dmrta2	8.57	8.36	0.12	0.14	1.16	0.032278	0.776745	doublesex and mab-3 related transcription factor like family A2
17421972	Errfi1	9.23	9.09	0.07	0.1	1.1	0.032393	0.776745	ERBB receptor feedback inhibitor 1
17433860	Atad3a	9.88	9.76	0.09	0.07	1.09	0.032834	0.776745	ATPase family, AAA domain containing 3A
17442500	2810006K23Rik	8.46	8.54	0.04	0.07	-1.06	0.032726	0.776745	RIKEN cDNA 2810006K23 gene
17451618	Gm13821	5.51	5.84	0.24	0.21	-1.26	0.032658	0.776745	predicted gene 13821
17453650	Ywhag	9.63	9.55	0.06	0.11	1.06	0.032904	0.776745	tyrosine 3-monooxygenase/tryptophan 5-monooxygenase activation protein, gamma polypeptide
17465332	Lrrc4	6.51	6.7	0.08	0.13	-1.14	0.032791	0.776745	leucine rich repeat containing 4
17469097	Zfyve20	8.79	8.62	0.08	0.09	1.12	0.032762	0.776745	zinc finger, FYVE domain containing 20
17480228		5.97	6.09	0.07	0.19	-1.09	0.032523	0.776745
17489499	Scgb2b6	3.16	2.63	0.51	0.17	1.44	0.032665	0.776745	secretoglobin, family 2B, member 6
17490170	2310002F09Rik	6.4	6.23	0.12	0.12	1.13	0.03254	0.776745	RIKEN cDNA 2310002F09 gene
17496475	Tmem219	8.37	8.24	0.1	0.11	1.09	0.032318	0.776745	transmembrane protein 219
17500340	Chrnb3	5.02	5.2	0.17	0.16	-1.14	0.032371	0.776745	cholinergic receptor, nicotinic, beta polypeptide 3
17504242	Katnb1	9.7	9.64	0.06	0.04	1.04	0.032791	0.776745	katanin p80 (WD40-containing) subunit B 1
17508566		2.63	3.14	0.34	0.49	-1.42	0.032715	0.776745
17510948	Cd97	7.85	7.71	0.11	0.15	1.1	0.032957	0.776745	CD97 antigen
17523309	Vipr1	6.84	6.72	0.07	0.1	1.08	0.032981	0.776745	vasoactive intestinal peptide receptor 1
17535098	F9	5	5.16	0.14	0.21	-1.11	0.032947	0.776745	coagulation factor IX
17542034	Cdr1	4.06	4.24	0.23	0.15	-1.13	0.032641	0.776745	cerebellar degeneration related antigen 1
17358128	Gm3443	5.18	5.04	0.08	0.11	1.11	0.033069	0.776899	predicted gene 3443
17429304	Gm12867	5.99	5.74	0.24	0.12	1.19	0.033028	0.776899	predicted gene 12867
17463829	Atf7ip	8.06	8.16	0.09	0.09	-1.07	0.033107	0.776899	activating transcription factor 7 interacting protein
17468018	Hk2	9.83	9.55	0.22	0.15	1.22	0.033099	0.776899	hexokinase 2
17510145	Pik3r2	9.18	9.07	0.11	0.12	1.07	0.033045	0.776899	phosphatidylinositol 3-kinase, regulatory subunit, polypeptide 2 (p85 beta)
17325271		5.91	6.08	0.14	0.1	-1.12	0.033144	0.777239
17240199	Nt5dc1	8.3	8.18	0.12	0.07	1.09	0.033351	0.777435	5'-nucleotidase domain containing 1
17240667	Gm15934	5.43	5.3	0.15	0.13	1.1	0.033365	0.777435	predicted gene 15934
17243604	Nuak1	9.88	10.05	0.11	0.11	-1.12	0.033464	0.777435	NUAK family, SNF1-like kinase, 1
17268107	Sgca	6.1	6.27	0.09	0.18	-1.12	0.03339	0.777435	sarcoglycan, alpha (dystrophin-associated glycoprotein)
17275378	Coch	7.01	6.73	0.19	0.16	1.21	0.033495	0.777435	coagulation factor C homolog (Limulus polyphemus)
17277043	Dcaf4	8.95	8.81	0.08	0.1	1.1	0.033365	0.777435	DDB1 and CUL4 associated factor 4
17280590	Prkar2b	8.72	8.83	0.03	0.13	-1.08	0.033327	0.777435	protein kinase, cAMP dependent regulatory, type II beta
17281506	Pole2	9.81	9.73	0.06	0.1	1.06	0.033524	0.777435	polymerase (DNA directed), epsilon 2 (p59 subunit)
17315312	Soat2	6.9	6.76	0.08	0.07	1.1	0.033517	0.777435	sterol O-acyltransferase 2
17316954		5.16	4.91	0.21	0.16	1.19	0.033266	0.777435
17318118	9030619P08Rik	4.91	5.33	0.18	0.32	-1.34	0.033341	0.777435	RIKEN cDNA 9030619P08 gene
17327331	Chaf1b	10.98	10.92	0.02	0.05	1.04	0.033521	0.777435	chromatin assembly factor 1, subunit B (p60)
17384951	Zeb2	8.19	8.3	0.09	0.1	-1.08	0.033547	0.777435	zinc finger E-box binding homeobox 2; microRNA 5129
17399940	Flg2	5.37	5.63	0.18	0.17	-1.2	0.033229	0.777435	filaggrin family member 2
17475597	Sertad1	7.17	7.01	0.09	0.08	1.11	0.033314	0.777435	SERTA domain containing 1
17486646	Vmn1r86	3.07	3.48	0.12	0.31	-1.33	0.033203	0.777435	vomeronasal 1 receptor 86
17491344	Mrgprx1	3.22	3.43	0.16	0.14	-1.16	0.03347	0.777435	MAS-related GPR, member X1
17547749	Gm6478	9.66	9.84	0.08	0.13	-1.13	0.033558	0.777435	predicted pseudogene 6478; predicted gene 7664
17266751	Gm17268	5.92	5.62	0.26	0.19	1.23	0.033583	0.777494	predicted gene, 17268
17238974	Fbxo5	9.86	9.77	0.06	0.03	1.07	0.033639	0.777745	F-box protein 5
17265976	Serpinf2	6.51	6.28	0.13	0.19	1.17	0.033617	0.777745	serine (or cysteine) peptidase inhibitor, clade F, member 2
17296355	Itga2	7.18	7.28	0.1	0.13	-1.07	0.033701	0.778651	integrin alpha 2
17240100	Rnf217	8.95	8.82	0.13	0.09	1.1	0.033743	0.778735	ring finger protein 217
17449488	Adamts3	8.09	8.28	0.1	0.21	-1.14	0.03375	0.778735	a disintegrin-like and metallopeptidase (reprolysin type) with thrombospondin type 1 motif, 3
17215113		5.64	5.38	0.09	0.26	1.19	0.033884	0.778844
17233554	Pla2g12b	6.14	6.25	0.05	0.11	-1.08	0.033932	0.778844	phospholipase A2, group XIIB
17284247	Gpr132	6.24	6.34	0.11	0.09	-1.07	0.033893	0.778844	G protein-coupled receptor 132
17359769	Sema4g	7.67	7.32	0.16	0.16	1.27	0.033861	0.778844	sema domain, immunoglobulin domain (Ig), transmembrane domain (TM) and short cytoplasmic domain, (semaphorin) 4G
17377547	Gm14145	3.2	3.41	0.16	0.4	-1.16	0.033801	0.778844	predicted gene 14145
17527312	Chrna3	8.43	8.13	0.1	0.17	1.23	0.033935	0.778844	cholinergic receptor, nicotinic, alpha polypeptide 3
17549724	Pafah1b2	6.48	6.41	0.02	0.09	1.05	0.033847	0.778844	platelet-activating factor acetylhydrolase, isoform 1b, subunit 2
17549726	Pafah1b2	6.48	6.41	0.02	0.09	1.05	0.033847	0.778844	platelet-activating factor acetylhydrolase, isoform 1b, subunit 2
17281481	Gm17821	5.67	5.78	0.07	0.11	-1.08	0.033962	0.778929	DDB1 and CUL4 associated factor 5 pseudogene
17370040	Gm13528	6.3	6.22	0.06	0.09	1.05	0.033984	0.778929	predicted gene 13528
17466812	Hoxa3	5.37	5.16	0.15	0.14	1.16	0.034096	0.780979	homeobox A3; predicted gene 20653
17456131	Tes	8.04	7.93	0.06	0.08	1.08	0.034121	0.781026	testis derived transcript
17270848	Scn4a	6.62	6.83	0.19	0.12	-1.16	0.034206	0.781872	sodium channel, voltage-gated, type IV, alpha
17438759	Ambn	5.22	5.41	0.13	0.16	-1.14	0.03427	0.781872	ameloblastin
17503937	Mt2	12.1	11.84	0.12	0.23	1.19	0.034236	0.781872	metallothionein 2
17534593	Bcorl1	9.38	9.31	0.1	0.04	1.05	0.034272	0.781872	BCL6 co-repressor-like 1
17538161	Prps1	9.54	9.39	0.14	0.06	1.11	0.034259	0.781872	phosphoribosyl pyrophosphate synthetase 1
17493216	A230065N10Rik	5.97	5.83	0.08	0.13	1.11	0.034313	0.782305	RIKEN cDNA A230065N10 gene
17260404		3.39	3.22	0.18	0.2	1.13	0.034422	0.78344
17309070	Dis3	10.7	10.64	0.05	0.04	1.04	0.034408	0.78344	DIS3 mitotic control homolog (S. cerevisiae)
17309535		6.6	6.49	0.09	0.1	1.08	0.034442	0.78344
17518813	C2cd4b	6.94	6.77	0.16	0.06	1.12	0.034477	0.78344	C2 calcium-dependent domain containing 4B
17529569	Gm2382	7.62	7.72	0.06	0.11	-1.07	0.034457	0.78344	predicted gene 2382
17539346	Rs1	5.41	5.63	0.17	0.2	-1.17	0.034527	0.784061	retinoschisis (X-linked, juvenile) 1 (human)
17211230		4.92	5.11	0.16	0.09	-1.13	0.034595	0.785101
17440312	Fgfrl1	9.46	9.51	0.05	0.09	-1.04	0.034623	0.785202	fibroblast growth factor receptor-like 1
17402025	Dbt	9.99	9.92	0.07	0.05	1.05	0.034658	0.785487	dihydrolipoamide branched chain transacylase E2
17338906	1700061G19Rik	5.55	5.39	0.14	0.14	1.11	0.034687	0.785639	RIKEN cDNA 1700061G19 gene
17374028	Mpped2	8.85	8.95	0.1	0.06	-1.06	0.034737	0.786247	metallophosphoesterase domain containing 2
17244661	Tmtc2	8.43	8.56	0.12	0.14	-1.1	0.034772	0.786516	transmembrane and tetratricopeptide repeat containing 2
17285829	Hist1h1d	7.54	7.8	0.16	0.15	-1.2	0.034795	0.786516	histone cluster 1, H1d
17213953	Spag16	6.78	6.64	0.1	0.07	1.11	0.035049	0.786834	sperm associated antigen 16
17227348	Nav1	11.9	11.75	0.07	0.1	1.11	0.034888	0.786834	neuron navigator 1
17237915	Agap2	7.79	7.67	0.11	0.16	1.09	0.035379	0.786834	ArfGAP with GTPase domain, ankyrin repeat and PH domain 2
17248800	Med7	8.27	8.31	0.05	0.05	-1.03	0.035372	0.786834	mediator complex subunit 7
17249440	Vdac1	12.27	12.18	0.05	0.11	1.07	0.035149	0.786834	voltage-dependent anion channel 1
17291953	Bloc1s5	8.62	8.75	0.12	0.08	-1.09	0.035136	0.786834	biogenesis of organelles complex-1, subunit 5, muted
17308242	Pdlim2	7.2	7.34	0.09	0.1	-1.1	0.035308	0.786834	PDZ and LIM domain 2
17315763	Egflam	7.67	7.48	0.13	0.1	1.14	0.035425	0.786834	EGF-like, fibronectin type III and laminin G domains
17321907	Krt75	5.83	5.68	0.11	0.12	1.12	0.035423	0.786834	keratin 75
17326685	2810055G20Rik	7.32	7.61	0.17	0.2	-1.22	0.035041	0.786834	RIKEN cDNA 2810055G20 gene
17340320	Gm4832	5.82	5.97	0.11	0.14	-1.11	0.035266	0.786834	predicted gene 4832
17360299		2.14	2.23	0.09	0.06	-1.07	0.035396	0.786834
17374218	Lpcat4	9.49	9.35	0.19	0.05	1.1	0.035345	0.786834	lysophosphatidylcholine acyltransferase 4
17376153	Gm14023	5.74	5.63	0.06	0.11	1.08	0.035156	0.786834	predicted gene 14023
17383104	Agpat2	8.65	8.39	0.15	0.15	1.2	0.03527	0.786834	1-acylglycerol-3-phosphate O-acyltransferase 2 (lysophosphatidic acid acyltransferase, beta)
17394538	Sulf2	11.6	11.49	0.07	0.04	1.07	0.03526	0.786834	sulfatase 2
17406938	Gm16069	8.01	7.93	0.06	0.05	1.05	0.035396	0.786834	predicted gene 16069
17431720	Alpl	10.06	9.92	0.1	0.09	1.1	0.03512	0.786834	alkaline phosphatase, liver/bone/kidney
17439092		6.22	6.06	0.13	0.13	1.12	0.035202	0.786834
17469814	Atp2b2	5.94	6.07	0.1	0.11	-1.1	0.035268	0.786834	ATPase, Ca++ transporting, plasma membrane 2
17481225	Olfr243	3.28	3.49	0.21	0.08	-1.16	0.035146	0.786834	olfactory receptor 243
17488343	Gm4636	7.52	7.32	0.12	0.12	1.14	0.035366	0.786834	predicted gene 4636
17495932	Palb2	8.52	8.42	0.08	0.08	1.07	0.035297	0.786834	partner and localizer of BRCA2
17496111	Xpo6	12.11	12.07	0.05	0.04	1.03	0.034846	0.786834	exportin 6
17509723	Psd3	7.24	7.36	0.15	0.14	-1.09	0.03528	0.786834	pleckstrin and Sec7 domain containing 3
17513240	Adamts18	6.5	6.39	0.06	0.12	1.08	0.035424	0.786834	a disintegrin-like and metallopeptidase (reprolysin type) with thrombospondin type 1 motif, 18
17544356		2.38	2.5	0.06	0.11	-1.09	0.035408	0.786834
17431562	Kdm1a	10.88	10.78	0.08	0.06	1.07	0.035496	0.787916	lysine (K)-specific demethylase 1A
17221010	Mir3962	4.78	5.25	0.34	0.27	-1.38	0.035523	0.787992	microRNA 3962
17235694	Tbxa2r	7.48	7.35	0.05	0.08	1.1	0.035576	0.788369	thromboxane A2 receptor
17520425	Pcolce2	8.27	8.37	0.08	0.1	-1.07	0.035585	0.788369	procollagen C-endopeptidase enhancer 2
17535405	Cnga2	4.57	5	0.27	0.11	-1.35	0.035612	0.788447	cyclic nucleotide gated channel alpha 2
17253512	2610507B11Rik	11.07	10.99	0.05	0.03	1.06	0.035681	0.789379	RIKEN cDNA 2610507B11 gene
17510618	Gm10358	11.46	11.54	0.06	0.05	-1.05	0.0357	0.789379	predicted gene 10358
17227259	Arl8a	6.89	6.49	0.19	0.24	1.32	0.035812	0.790382	ADP-ribosylation factor-like 8A
17253175	Tusc5	6.59	6.82	0.17	0.19	-1.17	0.03624	0.790382	tumor suppressor candidate 5
17273292	Dcxr	7.66	7.57	0.08	0.13	1.07	0.035873	0.790382	dicarbonyl L-xylulose reductase
17287901	Ntrk2	6.18	6.45	0.12	0.21	-1.21	0.035969	0.790382	neurotrophic tyrosine kinase, receptor, type 2
17322541	Dnaja3	5.69	5.87	0.14	0.17	-1.14	0.036203	0.790382	DnaJ (Hsp40) homolog, subfamily A, member 3
17323302	Pkp2	8.19	8.03	0.15	0.1	1.12	0.0361	0.790382	plakophilin 2
17338532	Gm6934	6.71	6.87	0.1	0.06	-1.11	0.03611	0.790382	predicted gene 6934
17347082	Alk	5.81	5.93	0.11	0.09	-1.08	0.035836	0.790382	anaplastic lymphoma kinase
17408067	Gm15441	6.3	6.52	0.17	0.07	-1.16	0.035945	0.790382	predicted gene 15441
17420036	Asap3	7.15	7.4	0.13	0.15	-1.19	0.036144	0.790382	ArfGAP with SH3 domain, ankyrin repeat and PH domain 3
17421865	Mir34a	5.51	5.25	0.27	0.18	1.2	0.036136	0.790382	microRNA 34a
17429837	1700021L23Rik	5.93	6.08	0.15	0.15	-1.11	0.036074	0.790382	RIKEN cDNA 1700021L23 gene
17440575	Chek2	9.04	8.86	0.11	0.16	1.13	0.036152	0.790382	checkpoint kinase 2
17491242	Tsg101	10.01	10.08	0.06	0.07	-1.05	0.035988	0.790382	tumor susceptibility gene 101
17494418	Trim30e-ps1	3.5	3.88	0.2	0.33	-1.3	0.03625	0.790382	tripartite motif-containing 30E, pseudogene 1
17500093		4.34	4.66	0.29	0.39	-1.25	0.03619	0.790382
17505170	Tango6	8.98	8.93	0.05	0.04	1.04	0.035847	0.790382	transport and golgi organization 6
17521727	Lamb2	8.65	8.74	0.07	0.11	-1.06	0.036033	0.790382	laminin, beta 2
17532472	Cdcp1	7.64	7.52	0.11	0.05	1.09	0.036243	0.790382	CUB domain containing protein 1
17535558	Bgn	10.79	10.96	0.11	0.13	-1.12	0.035776	0.790382	biglycan
17538614	Itih5l-ps	5.12	4.89	0.18	0.18	1.17	0.036126	0.790382	inter-alpha (globulin) inhibitor H5-like, pseudogene
17544025	Fndc3c1	11.57	11.66	0.04	0.07	-1.06	0.035886	0.790382	fibronectin type III domain containing 3C1
17361250	Kdm2a	10.28	10.2	0.11	0.06	1.06	0.036313	0.791265	lysine (K)-specific demethylase 2A
17341020		6.21	6.01	0.23	0.12	1.15	0.036363	0.791859
17243633	Fhl4	6.73	6.96	0.16	0.21	-1.18	0.036417	0.792033	four and a half LIM domains 4
17333709	Ncrna00085	8.81	9.26	0.25	0.22	-1.37	0.036408	0.792033	non-protein coding RNA 85
17401530	AI504432	7.14	7.43	0.15	0.17	-1.22	0.036468	0.792433	expressed sequence AI504432
17474708	Nlrp9b	4.3	4.61	0.18	0.31	-1.24	0.036503	0.792433	NLR family, pyrin domain containing 9B
17510127	Gm11175	7.29	7.18	0.08	0.1	1.08	0.036505	0.792433	predicted gene 11175
17363997	Rnls	6.11	6.01	0.14	0.08	1.07	0.036581	0.792598	renalase, FAD-dependent amine oxidase
17437247	Lap3	10.84	10.94	0.09	0.06	-1.08	0.03657	0.792598	leucine aminopeptidase 3
17495790	Crym	8.37	8.67	0.2	0.26	-1.23	0.036537	0.792598	crystallin, mu
17268322	Hoxb3os	5.91	5.76	0.15	0.18	1.11	0.036741	0.794153	homeobox B3, opposite strand transcript
17434073	Dhrsx	8.45	8.39	0.06	0.04	1.04	0.036686	0.794153	dehydrogenase/reductase (SDR family) X chromosome
17456506	Snd1	10.62	10.52	0.06	0.06	1.07	0.036745	0.794153	staphylococcal nuclease and tudor domain containing 1
17514662		3.91	4.59	0.16	0.51	-1.6	0.036735	0.794153
17285751	Vmn1r194	3.54	3.22	0.22	0.08	1.25	0.036793	0.794685	vomeronasal 1 receptor 194
17332236	Runx1	6.83	6.93	0.09	0.07	-1.07	0.036843	0.79527	runt related transcription factor 1
17231040	Nenf	7.53	7.46	0.08	0.12	1.05	0.037001	0.796195	neuron derived neurotrophic factor
17472023	Mansc1	6.28	6.13	0.1	0.08	1.11	0.036967	0.796195	MANSC domain containing 1
17487031		3.32	3.49	0.12	0.2	-1.13	0.036977	0.796195
17516143	Olfr893	4.2	4.63	0.33	0.25	-1.34	0.036984	0.796195	olfactory receptor 893
17537388	Gm14951	5.86	6.06	0.14	0.18	-1.15	0.036997	0.796195	predicted gene 14951
17403844		2.72	2.54	0.11	0.16	1.14	0.037038	0.796272
17452378	Rad9b	7.47	7.32	0.1	0.13	1.11	0.037051	0.796272	RAD9 homolog B
17293988	Zfp58	8.3	8.22	0.07	0.07	1.06	0.03715	0.796414	zinc finger protein 58
17345186	Hsp90ab1	12.56	12.5	0.03	0.04	1.04	0.037136	0.796414	heat shock protein 90 alpha (cytosolic), class B member 1
17447897	Gm3364	6.79	6.97	0.09	0.13	-1.13	0.037148	0.796414	predicted gene 3364
17543728	Gm9112	5.37	5.67	0.18	0.41	-1.23	0.037149	0.796414	predicted gene 9112
17242676	Rnf126	12.35	12.23	0.04	0.09	1.09	0.037214	0.796792	ring finger protein 126
17479834	Mex3b	10.31	10.46	0.09	0.12	-1.11	0.037193	0.796792	mex3 homolog B (C. elegans)
17474647	Trappc6a	8.13	8.01	0.06	0.15	1.08	0.037264	0.797376	trafficking protein particle complex 6A
17280401	Trappc12	8.87	8.82	0.04	0.07	1.04	0.03729	0.797431	trafficking protein particle complex 12
17235065	Grin3b	6.49	6.66	0.14	0.12	-1.13	0.03743	0.799225	glutamate receptor, ionotropic, NMDA3B
17366170	Csf2ra	7.91	7.85	0.05	0.07	1.04	0.037421	0.799225	colony stimulating factor 2 receptor, alpha, low-affinity (granulocyte-macrophage)
17385272	Arl5a	11.21	11.14	0.03	0.05	1.05	0.037443	0.799225	ADP-ribosylation factor-like 5A
17284522		2.28	2.42	0.12	0.1	-1.1	0.037566	0.799361
17327909	Ppl	7.23	7.14	0.08	0.07	1.07	0.037522	0.799361	periplakin
17494828	BC049265	5.1	4.76	0.24	0.29	1.26	0.037499	0.799361	cDNA sequence BC049265
17506398	9330133O14Rik	8.93	8.73	0.09	0.11	1.15	0.037558	0.799361	RIKEN cDNA 9330133O14 gene
17537235	Tex16	7.04	6.82	0.21	0.12	1.16	0.037492	0.799361	testis expressed gene 16; uncharacterized LOC101055746
17402099	4833424O15Rik	6.69	6.83	0.09	0.15	-1.1	0.037592	0.799435	RIKEN cDNA 4833424O15 gene
17386135	Stk39	10.25	10.36	0.07	0.08	-1.08	0.037651	0.799911	serine/threonine kinase 39
17444398	Eif2ak1	9.41	9.33	0.06	0.05	1.06	0.037661	0.799911	eukaryotic translation initiation factor 2 alpha kinase 1
17347839	Six2	9.57	9.92	0.24	0.24	-1.27	0.03772	0.800496	sine oculis-related homeobox 2
17349876	Pcdhb4	4.4	4.64	0.21	0.14	-1.18	0.037735	0.800496	protocadherin beta 4
17429295	Gm12865	6.26	5.94	0.24	0.25	1.25	0.037762	0.800567	predicted gene 12865
17217848	Atp6v1g3	5.51	5.78	0.2	0.13	-1.2	0.037826	0.801431	ATPase, H+ transporting, lysosomal V1 subunit G3
17242150	Col6a2	7.54	7.39	0.1	0.11	1.11	0.037859	0.801645	collagen, type VI, alpha 2
17430393	Gm12979	5.53	5.64	0.07	0.13	-1.08	0.037944	0.802943	predicted gene 12979
17259507	Hmga1	13.79	13.73	0.03	0.05	1.04	0.038096	0.803847	high mobility group AT-hook 1; high mobility group AT-hook I, related sequence 1
17264159	Myocd	6.38	6.68	0.09	0.51	-1.23	0.03801	0.803847	myocardin
17360561	Casp7	7.81	7.88	0.06	0.1	-1.05	0.03811	0.803847	caspase 7
17426752	Gm12914	4.16	4.37	0.13	0.08	-1.16	0.038196	0.803847	predicted gene 12914
17443261	Nsun5	8.38	8.24	0.1	0.09	1.1	0.038093	0.803847	NOL1/NOP2/Sun domain family, member 5
17466397	Epha1	7.22	7.01	0.12	0.14	1.16	0.038153	0.803847	Eph receptor A1
17472465		5.14	4.72	0.29	0.19	1.34	0.038161	0.803847
17512146	Gm15680	3.29	3.48	0.14	0.23	-1.14	0.038195	0.803847	predicted gene 15680
17541525	Olfr1321	4.86	5.09	0.2	0.23	-1.17	0.038054	0.803847	olfactory receptor 1321
17548721	4933407I18Rik	5.44	5.24	0.06	0.16	1.15	0.038225	0.80396	RIKEN cDNA 4933407I18 gene
17247438	Cnrip1	8.28	8.16	0.1	0.07	1.09	0.03826	0.803993	cannabinoid receptor interacting protein 1
17275596	C87198	5.41	5.75	0.26	0.2	-1.27	0.038273	0.803993	expressed sequence C87198
17312191	Them6	8.59	8.43	0.21	0.05	1.11	0.038337	0.804158	thioesterase superfamily member 6
17398895	Crabp2	12.33	12.22	0.03	0.14	1.08	0.038349	0.804158	cellular retinoic acid binding protein II
17443286	Por	9.54	9.62	0.04	0.04	-1.05	0.038351	0.804158	P450 (cytochrome) oxidoreductase
17232135	Slc18b1	8.66	8.74	0.06	0.05	-1.05	0.03848	0.804217	solute carrier family 18, subfamily B, member 1
17240258	Gm16364	6.04	5.83	0.21	0.11	1.16	0.0385	0.804217	predicted gene 16364
17249140	3010026O09Rik	9.28	9.12	0.11	0.11	1.11	0.038413	0.804217	RIKEN cDNA 3010026O09 gene
17254508	Car4	11.45	11.12	0.24	0.26	1.26	0.038499	0.804217	carbonic anhydrase 4
17290629	Lgals8	7.04	7.13	0.1	0.06	-1.06	0.038556	0.804217	lectin, galactose binding, soluble 8
17311643	Zhx2	9.29	9.41	0.05	0.1	-1.09	0.038653	0.804217	zinc fingers and homeoboxes 2
17329236	Tmem41a	10.57	10.49	0.06	0.11	1.06	0.038629	0.804217	transmembrane protein 41a
17380578	Etohi1	6.43	6.72	0.07	0.25	-1.22	0.038559	0.804217	ethanol induced 1
17430628	Gm10570	6.07	5.93	0.07	0.14	1.11	0.038657	0.804217	predicted gene 10570
17437598	0610040J01Rik	6.63	6.46	0.12	0.17	1.13	0.038648	0.804217	RIKEN cDNA 0610040J01 gene
17492237		2.95	3.27	0.19	0.22	-1.25	0.038548	0.804217
17527193	Cyp19a1	5.78	5.53	0.08	0.16	1.19	0.038566	0.804217	cytochrome P450, family 19, subfamily a, polypeptide 1
17530059	Mras	6.69	6.82	0.18	0.12	-1.09	0.038402	0.804217	muscle and microspikes RAS
17230457	6330403A02Rik	7.2	7.29	0.14	0.08	-1.06	0.038715	0.804244	RIKEN cDNA 6330403A02 gene
17231522	Lrp11	8.1	7.77	0.24	0.12	1.26	0.038752	0.804244	low density lipoprotein receptor-related protein 11
17484710	B4galnt4	10.1	10.04	0.04	0.04	1.04	0.038727	0.804244	beta-1,4-N-acetyl-galactosaminyl transferase 4
17547676	Ckb	7.24	7.41	0.11	0.13	-1.13	0.03875	0.804244	creatine kinase, brain
17243617	Ckap4	10.64	10.6	0.06	0.04	1.03	0.038806	0.804549	cytoskeleton-associated protein 4
17315715	Ttc33	6.15	6.32	0.06	0.17	-1.12	0.038844	0.804549	tetratricopeptide repeat domain 33; predicted gene 15938
17434297	Cdk6	9.6	9.76	0.16	0.16	-1.11	0.03886	0.804549	cyclin-dependent kinase 6
17499757	Defa3	7.57	7.84	0.22	0.15	-1.21	0.038831	0.804549	defensin, alpha, 3; defensin, alpha, 2; predicted gene 15284; defensin, alpha, 17; defensin, alpha 1
17344238	Gpank1	6.55	6.74	0.17	0.07	-1.15	0.038996	0.806888	G patch domain and ankyrin repeats 1; predicted gene 20522
17334299	2610019E17Rik	10.66	10.47	0.05	0.17	1.14	0.039119	0.808477	RIKEN cDNA 2610019E17 gene
17426434	Dbc1	5.88	5.98	0.15	0.09	-1.08	0.039214	0.808477	deleted in bladder cancer 1 (human)
17510881	Gm10645	7.62	7.74	0.14	0.07	-1.09	0.039199	0.808477	predicted gene 10645
17513860	Sult5a1	6.31	6.12	0.12	0.19	1.14	0.039192	0.808477	sulfotransferase family 5A, member 1
17537962	Plp1	8.51	8.24	0.18	0.15	1.21	0.039173	0.808477	proteolipid protein (myelin) 1
17549200	Mir207	9.29	8.95	0.14	0.24	1.26	0.039146	0.808477	microRNA 207; DnaJ (Hsp40) homolog, subfamily A, member 1
17440633	Mn1	8.7	8.79	0.07	0.07	-1.07	0.039258	0.808906	meningioma 1
17439741	Aff1	8.7	8.61	0.04	0.07	1.06	0.039313	0.809549	AF4/FMR2 family, member 1
17462310	Ninj2	6.89	7.07	0.19	0.12	-1.13	0.03939	0.810667	ninjurin 2
17502644		3.91	3.83	0.07	0.06	1.05	0.039468	0.811772
17246430	Olfr806	4	4.29	0.22	0.27	-1.22	0.039503	0.811836	olfactory receptor 806
17354157	Spink3	5.59	5.38	0.1	0.21	1.15	0.039541	0.811836	serine peptidase inhibitor, Kazal type 3
17403150	Tspan5	9.26	9.21	0.07	0.08	1.04	0.039519	0.811836	tetraspanin 5
17339340	Zbtb14	8.86	9	0.06	0.09	-1.1	0.039576	0.812054	zinc finger and BTB domain containing 14
17242335	Trpm2	6.01	5.72	0.21	0.11	1.22	0.039625	0.812213	transient receptor potential cation channel, subfamily M, member 2
17285777	Gm11309	6.34	6.53	0.23	0.15	-1.14	0.039631	0.812213	predicted gene 11309
17294368	Pdcd6	9.52	9.48	0.03	0.04	1.03	0.039654	0.812213	programmed cell death 6
17417349	Lrrc41	9.7	9.62	0.04	0.06	1.06	0.039698	0.812639	leucine rich repeat containing 41
17393839	9430008C03Rik	8.84	8.7	0.09	0.11	1.1	0.039741	0.813034	RIKEN cDNA 9430008C03 gene
17375516	4930417H01Rik	4.95	5.17	0.12	0.17	-1.16	0.039773	0.813202	RIKEN cDNA 4930417H01 gene
17246310	Dgka	8.69	8.54	0.12	0.08	1.11	0.039917	0.813451	diacylglycerol kinase, alpha
17272461	Cygb	7.54	7.65	0.11	0.13	-1.08	0.039899	0.813451	cytoglobin
17278101		5.95	5.82	0.1	0.05	1.09	0.039927	0.813451
17478044	Tmem143	7.55	7.43	0.06	0.09	1.08	0.039915	0.813451	transmembrane protein 143
17494559	Arfip2	8.67	8.54	0.07	0.1	1.09	0.039884	0.813451	ADP-ribosylation factor interacting protein 2
17520596		6.09	5.99	0.09	0.06	1.08	0.039899	0.813451
17506512	Cpne7	7.31	7.13	0.15	0.13	1.13	0.039992	0.814294	copine VII
17514004	Nup133	10.62	10.53	0.1	0.07	1.07	0.04004	0.814788	nucleoporin 133
17237545	Gm10936	4.16	4.38	0.09	0.16	-1.16	0.040069	0.814895	predicted gene 10936
17327215	Gm16310	7.52	7.45	0.03	0.05	1.04	0.040116	0.814901	predicted gene 16310
17469848	Vgll4	8.46	8.56	0.06	0.14	-1.07	0.040095	0.814901	vestigial like 4 (Drosophila)
17240005	Rnf146	8.43	8.49	0.07	0.07	-1.04	0.040175	0.814919	ring finger protein 146
17275887	9330151L19Rik	9.94	9.87	0.07	0.11	1.05	0.040183	0.814919	RIKEN cDNA 9330151L19 gene
17519054		3.89	3.7	0.18	0.24	1.14	0.040188	0.814919
17268884	Nr1d1	8.27	8.15	0.13	0.05	1.08	0.04028	0.815039	nuclear receptor subfamily 1, group D, member 1
17291937	Txndc5	10.36	10.24	0.08	0.08	1.08	0.040383	0.815039	thioredoxin domain containing 5
17309143	Commd6	8.45	8.57	0.08	0.11	-1.09	0.040304	0.815039	COMM domain containing 6
17337589	Olfr120	3.51	4.02	0.31	0.28	-1.42	0.040325	0.815039	olfactory receptor 120
17378348	Trp53inp2	8.16	8.3	0.11	0.09	-1.1	0.040347	0.815039	transformation related protein 53 inducible nuclear protein 2
17403745	Slc44a5	7.34	7.2	0.22	0.08	1.11	0.040365	0.815039	solute carrier family 44, member 5
17480813	Stard10	9.23	9.12	0.1	0.08	1.08	0.040224	0.815039	START domain containing 10
17522575		2.09	2.17	0.08	0.06	-1.06	0.040264	0.815039
17443921	6330403L08Rik	6.59	6.49	0.07	0.12	1.07	0.040437	0.815656	RIKEN cDNA 6330403L08 gene
17278345	Glrx5	11.04	11.13	0.07	0.03	-1.07	0.040539	0.817035	glutaredoxin 5 homolog (S. cerevisiae)
17280086	Greb1	10.03	9.98	0.07	0.07	1.04	0.040553	0.817035	gene regulated by estrogen in breast cancer protein
17222825	Nabp1	8.25	8.16	0.08	0.15	1.07	0.041197	0.817993	nucleic acid binding protein 1
17222837	Myo1b	9.73	9.62	0.05	0.08	1.08	0.041055	0.817993	myosin IB
17226043	Bcl2	9.87	9.94	0.04	0.14	-1.05	0.041989	0.817993	B cell leukemia/lymphoma 2
17240586	Sobp	8.66	8.82	0.06	0.13	-1.11	0.041817	0.817993	sine oculis-binding protein homolog (Drosophila)
17248226	4930524B15Rik	5.25	5.3	0.08	0.08	-1.03	0.041715	0.817993	RIKEN cDNA 4930524B15 gene
17252798		2.91	3.22	0.12	0.31	-1.24	0.040977	0.817993
17255614	Hoxb2	5.24	4.89	0.14	0.25	1.27	0.041039	0.817993	homeobox B2
17265792	Olfr392	5.41	5.74	0.19	0.22	-1.25	0.041098	0.817993	olfactory receptor 392
17266960	Ccl6	5.89	5.64	0.14	0.21	1.19	0.0412	0.817993	chemokine (C-C motif) ligand 6
17271151	Cacng4	9.65	9.87	0.15	0.14	-1.16	0.041575	0.817993	calcium channel, voltage-dependent, gamma subunit 4
17272186	Mrpl38	10.33	10.22	0.09	0.12	1.08	0.041361	0.817993	mitochondrial ribosomal protein L38
17275555	Psma6	10.87	10.91	0.04	0.07	-1.03	0.041933	0.817993	proteasome (prosome, macropain) subunit, alpha type 6
17277871		6.04	5.85	0.16	0.12	1.14	0.040897	0.817993
17284609		6.28	6.13	0.14	0.2	1.11	0.041575	0.817993
17287707	Tmed9	8.37	8.53	0.07	0.11	-1.12	0.04072	0.817993	transmembrane emp24 protein transport domain containing 9
17298451	Eaf1	10.14	10.11	0.07	0.08	1.02	0.041374	0.817993	ELL associated factor 1
17300207	Trav14d-3-dv8	4.76	4.95	0.09	0.19	-1.15	0.041143	0.817993	T cell receptor alpha variable 14D-3-DV8; T cell receptor alpha joining 22
17301523	Pnma2	6.96	6.78	0.15	0.19	1.14	0.041153	0.817993	paraneoplastic antigen MA2
17313767	Nup50	11.29	11.23	0.04	0.08	1.05	0.041267	0.817993	nucleoporin 50
17316593		3.83	3.57	0.18	0.29	1.2	0.04114	0.817993
17317115	Dscc1	7.35	7.46	0.08	0.14	-1.08	0.041757	0.817993	defective in sister chromatid cohesion 1 homolog (S. cerevisiae)
17330963		3.23	3.91	0.24	0.47	-1.61	0.041349	0.817993
17339108	Man2a1	9.62	9.49	0.11	0.05	1.1	0.041101	0.817993	mannosidase 2, alpha 1
17341378	Zfp942	8.98	8.81	0.06	0.31	1.13	0.041429	0.817993	zinc finger protein 942
17347061		7.13	6.88	0.14	0.16	1.19	0.040941	0.817993
17351273	Onecut2	7.27	7.52	0.15	0.21	-1.19	0.041688	0.817993	one cut domain, family member 2
17351424		5.23	5.06	0.14	0.12	1.13	0.040786	0.817993
17365403	Arl3	11.09	11.16	0.04	0.06	-1.05	0.041568	0.817993	ADP-ribosylation factor-like 3
17367203	Gm13364	4.75	4.57	0.16	0.1	1.13	0.041377	0.817993	predicted gene 13364
17372498	Zc3h15	7.48	7.36	0.06	0.11	1.09	0.041471	0.817993	zinc finger CCCH-type containing 15; predicted gene 5909
17376084	Ttl	8.13	8.23	0.06	0.12	-1.08	0.04192	0.817993	tubulin tyrosine ligase
17377210	4930529M08Rik	6.02	6.15	0.05	0.1	-1.09	0.041806	0.817993	RIKEN cDNA 4930529M08 gene
17386177	Abcb11	5.01	5.31	0.17	0.25	-1.23	0.042001	0.817993	ATP-binding cassette, sub-family B (MDR/TAP), member 11
17394478	2810408M09Rik	8.78	8.68	0.09	0.09	1.07	0.040771	0.817993	RIKEN cDNA 2810408M09 gene
17394740	Fam65c	6.25	6.04	0.11	0.2	1.16	0.041606	0.817993	family with sequence similarity 65, member C
17416897	Faf1	9.64	9.56	0.03	0.08	1.06	0.041127	0.817993	Fas-associated factor 1
17417017	Skint1	3.63	3.51	0.08	0.11	1.09	0.04177	0.817993	selection and upkeep of intraepithelial T cells 1
17417679	Eri3	9.71	9.62	0.05	0.06	1.06	0.041892	0.817993	exoribonuclease 3
17424203	Dcaf12	11.33	11.3	0.03	0.05	1.02	0.041702	0.817993	DDB1 and CUL4 associated factor 12
17431282	Extl1	6.24	5.96	0.15	0.19	1.22	0.040844	0.817993	exostoses (multiple)-like 1
17431820	Pla2g5	6.95	6.76	0.18	0.16	1.14	0.041341	0.817993	phospholipase A2, group V
17437969	Shisa3	6.66	6.79	0.17	0.12	-1.1	0.041717	0.817993	shisa homolog 3 (Xenopus laevis)
17446767	Cgref1	7.1	6.92	0.12	0.12	1.13	0.041871	0.817993	cell growth regulator with EF hand domain 1
17455231	B230303O12Rik	5.02	5.2	0.27	0.17	-1.14	0.040917	0.817993	RIKEN cDNA B230303O12 gene
17455346	Flt1	8.31	8.11	0.13	0.12	1.15	0.041151	0.817993	FMS-like tyrosine kinase 1
17462180	Zfp239	7.38	7.28	0.13	0.06	1.07	0.040952	0.817993	zinc finger protein 239
17469488	Pdzrn3	8.38	8.53	0.1	0.21	-1.11	0.041715	0.817993	PDZ domain containing RING finger 3
17474880	Zfp180	8.38	8.52	0.1	0.11	-1.1	0.041151	0.817993	zinc finger protein 180; zinc finger protein 180-like
17478277	Zdhhc13	10.18	10.15	0.1	0.08	1.03	0.040995	0.817993	zinc finger, DHHC domain containing 13
17482590	Polr3e	9.44	9.39	0.03	0.05	1.04	0.040706	0.817993	polymerase (RNA) III (DNA directed) polypeptide E
17489905	Plekhf1	8.4	8.27	0.08	0.1	1.09	0.041935	0.817993	pleckstrin homology domain containing, family F (with FYVE domain) member 1
17492826	Homer2	7.69	7.81	0.11	0.07	-1.08	0.041216	0.817993	homer homolog 2 (Drosophila)
17499255	Cul4a	9.1	9.01	0.03	0.09	1.07	0.041373	0.817993	cullin 4A
17500679	Vps37a	9.58	9.48	0.06	0.06	1.08	0.04165	0.817993	vacuolar protein sorting 37A (yeast)
17508907	Mtus1	7.39	7.57	0.17	0.14	-1.14	0.040789	0.817993	mitochondrial tumor suppressor 1
17520979	4932413F04Rik	4.57	4.42	0.09	0.2	1.11	0.041479	0.817993	RIKEN cDNA 4932413F04 gene
17525296	Barx2	5.89	6.05	0.08	0.15	-1.12	0.041418	0.817993	BarH-like homeobox 2
17547541	Smpdl3a	5.96	6.11	0.11	0.19	-1.1	0.041973	0.817993	sphingomyelin phosphodiesterase, acid-like 3A
17548287	Oaz2	8.92	8.72	0.04	0.14	1.15	0.041493	0.817993	ornithine decarboxylase antizyme 2; ornithine decarboxylase antizyme 2, pseudogene
17411163	Ptgfr	7.29	7.12	0.11	0.14	1.12	0.042038	0.818266	prostaglandin F receptor
17538284	Nxt2	6.88	6.72	0.07	0.13	1.12	0.042159	0.820143	nuclear transport factor 2-like export factor 2
17299672	Tppp2	5.45	5.68	0.18	0.14	-1.18	0.042222	0.820455	tubulin polymerization-promoting protein family member 2
17426356	Tnfsf8	5.21	5.34	0.08	0.09	-1.1	0.042213	0.820455	tumor necrosis factor (ligand) superfamily, member 8
17277130	2410016O06Rik	8.35	8.22	0.1	0.07	1.09	0.042383	0.820614	RIKEN cDNA 2410016O06 gene
17290852	Trgv2	7.05	7.35	0.15	0.25	-1.23	0.042322	0.820614	T cell receptor gamma variable 2
17332974	Rps6ka2	9.99	9.94	0.09	0.12	1.04	0.042305	0.820614	ribosomal protein S6 kinase, polypeptide 2
17382685	Rabl6	9.81	9.73	0.03	0.09	1.06	0.042353	0.820614	RAB, member of RAS oncogene family-like 6
17419658	Gm13061	7.24	7.06	0.09	0.13	1.13	0.042397	0.820614	predicted gene 13061
17420800	Tas1r2	6.27	6.23	0.04	0.04	1.03	0.042344	0.820614	taste receptor, type 1, member 2
17523659	Ccr5	4.85	5.13	0.13	0.26	-1.21	0.042373	0.820614	chemokine (C-C motif) receptor 5
17417210	Cyp4a30b-ps	4.78	4.97	0.13	0.11	-1.14	0.042476	0.82167	cytochrome P450, family 4, subfamily a, polypeptide 30b, pseudogene
17402020		5.1	4.62	0.28	0.42	1.39	0.0425	0.821687
17309360	Slitrk1	6.73	6.93	0.12	0.15	-1.14	0.042649	0.823622	SLIT and NTRK-like family, member 1
17323120	Nde1	10.35	10.3	0.06	0.04	1.03	0.042678	0.823622	nuclear distribution gene E homolog 1 (A nidulans)
17388074	Ndufs3	8.53	8.61	0.04	0.07	-1.06	0.042675	0.823622	NADH dehydrogenase (ubiquinone) Fe-S protein 3; predicted gene 12251
17515886	Srpr	10.54	10.48	0.01	0.04	1.04	0.042696	0.823622	signal recognition particle receptor ('docking protein')
17345134	Runx2	6.46	6.58	0.06	0.08	-1.09	0.042749	0.824194	runt related transcription factor 2
17328937	Comt	9.29	9.19	0.08	0.08	1.08	0.042806	0.824273	catechol-O-methyltransferase
17372621	Slc43a1	9.45	9.38	0.05	0.06	1.05	0.042825	0.824273	solute carrier family 43, member 1
17434467	Gm9897	3.78	3.32	0.25	0.37	1.38	0.04281	0.824273	predicted gene 9897
17294738	Vcan	10.71	10.75	0.01	0.13	-1.03	0.042932	0.82494	versican
17415076	Cntln	7.34	7.51	0.15	0.21	-1.13	0.04291	0.82494	centlein, centrosomal protein
17499576	Defb34	3.44	3.77	0.27	0.21	-1.25	0.042929	0.82494	defensin beta 34
17220591	5033404E19Rik	6.48	6.63	0.18	0.12	-1.11	0.042996	0.825116	NSA2 ribosome biogenesis homolog pseudogene
17237170	Pawr	8.88	8.84	0.03	0.14	1.03	0.043154	0.825116	PRKC, apoptosis, WT1, regulator
17261399	Erlec1	9.58	9.47	0.05	0.11	1.08	0.043119	0.825116	endoplasmic reticulum lectin 1
17271888	C920011F04Rik	6.42	6.52	0.11	0.08	-1.07	0.043005	0.825116	RIKEN cDNA C920011F04 gene
17310515	Cdh9	4.59	4.84	0.15	0.15	-1.19	0.043115	0.825116	cadherin 9
17332223	Kcne1	6.01	6.19	0.14	0.12	-1.14	0.04306	0.825116	potassium voltage-gated channel, Isk-related subfamily, member 1
17365625	Sorcs1	6.68	6.94	0.12	0.19	-1.2	0.0432	0.825116	VPS10 domain receptor protein SORCS 1
17397475	Mgst2	5.68	5.8	0.07	0.1	-1.08	0.043228	0.825116	microsomal glutathione S-transferase 2
17400519		8.08	7.87	0.14	0.17	1.16	0.043091	0.825116
17420897	Sdhb	9.13	9.21	0.04	0.09	-1.06	0.043157	0.825116	succinate dehydrogenase complex, subunit B, iron sulfur (Ip); succinate dehydrogenase [ubiquinone] iron-sulfur subunit, mitochondrial-like
17439162		2.55	2.73	0.1	0.18	-1.14	0.043179	0.825116
17540273	1810030O07Rik	9.01	8.86	0.09	0.13	1.11	0.043216	0.825116	RIKEN cDNA 1810030O07 gene
17513194	Adat1	8.99	8.82	0.09	0.09	1.12	0.043279	0.825179	adenosine deaminase, tRNA-specific 1
17525363	Foxred1	9.32	9.2	0.1	0.04	1.09	0.043278	0.825179	FAD-dependent oxidoreductase domain containing 1
17280039		2.66	3.36	0.58	0.1	-1.62	0.043313	0.825356
17299767	Olfr1509	4.66	4.86	0.19	0.23	-1.14	0.043365	0.825549	olfactory receptor 1509
17545150	Lhfpl1	6.09	6.22	0.08	0.11	-1.1	0.043371	0.825549	lipoma HMGIC fusion partner-like 1
17263148	Olfr30	3.45	3.65	0.2	0.21	-1.14	0.043492	0.826947	olfactory receptor 30
17487001	Hif3a	8.01	7.95	0.04	0.07	1.04	0.043485	0.826947	hypoxia inducible factor 3, alpha subunit
17214400	Cdk5r2	6.59	6.72	0.1	0.09	-1.09	0.04357	0.827672	cyclin-dependent kinase 5, regulatory subunit 2 (p39)
17220900	1700065J18Rik	5.97	5.7	0.23	0.22	1.21	0.043603	0.827672	RIKEN cDNA 1700065J18 gene
17221081	Mrpl15	10.16	10.27	0.06	0.07	-1.08	0.043852	0.827672	mitochondrial ribosomal protein L15
17226701	Gm15848	5.58	5.74	0.13	0.07	-1.12	0.043696	0.827672	predicted gene 15848
17229931	Slamf8	6.25	6.49	0.14	0.19	-1.18	0.043634	0.827672	SLAM family member 8
17235915	Txnrd1	10.54	10.6	0.04	0.03	-1.04	0.043843	0.827672	thioredoxin reductase 1
17271907	Gm11695	5.56	5.64	0.08	0.17	-1.06	0.043701	0.827672	predicted gene 11695
17373630		5.61	5.38	0.22	0.14	1.18	0.043866	0.827672
17409243	Atxn7l2	9.25	9.05	0.06	0.12	1.15	0.043808	0.827672	ataxin 7-like 2
17437803	N4bp2	10.16	10.11	0.04	0.04	1.03	0.043682	0.827672	NEDD4 binding protein 2
17458133	Zfp212	7.36	7.5	0.08	0.12	-1.1	0.043816	0.827672	Zinc finger protein 212
17475922	Sirt2	10.8	10.73	0.05	0.05	1.05	0.043842	0.827672	sirtuin 2 (silent mating type information regulation 2, homolog) 2 (S. cerevisiae)
17537224	LOC101055746	6.95	6.74	0.21	0.31	1.16	0.043602	0.827672	uncharacterized LOC101055746; testis expressed gene 16
17548440	4933427G23Rik	11.3	11.18	0.09	0.13	1.09	0.043845	0.827672	RIKEN cDNA 4933427G23 gene
17407017	Adam15	9.19	9.04	0.12	0.07	1.11	0.043897	0.827795	a disintegrin and metallopeptidase domain 15 (metargidin)
17237975	Gm20492	5.4	5.71	0.31	0.11	-1.24	0.043948	0.828302	predicted gene 20492
17449795	4932430I15Rik	6.02	6.2	0.1	0.11	-1.13	0.044004	0.828908	RIKEN cDNA 4932430I15 gene
17510628	Gm10649	4.61	4.71	0.12	0.08	-1.07	0.044096	0.830183	predicted gene 10649
17309935	LOC101055883	9.85	9.8	0.03	0.04	1.03	0.044132	0.830414	uncharacterized LOC101055883; disabled 2, mitogen-responsive phosphoprotein
17213338	Fam117b	10.92	10.83	0.14	0.09	1.06	0.04429	0.832025	family with sequence similarity 117, member B
17240608	Qrsl1	8.15	8.3	0.1	0.13	-1.11	0.044252	0.832025	glutaminyl-tRNA synthase (glutamine-hydrolyzing)-like 1
17431362	Tmem57	9.22	9.12	0.04	0.09	1.07	0.044282	0.832025	transmembrane protein 57
17447000	Supt7l	8.75	8.67	0.05	0.06	1.06	0.044333	0.832373	suppressor of Ty 7-like
17303496	Fezf2	9.3	9.5	0.15	0.12	-1.15	0.044428	0.832669	Fez family zinc finger 2
17325291	Kpna1	9.74	9.83	0.05	0.09	-1.07	0.044415	0.832669	karyopherin (importin) alpha 1
17393743	Ghrh	6.49	6.28	0.14	0.13	1.16	0.044435	0.832669	growth hormone releasing hormone
17500826		2.11	2.41	0.16	0.19	-1.23	0.044459	0.832669
17522969	Mir26a-1	5.19	5.57	0.16	0.23	-1.3	0.044469	0.832669	microRNA 26a-1
17216496		5	4.79	0.15	0.16	1.16	0.044709	0.832893
17236288	Igf1	8.21	8.39	0.19	0.09	-1.13	0.04478	0.832893	insulin-like growth factor 1
17279670	Rapgef5	7.63	7.48	0.1	0.13	1.11	0.04463	0.832893	Rap guanine nucleotide exchange factor (GEF) 5
17288434	8030423J24Rik	6.24	6.38	0.08	0.17	-1.1	0.044777	0.832893	RIKEN cDNA 8030423J24 gene
17291074	Vmn1r193	6.37	6.18	0.17	0.1	1.14	0.044916	0.832893	vomeronasal 1 receptor 193
17315683	Gm15632	4.11	4.25	0.13	0.14	-1.1	0.044707	0.832893	predicted gene 15632
17323360	Ppm1f	8.07	7.95	0.1	0.09	1.09	0.044871	0.832893	protein phosphatase 1F (PP2C domain containing)
17331235	Olfr181	2.53	2.73	0.17	0.11	-1.16	0.044855	0.832893	olfactory receptor 181
17367390	Etl4	9.51	9.4	0.08	0.08	1.08	0.044745	0.832893	enhancer trap locus 4
17367736		4.12	4.42	0.24	0.19	-1.23	0.044907	0.832893
17383633	Crat	8.62	8.77	0.07	0.12	-1.11	0.044751	0.832893	carnitine acetyltransferase
17431234	Cnksr1	7.12	7.01	0.15	0.05	1.08	0.044538	0.832893	connector enhancer of kinase suppressor of Ras 1
17463422	Nrip2	6.46	6.36	0.06	0.13	1.07	0.044544	0.832893	nuclear receptor interacting protein 2
17483258	Zfp771	8.81	8.68	0.06	0.14	1.09	0.044588	0.832893	zinc finger protein 771
17500108	Fgfr1	10.89	10.83	0.04	0.05	1.04	0.04482	0.832893	fibroblast growth factor receptor 1
17509118	D330022K07Rik	4.63	4.74	0.08	0.12	-1.08	0.044914	0.832893	RIKEN cDNA D330022K07 gene
17512476	Gm5914	7.77	7.88	0.07	0.1	-1.07	0.044781	0.832893	predicted gene 5914
17525498	1700027I24Rik	3.66	3.88	0.18	0.39	-1.17	0.044758	0.832893	RIKEN cDNA 1700027I24 gene
17257310	Mettl2	9.74	9.66	0.07	0.06	1.06	0.045047	0.832975	methyltransferase like 2
17269301	Krt31	5.44	5.63	0.17	0.25	-1.15	0.044971	0.832975	keratin 31
17305662	Fermt2	9.66	9.55	0.06	0.07	1.08	0.04504	0.832975	fermitin family homolog 2 (Drosophila)
17422092	Tnfrsf25	6.99	7.09	0.06	0.07	-1.07	0.045004	0.832975	tumor necrosis factor receptor superfamily, member 25
17430209		3.45	3.05	0.12	0.37	1.32	0.04509	0.832975
17440692	Hps4	8.87	8.76	0.08	0.09	1.08	0.045088	0.832975	Hermansky-Pudlak syndrome 4 homolog (human)
17451668	Mlec	12.35	12.3	0.05	0.03	1.03	0.045006	0.832975	malectin
17471151	Kcna5	6.69	6.61	0.1	0.04	1.06	0.045124	0.833168	potassium voltage-gated channel, shaker-related subfamily, member 5
17238088	Gm16229	7.76	7.66	0.08	0.11	1.07	0.045194	0.833547	predicted gene 16229
17245539	Srgap1	9.13	9.25	0.11	0.11	-1.09	0.04517	0.833547	SLIT-ROBO Rho GTPase activating protein 1
17445860	Napepld	8.56	8.73	0.08	0.18	-1.12	0.045217	0.833547	N-acyl phosphatidylethanolamine phospholipase D
17330407	Gm17103	7.11	6.95	0.09	0.16	1.12	0.045313	0.834423	predicted gene 17103
17414380		4.56	4.95	0.15	0.37	-1.3	0.04531	0.834423
17277382	Zc2hc1c	6.19	6.01	0.12	0.12	1.14	0.045362	0.834874	zinc finger, C2HC-type containing 1C
17352957	Dsc1	4.75	4.87	0.1	0.15	-1.09	0.045439	0.835514	desmocollin 1
17355366	Smad4	11.58	11.51	0.07	0.05	1.05	0.045445	0.835514	SMAD family member 4
17221878	Bai3	6.95	7.01	0.08	0.15	-1.04	0.045526	0.836098	brain-specific angiogenesis inhibitor 3
17448148		2.44	2.57	0.14	0.16	-1.1	0.04551	0.836098
17273200	Pcyt2	8.59	8.42	0.05	0.13	1.13	0.04556	0.836277	phosphate cytidylyltransferase 2, ethanolamine
17228792		5.98	6.35	0.39	0.26	-1.29	0.045626	0.837057
17288917	Mef2c	8.15	7.98	0.15	0.13	1.13	0.045703	0.838017	myocyte enhancer factor 2C
17262277	Cnot6	11.04	11.1	0.05	0.06	-1.04	0.045746	0.838359	CCR4-NOT transcription complex, subunit 6
17489738	Gpatch1	8.52	8.4	0.07	0.09	1.09	0.04577	0.838359	G patch domain containing 1
17233394	Smpdl3a	7.27	7.37	0.13	0.06	-1.07	0.045932	0.839541	sphingomyelin phosphodiesterase, acid-like 3A
17411913	Gm11820	3.58	3.4	0.11	0.15	1.13	0.045863	0.839541	predicted gene 11820
17435505	Actr3b	6.99	6.86	0.1	0.13	1.09	0.045927	0.839541	ARP3 actin-related protein 3B
17447227	Zfyve28	6.39	6.61	0.18	0.17	-1.17	0.045912	0.839541	zinc finger, FYVE domain containing 28
17286150	Prl3b1	5.82	6.1	0.18	0.06	-1.21	0.046132	0.84015	prolactin family 3, subfamily b, member 1
17322625	4930451G09Rik	7.17	7	0.11	0.19	1.13	0.04616	0.84015	RIKEN cDNA 4930451G09 gene
17339503	Fam179a	6.48	6.63	0.15	0.14	-1.11	0.046147	0.84015	family with sequence similarity 179, member A
17340356	Ston1	7.55	7.66	0.04	0.12	-1.08	0.04612	0.84015	stonin 1
17390186	Tmem87a	8.97	8.85	0.09	0.05	1.09	0.046156	0.84015	transmembrane protein 87A
17453064	Rimbp2	7.54	7.4	0.12	0.09	1.1	0.046086	0.84015	RIMS binding protein 2
17467237		3.57	3.83	0.22	0.21	-1.2	0.046066	0.84015
17513965	Dbndd1	7.65	7.56	0.06	0.08	1.06	0.046146	0.84015	dysbindin (dystrobrevin binding protein 1) domain containing 1
17335040	Zbtb9	9.76	9.66	0.07	0.09	1.07	0.046237	0.841107	zinc finger and BTB domain containing 9; gametogenetin binding protein 1
17222429	Txndc9	7.94	7.98	0.04	0.07	-1.03	0.046679	0.841154	thioredoxin domain containing 9
17231774	Nmbr	4.87	4.63	0.12	0.21	1.18	0.046933	0.841154	neuromedin B receptor
17238758		5.92	6.07	0.12	0.15	-1.11	0.04706	0.841154
17241765	Tfam	9.01	8.9	0.07	0.1	1.08	0.046889	0.841154	transcription factor A, mitochondrial
17252226	Zfp3	7.2	7.14	0.08	0.09	1.04	0.046454	0.841154	zinc finger protein 3
17252906	Mir22hg	6.79	6.71	0.1	0.11	1.05	0.046386	0.841154	Mir22 host gene (non-protein coding); microRNA 22; TLC domain containing 2
17255701	Sp6	8.03	7.92	0.16	0.12	1.08	0.046564	0.841154	trans-acting transcription factor 6
17276182	Jkamp	9.55	9.61	0.06	0.04	-1.04	0.04663	0.841154	JNK1/MAPK8-associated membrane protein
17282723	Tmed10	11.81	11.71	0.05	0.07	1.08	0.046693	0.841154	transmembrane emp24-like trafficking protein 10 (yeast); predicted pseudogene 4024
17288234		5.04	5.25	0.1	0.2	-1.16	0.046817	0.841154
17299663	Slc39a2	7.42	7.29	0.18	0.07	1.1	0.046772	0.841154	solute carrier family 39 (zinc transporter), member 2
17328582	Ppil2	10.41	10.29	0.06	0.09	1.08	0.046688	0.841154	peptidylprolyl isomerase (cyclophilin)-like 2
17331869	Krtap19-3	3.39	3.59	0.09	0.28	-1.15	0.047032	0.841154	keratin associated protein 19-3
17353378	Epb4.1l4a	8.19	8.28	0.17	0.08	-1.06	0.046433	0.841154	erythrocyte protein band 4.1-like 4a
17376252	Nop56	11.75	11.69	0.07	0.05	1.05	0.046766	0.841154	NOP56 ribonucleoprotein
17396652	Cldn11	7.93	8.12	0.14	0.2	-1.14	0.047052	0.841154	claudin 11
17402321	Pde5a	9.6	9.46	0.05	0.12	1.1	0.046941	0.841154	phosphodiesterase 5A, cGMP-specific
17402483	Mir367	3.34	3.08	0.18	0.15	1.2	0.04707	0.841154	microRNA 367
17420091	Hnrnpr	9.63	9.72	0.09	0.05	-1.06	0.046469	0.841154	heterogeneous nuclear ribonucleoprotein R
17458422		2.35	2.5	0.07	0.15	-1.11	0.047046	0.841154
17469473	Shq1	8.94	8.77	0.09	0.09	1.13	0.046368	0.841154	SHQ1 homolog (S. cerevisiae)
17487186	Vasp	9.28	9.16	0.05	0.08	1.08	0.046972	0.841154	vasodilator-stimulated phosphoprotein
17495836	Gm9905	6.85	6.74	0.1	0.11	1.08	0.04645	0.841154	predicted gene 9905
17501772	Sugp1	9.23	9.12	0.07	0.1	1.08	0.046534	0.841154	SURP and G patch domain containing 1
17506917	Kcnk1	8.93	8.71	0.1	0.13	1.17	0.046721	0.841154	potassium channel, subfamily K, member 1
17522634	2310075C17Rik	5.09	5.25	0.06	0.14	-1.11	0.047002	0.841154	RIKEN cDNA 2310075C17 gene
17531877	Crtap	9.54	9.34	0.18	0.11	1.15	0.046553	0.841154	cartilage associated protein
17534112	Slc25a5	12.74	12.79	0.03	0.04	-1.03	0.046888	0.841154	solute carrier family 25 (mitochondrial carrier, adenine nucleotide translocator), member 5
17537038	Fgf16	6.95	6.78	0.13	0.15	1.13	0.046435	0.841154	fibroblast growth factor 16
17549546		3.94	4.08	0.08	0.23	-1.1	0.047026	0.841154
17549548	Cmas	7.09	6.87	0.14	0.17	1.16	0.046391	0.841154	cytidine monophospho-N-acetylneuraminic acid synthetase
17549702		3.94	4.08	0.08	0.23	-1.1	0.047026	0.841154
17549704	Cmas	7.09	6.87	0.14	0.17	1.16	0.046391	0.841154	cytidine monophospho-N-acetylneuraminic acid synthetase
17550430	Nron	5.78	5.94	0.14	0.16	-1.12	0.046701	0.841154	non-protein coding RNA, repressor of NFAT
17265646	Tekt1	7.01	6.79	0.19	0.12	1.16	0.047169	0.841159	tektin 1
17330797		3.35	3.75	0.25	0.31	-1.33	0.047196	0.841159
17371839	Gm13662	5.69	5.84	0.13	0.12	-1.11	0.047215	0.841159	predicted gene 13662; predicted gene 13663
17401970	Olfm3	5.88	6.03	0.12	0.17	-1.11	0.047216	0.841159	olfactomedin 3
17410718	Pdha2	5.28	5.35	0.08	0.04	-1.05	0.047195	0.841159	pyruvate dehydrogenase E1 alpha 2
17495598	Knop1	8.15	8.09	0.05	0.04	1.04	0.047187	0.841159	lysine rich nucleolar protein 1
17422015	Dnajc11	9.72	9.68	0.03	0.05	1.03	0.047311	0.842248	DnaJ (Hsp40) homolog, subfamily C, member 11
17490750	Ppfia3	6.77	6.89	0.09	0.13	-1.09	0.047326	0.842248	protein tyrosine phosphatase, receptor type, f polypeptide (PTPRF), interacting protein (liprin), alpha 3
17315007	Mettl7a3	5.7	5.97	0.23	0.14	-1.21	0.047376	0.842529	methyltransferase like 7A3
17513641	Slc7a5	11.81	11.66	0.14	0.09	1.11	0.047391	0.842529	solute carrier family 7 (cationic amino acid transporter, y+ system), member 5
17221307	Prdm14	6.12	6.24	0.2	0.11	-1.09	0.047926	0.844009	PR domain containing 14
17237208	Csrp2	9.77	9.82	0.05	0.09	-1.04	0.047832	0.844009	cysteine and glycine-rich protein 2
17238876		5.46	5.65	0.12	0.15	-1.13	0.047665	0.844009
17243361	Ncln	9.46	9.37	0.05	0.08	1.06	0.047882	0.844009	nicalin homolog (zebrafish)
17247483		5	5.27	0.15	0.21	-1.21	0.048224	0.844009
17257801	Axin2	9.16	9.09	0.08	0.05	1.05	0.048171	0.844009	axin2
17260837		7.03	6.93	0.05	0.1	1.07	0.047917	0.844009
17263506	1700013G23Rik	6.2	6.34	0.15	0.08	-1.1	0.048026	0.844009	RIKEN cDNA 1700013G23 gene
17265989	Wdr81	8	7.94	0.06	0.1	1.05	0.047573	0.844009	WD repeat domain 81
17295877	Erbb2ip	10.62	10.7	0.08	0.08	-1.06	0.047863	0.844009	Erbb2 interacting protein
17298364	Nt5dc2	13.18	13.11	0.03	0.08	1.05	0.048188	0.844009	5'-nucleotidase domain containing 2
17307666	4930578I06Rik	5.66	5.84	0.05	0.18	-1.13	0.048234	0.844009	RIKEN cDNA 4930578I06 gene
17312503	Slc52a2	8.89	8.82	0.05	0.11	1.04	0.048059	0.844009	solute carrier protein 52, member 2
17321918	Gm5476	6.6	7.01	0.41	0.21	-1.33	0.047907	0.844009	type II keratin Kb17P pseudogene
17324344	Hrg	4.51	4.66	0.12	0.11	-1.11	0.047961	0.844009	histidine-rich glycoprotein
17328062	Emp2	7.1	7.01	0.09	0.11	1.07	0.048105	0.844009	epithelial membrane protein 2
17345696	Bysl	9.88	9.74	0.06	0.11	1.1	0.048258	0.844009	bystin-like
17350591	Sncaip	7.76	7.93	0.08	0.19	-1.12	0.04786	0.844009	synuclein, alpha interacting protein (synphilin)
17362017	Gm14966	6.08	5.83	0.16	0.19	1.19	0.047682	0.844009	predicted gene 14966
17374848	Nusap1	8.01	8.11	0.15	0.16	-1.07	0.047602	0.844009	nucleolar and spindle associated protein 1; nuclear encoded rRNA 5S 204
17387426	Gm13710	5.11	4.7	0.3	0.17	1.32	0.047542	0.844009	predicted gene 13710
17403846		3.05	3.54	0.44	0.17	-1.4	0.04766	0.844009
17427459	4932416J16Rik	5.35	5.61	0.17	0.27	-1.2	0.047886	0.844009	RIKEN cDNA 4932416J16 gene
17450645	Glmn	8.48	8.38	0.1	0.05	1.08	0.047581	0.844009	glomulin, FKBP associated protein
17468612	Arhgap25	6.83	7.03	0.14	0.11	-1.14	0.04776	0.844009	Rho GTPase activating protein 25
17475975	Ech1	8.97	8.87	0.04	0.1	1.07	0.047976	0.844009	enoyl coenzyme A hydratase 1, peroxisomal
17481504	Olfr713	5.21	5.57	0.28	0.39	-1.28	0.048151	0.844009	olfactory receptor 713
17493044	Vmn2r66	2.71	3.04	0.13	0.19	-1.25	0.048228	0.844009	vomeronasal 2, receptor 66
17494101	Trim21	7.39	7.24	0.06	0.16	1.11	0.048024	0.844009	tripartite motif-containing 21
17501202	n-R5s98	7.41	7.6	0.11	0.18	-1.14	0.048248	0.844009	nuclear encoded rRNA 5S 98
17525791	Olfr980	3.94	4.11	0.19	0.19	-1.12	0.047844	0.844009	olfactory receptor 980
17550138	Nusap1	8.01	8.11	0.15	0.16	-1.07	0.047602	0.844009	nucleolar and spindle associated protein 1; nuclear encoded rRNA 5S 204
17467656	Mrpl35	9.5	9.58	0.07	0.05	-1.06	0.048287	0.844099	mitochondrial ribosomal protein L35
17467742	Vamp5	7.91	8.06	0.16	0.09	-1.1	0.048333	0.844476	vesicle-associated membrane protein 5
17292032	Mak	7.6	7.51	0.06	0.06	1.06	0.048438	0.844638	male germ cell-associated kinase
17329230		5.04	5.22	0.12	0.18	-1.14	0.048438	0.844638
17472772	Gm15705	4.67	4.87	0.09	0.14	-1.15	0.048395	0.844638	predicted gene 15705
17544486	Timm8a1	8.1	7.9	0.16	0.11	1.15	0.048441	0.844638	translocase of inner mitochondrial membrane 8A1; mitochondrial import inner membrane translocase subunit Tim8 A-like
17234190		6.46	6.17	0.24	0.23	1.22	0.048926	0.844984
17278593	Evl	11.3	11.38	0.06	0.04	-1.06	0.048896	0.844984	Ena-vasodilator stimulated phosphoprotein
17281927	Kcnh5	7.31	7.1	0.1	0.19	1.16	0.048518	0.844984	potassium voltage-gated channel, subfamily H (eag-related), member 5
17283293	Gpr68	6.35	6.27	0.08	0.12	1.06	0.048857	0.844984	G protein-coupled receptor 68; predicted gene 10431
17302919	4930594M22Rik	6.84	6.55	0.13	0.17	1.22	0.048861	0.844984	RIKEN cDNA 4930594M22 gene
17306950	Mcpt-ps1	7.55	7.75	0.09	0.2	-1.15	0.048806	0.844984	mast cell protease, pseudogene 1; ubiquitin-conjugating enzyme E2, J2 homolog pseudogene; predicted pseudogene 5801
17323968	Vwa5b2	6.34	6.46	0.09	0.11	-1.09	0.048762	0.844984	von Willebrand factor A domain containing 5B2
17326706	Gm17333	2.88	3.2	0.16	0.3	-1.25	0.048597	0.844984	predicted gene, 17333
17353800	Pcdhga12	6.18	6.37	0.21	0.13	-1.14	0.048652	0.844984	protocadherin gamma subfamily A, 12; protocadherin gamma subfamily A, 10
17397679	Ccdc169	5.67	5.81	0.08	0.11	-1.1	0.048716	0.844984	coiled-coil domain containing 169
17418640	AU040320	8.02	8.07	0.04	0.07	-1.04	0.048593	0.844984	expressed sequence AU040320
17448001	Ppargc1a	6.33	6.6	0.1	0.28	-1.21	0.048912	0.844984	peroxisome proliferative activated receptor, gamma, coactivator 1 alpha
17472955	Tmtc1	7.01	7.08	0.06	0.08	-1.05	0.048678	0.844984	transmembrane and tetratricopeptide repeat containing 1
17476578	Lgi4	6.81	6.56	0.17	0.11	1.19	0.048926	0.844984	leucine-rich repeat LGI family, member 4
17490806	Ruvbl2	10.78	10.66	0.06	0.14	1.09	0.048725	0.844984	RuvB-like protein 2
17499696	4930467E23RIK	4.93	5.49	0.37	0.49	-1.48	0.04858	0.844984
17519058		5.11	5.48	0.19	0.33	-1.3	0.048626	0.844984
17534102	Slc25a43	6.38	6.59	0.17	0.12	-1.15	0.048866	0.844984	solute carrier family 25, member 43
17548317	Alpl	8.19	7.96	0.16	0.1	1.18	0.048744	0.844984	alkaline phosphatase, liver/bone/kidney
17443972	Get4	9.76	9.72	0.04	0.07	1.02	0.048979	0.845054	golgi to ER traffic protein 4 homolog (S. cerevisiae)
17529575	Gm2382	6.37	6.61	0.14	0.18	-1.18	0.048957	0.845054	predicted gene 2382; B cell leukemia/lymphoma 2 related protein A1d; B cell leukemia/lymphoma 2 related protein A1b; B cell leukemia/lymphoma 2 related protein A1a
17285641	Olfr1367	4.31	4.51	0.14	0.24	-1.14	0.049004	0.845061	olfactory receptor 1367
[truncated: 32,473 more rows]

## Sheet: FDR<0.75
Transcript Cluster ID	Gene Symbol	Cyclopamine Bi-weight Avg Signal (log2)	Vehicle Bi-weight Avg Signal (log2)	Cyclopamine Standard Deviation	Vehicle Standard Deviation	Fold Change (linear) (Cyclopamine vs. Vehicle)	ANOVA p-value (Cyclopamine vs. Vehicle)	FDR p-value (Cyclopamine vs. Vehicle)	Description	Comment
17281306	Nkx2-9	7.87	9.26	0.32	0.12	-2.62	4.86e-07	0.007005	NK2 transcription factor related, locus 9 (Drosophila)
17281304		5.15	6.22	0.22	0.23	-2.1	8e-06	0.068998
17327030	Olig2	8.21	9.22	0.45	0.16	-2.02	0.000274	0.226873	oligodendrocyte transcription factor 2
17392529	Nkx2-2	7	7.9	0.14	0.36	-1.87	6.7e-05	0.154216	NK2 transcription factor related, locus 2 (Drosophila)
17286332	Foxf2	6.91	7.78	0.15	0.28	-1.83	0.000137	0.175736	forkhead box F2
17399868	Sprr2d	5.05	5.92	0.38	0.19	-1.82	0.00221	0.447282	small proline-rich protein 2D
17491396	Dbx1	9	9.81	0.45	0.27	-1.75	0.00107	0.376427	developing brain homeobox 1
17281299	Nkx2-1	7.78	8.57	0.22	0.14	-1.73	2.2e-05	0.096355	NK2 homeobox 1
17425010	Gm12446	5.78	6.55	0.23	0.16	-1.71	7.7e-05	0.155497	predicted gene 12446
17281291	E030019B13Rik	7.68	8.45	0.2	0.28	-1.71	0.000203	0.205672	RIKEN cDNA E030019B13 gene
17290211	Tcstv3	4.5	5.21	0.38	0.38	-1.64	0.011578	0.683961	2-cell-stage, variable group, member 3
17472233		4.3	5.01	0.25	0.38	-1.64	0.014888	0.712783
17243839	Ascl1	8.69	9.39	0.35	0.31	-1.62	0.001568	0.442166	achaete-scute complex homolog 1 (Drosophila)
17229813	Nhlh1	6.16	6.86	0.27	0.38	-1.62	0.018417	0.730671	nescient helix loop helix 1
17245874	Gli1	8.09	8.77	0.21	0.12	-1.61	3e-05	0.104969	GLI-Kruppel family member GLI1
17506291	Foxf1	7.95	8.63	0.18	0.28	-1.6	0.000447	0.251747	forkhead box F1
17536201	Nr0b1	6.08	6.75	0.26	0.3	-1.59	0.000409	0.243079	nuclear receptor subfamily 0, group B, member 1
17246469	Neurod4	6.08	6.75	0.21	0.42	-1.59	0.007374	0.618111	neurogenic differentiation 4
17400599	Txnip	8.19	8.86	0.5	0.25	-1.59	0.012358	0.698151	thioredoxin interacting protein
17285614	Olfr1369-ps1	3.11	3.78	0.21	0.48	-1.59	0.013187	0.704734	olfactory receptor 1369, pseudogene 1
17449108	Tecrl	5.46	6.11	0.36	0.51	-1.57	0.005653	0.592504	trans-2,3-enoyl-CoA reductase-like
17510772	Hhip	6.29	6.93	0.13	0.19	-1.56	4.5e-05	0.119514	Hedgehog-interacting protein
17417622	Ptch2	8.23	8.86	0.1	0.08	-1.55	1.83e-07	0.006306	patched homolog 2
17357790	Olfr235	4.51	5.14	0.13	0.39	-1.55	0.009697	0.652514	olfactory receptor 235
17287081	Id4	7.32	7.95	0.35	0.38	-1.55	0.016478	0.723333	inhibitor of DNA binding 4
17537209	Pou3f4	7.4	8	0.19	0.16	-1.52	0.000167	0.194745	POU domain, class 3, transcription factor 4
17212316	2900092D14Rik	8.51	9.11	0.34	0.23	-1.51	0.003155	0.505817	RIKEN cDNA 2900092D14 gene
17414802	Pappa	7.83	8.42	0.17	0.15	-1.5	4.4e-05	0.119514	pregnancy-associated plasma protein A
17284114	Ckb	9.51	10.1	0.23	0.18	-1.5	0.002219	0.447282	creatine kinase, brain
17539534		3.74	4.32	0.21	0.24	-1.49	0.001314	0.415386
17489558	Scgb2b24	4.02	4.59	0.25	0.44	-1.49	0.016982	0.724522	secretoglobin, family 2B, member 24
17537102	Gm5127	6.02	6.58	0.21	0.27	-1.48	0.003993	0.538991	predicted gene 5127
17293607	Ptch1	10.87	11.42	0.07	0.11	-1.47	6.1e-07	0.007005	patched homolog 1
17307522	Dleu7	6.06	6.59	0.2	0.14	-1.45	0.000323	0.226873	deleted in lymphocytic leukemia, 7
17211416	Khdc1a	4.25	4.77	0.18	0.18	-1.44	0.000528	0.260118	KH domain containing 1A
17289422	Foxd1	7.63	8.16	0.24	0.14	-1.44	0.001102	0.380027	forkhead box D1
17550466	Sox2ot	6.98	7.5	0.12	0.25	-1.44	0.001431	0.422576	SOX2 overlapping transcript (non-protein coding)
17509676	Gm10664	6.46	6.98	0.14	0.2	-1.43	0.000118	0.170192	predicted gene 10664
17543102		3.12	3.62	0.21	0.33	-1.42	0.019759	0.736174
17222618	2610017I09Rik	7.65	8.15	0.28	0.23	-1.41	0.00719	0.618111	RIKEN cDNA 2610017I09 gene
17529930	Clstn2	6.97	7.45	0.1	0.23	-1.39	0.000486	0.256046	calsyntenin 2
17423631	Pou3f2	7.99	8.47	0.23	0.09	-1.39	0.000575	0.270712	POU domain, class 3, transcription factor 2
17492051	Arrdc4	8.31	8.78	0.29	0.14	-1.39	0.004191	0.544114	arrestin domain containing 4
17231855	Olig3	5.47	5.94	0.12	0.33	-1.39	0.005468	0.587212	oligodendrocyte transcription factor 3
17537220	Gm7340	4.02	4.49	0.19	0.28	-1.39	0.007357	0.618111	predicted gene 7340
17531395	Fbxw23	5.37	5.85	0.21	0.32	-1.39	0.020747	0.73884	F-box and WD-40 domain protein 23
17313850	Gm4825	3.95	4.42	0.31	0.26	-1.38	0.01832	0.730671	predicted pseudogene 4825
17212313	Pou3f3	8.32	8.77	0.27	0.2	-1.36	0.010014	0.654448	POU domain, class 3, transcription factor 3
17280928	1810007C17Rik	3	3.43	0.09	0.22	-1.35	0.006772	0.618111	RIKEN cDNA 1810007C17 gene
17506296	Foxc2	8.99	9.42	0.2	0.14	-1.34	0.001562	0.442166	forkhead box C2
17355844		5.88	6.3	0.26	0.21	-1.34	0.007284	0.618111
17526421	Kmt2a	7.49	7.91	0.24	0.19	-1.34	0.009454	0.649218	lysine (K)-specific methyltransferase 2A; ATP synthase, H+ transporting, mitochondrial F0 complex, subunit g
17451823	Srrm4	7.65	8.06	0.1	0.15	-1.33	0.000276	0.226873	serine/arginine repetitive matrix 4
17356312		4.19	4.6	0.22	0.18	-1.33	0.01091	0.670752
17301489	Stmn4	5.86	6.28	0.23	0.19	-1.33	0.022407	0.749799	stathmin-like 4
17287361	Gadd45g	6.57	6.98	0.11	0.16	-1.32	0.000408	0.243079	growth arrest and DNA-damage-inducible 45 gamma
17535353	Gpr50	9.43	9.84	0.19	0.2	-1.32	0.001926	0.442643	G-protein-coupled receptor 50
17233384	Fabp7	10.54	10.93	0.22	0.15	-1.31	0.003372	0.516635	fatty acid binding protein 7, brain
17524895	Elavl3	7.61	8	0.14	0.23	-1.31	0.003603	0.528144	ELAV (embryonic lethal, abnormal vision, Drosophila)-like 3 (Hu antigen C)
17397185	Fat4	8.68	9.08	0.25	0.22	-1.31	0.005177	0.577397	FAT tumor suppressor homolog 4 (Drosophila)
17487993	Tmem91	5.96	6.35	0.16	0.2	-1.31	0.009525	0.649281	transmembrane protein 91
17331380	Epha3	7.85	8.23	0.27	0.16	-1.31	0.01066	0.668124	Eph receptor A3
17529481	Tbx18	6.38	6.77	0.19	0.27	-1.31	0.01161	0.683961	T-box18
17215799	Twist2	6.22	6.61	0.12	0.19	-1.31	0.012699	0.704734	twist basic helix-loop-helix transcription factor 2
17405642	Vmn2r-ps11	4.12	4.51	0.14	0.3	-1.31	0.016901	0.723333	vomeronasal 2, receptor, pseudogene 11; vomeronasal 2, receptor 7; vomeronasal 2, receptor 6
17413817	Foxe1	7.18	7.55	0.13	0.09	-1.3	8e-05	0.155497	forkhead box E1
17275454	Npas3	7.01	7.38	0.18	0.15	-1.3	0.009414	0.649192	neuronal PAS domain protein 3
17412579	Gabrr1	5.77	6.14	0.25	0.27	-1.3	0.01378	0.704734	gamma-aminobutyric acid (GABA) C receptor, subunit rho 1
17211531		5.25	5.63	0.16	0.27	-1.3	0.021844	0.749129
17544582	Zmat1	6.1	6.47	0.07	0.11	-1.29	0.000118	0.170192	zinc finger, matrin type 1
17215605	Cxcr7	7.71	8.08	0.14	0.1	-1.29	0.000519	0.259127	chemokine (C-X-C motif) receptor 7
17506300	Foxl1	6.38	6.74	0.12	0.08	-1.29	0.000617	0.280842	forkhead box L1
17548462	D130050E23Rik	6.72	7.08	0.14	0.13	-1.29	0.003694	0.529114	RIKEN cDNA D130050E23 gene
17535600	Dusp9	9.78	10.15	0.17	0.16	-1.29	0.004755	0.566119	dual specificity phosphatase 9
17449417	Sult1e1	3.59	3.96	0.13	0.22	-1.29	0.006206	0.614729	sulfotransferase family 1E, member 1
17358103	Aldh1a1	7.14	7.5	0.22	0.28	-1.29	0.006489	0.618111	aldehyde dehydrogenase family 1, subfamily A1
17509806		6.15	6.51	0.19	0.13	-1.28	0.001681	0.442643
17222064		5.65	6.01	0.1	0.16	-1.28	0.002479	0.464407
17305933	Olfr725	2.69	3.06	0.14	0.22	-1.28	0.003431	0.516635	olfactory receptor 725
17233194	Sim1	6.71	7.07	0.17	0.18	-1.28	0.006544	0.618111	single-minded homolog 1 (Drosophila)
17226447	Nckap5	7.08	7.42	0.1	0.17	-1.27	0.001723	0.442643	NCK-associated protein 5
17472756	Gm15704	5.41	5.75	0.1	0.19	-1.27	0.009678	0.652514	predicted gene 15704
17264418	Ntn1	7.86	8.2	0.25	0.2	-1.27	0.014132	0.704734	netrin 1; predicted gene 12305
17533134	Ssxb1	4.62	4.96	0.21	0.13	-1.27	0.015247	0.714645	synovial sarcoma, X member B, breakpoint 1; synovial sarcoma, X member B, breakpoint 11; synovial sarcoma, X member B, breakpoint 12; synovial sarcoma, X member B, breakpoint 6
17240554		4.55	4.89	0.22	0.19	-1.27	0.016867	0.723333
17470060	Rassf4	6.87	7.21	0.14	0.24	-1.27	0.017978	0.728488	Ras association (RalGDS/AF-6) domain family member 4
17440335	Vmn2r17	4.41	4.76	0.29	0.17	-1.27	0.021986	0.749129	vomeronasal 2, receptor 17
17470187	Zfp9	8.79	9.13	0.06	0.12	-1.26	8.3e-05	0.155497	zinc finger protein 9
17519357	Onecut1	6.65	6.98	0.1	0.12	-1.26	0.000157	0.193497	one cut domain, family member 1; predicted gene 20649
17399922	LOC100862551	4.18	4.51	0.11	0.17	-1.26	0.001744	0.442643	late cornified envelope protein 3C-like; late cornified envelope 3F
17236727		4.87	5.2	0.1	0.19	-1.26	0.002866	0.484348
17296427	Isl1	7.32	7.65	0.16	0.13	-1.26	0.003112	0.505817	ISL1 transcription factor, LIM/homeodomain
17256336	Krtap9-5	5.71	6.03	0.12	0.1	-1.25	0.001363	0.41595	keratin associated protein 9-5
17225085	Gm16092	4.73	5.05	0.24	0.18	-1.25	0.00261	0.473598	predicted gene 16092
17405355	Tm4sf1	6.08	6.41	0.13	0.21	-1.25	0.003462	0.516635	transmembrane 4 superfamily member 1
17301291	A930011O12Rik	6.5	6.82	0.18	0.13	-1.25	0.004852	0.568515	RIKEN cDNA A930011O12 gene; microRNA 3078; microRNA 124a-1; mmu-mir-124-1; mmu-mir-3078
17446580	Shh	8.93	9.25	0.17	0.19	-1.25	0.006392	0.618111	sonic hedgehog
17265365	Inca1	5.34	5.65	0.14	0.13	-1.25	0.008592	0.638237	inhibitor of CDK, cyclin A1 interacting protein 1
17216339	Tnfrsf11a	5.98	6.31	0.06	0.18	-1.25	0.0109	0.670752	tumor necrosis factor receptor superfamily, member 11a
17211023	3110035E14Rik	6.06	6.38	0.26	0.1	-1.25	0.013627	0.704734	RIKEN cDNA 3110035E14 gene
17254330		4.21	4.53	0.12	0.22	-1.25	0.01357	0.704734
17504190	Gpr56	10.33	10.64	0.21	0.16	-1.25	0.014388	0.709574	G protein-coupled receptor 56
17494254	Olfr66	5.43	5.74	0.08	0.24	-1.25	0.01484	0.712783	olfactory receptor 66
17226039	Gm20753	5.62	5.94	0.09	0.22	-1.25	0.021425	0.74764	predicted gene, 20753
17409480	Ntng1	5.39	5.7	0.08	0.06	-1.24	1.3e-05	0.077554	netrin G1
17373842		3.17	3.48	0.07	0.17	-1.24	0.002655	0.476717
17517222	Arhgap20	6.44	6.75	0.11	0.19	-1.24	0.003775	0.529114	Rho GTPase activating protein 20
17458841	Adcyap1r1	7.6	7.9	0.12	0.16	-1.24	0.00856	0.638237	adenylate cyclase activating polypeptide 1 receptor 1
17260369	Myo1g	5.57	5.88	0.1	0.18	-1.24	0.01012	0.654448	myosin IG
17534669	n-R5s6	3.13	3.44	0.1	0.23	-1.24	0.011646	0.683961	nuclear encoded rRNA 5S 6
17469402		5.76	6.07	0.13	0.22	-1.24	0.013556	0.704734
17243884	Gm16235	6.5	6.82	0.1	0.2	-1.24	0.018433	0.730671	predicted gene 16235
17413466	A630077J23Rik	4.61	4.93	0.17	0.17	-1.24	0.019243	0.731717	RIKEN cDNA A630077J23 gene
17337673	Gm21946	4.41	4.72	0.14	0.26	-1.24	0.020236	0.737401	predicted gene, 21946
17439479		2.46	2.77	0.15	0.21	-1.24	0.02054	0.73884
17382820		7.29	7.59	0.11	0.05	-1.23	0.000346	0.226873
17406145	Gria2	5.47	5.77	0.08	0.14	-1.23	0.001185	0.396447	glutamate receptor, ionotropic, AMPA2 (alpha 2)
17363316	Foxb2	7.52	7.82	0.15	0.09	-1.23	0.00185	0.442643	forkhead box B2
17392561	Foxa2	8.03	8.33	0.21	0.18	-1.23	0.004069	0.544114	forkhead box A2
17379229	Tox2	8.32	8.61	0.13	0.23	-1.23	0.005989	0.608468	TOX high mobility group box family member 2
17506279	Irf8	6.52	6.82	0.16	0.11	-1.23	0.006572	0.618111	interferon regulatory factor 8
17338879	Fut4-ps1	5.65	5.95	0.18	0.09	-1.23	0.008397	0.631204	fucosyltransferase 4, pseudogene 1
17370054	Gm13536	5.22	5.52	0.18	0.09	-1.23	0.009388	0.649192	predicted gene 13536
17329016	Iglv1	5.13	5.42	0.23	0.05	-1.23	0.013155	0.704734	immunoglobulin lambda variable 1; immunoglobulin lambda constant 2
17545379		5.98	6.29	0.2	0.11	-1.23	0.015182	0.714645
17451936	Gm2301	5.67	5.96	0.18	0.18	-1.23	0.015634	0.715995	predicted gene 2301
17428050	Fam159a	7.11	7.41	0.12	0.17	-1.23	0.015824	0.719629	family with sequence similarity 159, member A
17396847	Sox2ot	7.11	7.4	0.16	0.28	-1.23	0.016082	0.723333	SOX2 overlapping transcript (non-protein coding); microRNA 1897
17486408	Vmn2r50	4.53	4.82	0.24	0.19	-1.23	0.018489	0.730671	vomeronasal 2, receptor 50
17498906	Myo16	6.4	6.7	0.11	0.25	-1.23	0.02217	0.749637	myosin XVI
17400103	Celf3	7.3	7.59	0.17	0.07	-1.22	0.001589	0.442166	CUGBP, Elav-like family member 3
17474227	Pnmal1	5.96	6.25	0.1	0.13	-1.22	0.002378	0.452853	PNMA-like 1
17373550	Trp53i11	11.12	11.41	0.14	0.09	-1.22	0.003325	0.516635	transformation related protein 53 inducible protein 11
17430657	Gm12970	6.53	6.82	0.08	0.17	-1.22	0.016693	0.723333	predicted gene 12970
17486015	Vmn1r55	4.03	4.32	0.11	0.22	-1.22	0.017391	0.725394	vomeronasal 1 receptor 55
17248191	Gpr75	7.11	7.39	0.2	0.1	-1.22	0.021212	0.746911	G protein-coupled receptor 75
17545159	Amot	10.24	10.51	0.08	0.11	-1.21	0.001603	0.442166	angiomotin
17284037	Mpc1	8.73	9.01	0.13	0.09	-1.21	0.002044	0.442643	mitochondrial pyruvate carrier 1; mitochondrial pyruvate carrier 1, pseudogene
17426808	Frem1	8.4	8.68	0.16	0.12	-1.21	0.002078	0.442643	Fras1 related extracellular matrix protein 1
17341387	Gm9772	3.29	3.56	0.13	0.1	-1.21	0.002232	0.447282	predicted gene 9772
17531418	Fbxw24	4.16	4.44	0.13	0.12	-1.21	0.002822	0.481834	F-box and WD-40 domain protein 24
17428419	9130410C08Rik	7.26	7.53	0.08	0.2	-1.21	0.004173	0.544114	RIKEN cDNA 9130410C08 gene
17537801	AV320801	4.57	4.85	0.11	0.15	-1.21	0.004715	0.566119	expressed sequence AV320801
17488379	Dll3	6.48	6.75	0.13	0.15	-1.21	0.004924	0.568515	delta-like 3 (Drosophila)
17407641		2.51	2.78	0.08	0.16	-1.21	0.00694	0.618111
17550440	A930011O12Rik	6.13	6.41	0.08	0.19	-1.21	0.007698	0.618111	RIKEN cDNA A930011O12 gene; mmu-mir-124-1; mmu-mir-3078
17488078	Nlrp9c	4.79	5.06	0.13	0.23	-1.21	0.008739	0.638237	NLR family, pyrin domain containing 9C
17291648	1700018A04Rik	6.36	6.64	0.16	0.16	-1.21	0.009437	0.649218	RIKEN cDNA 1700018A04 gene
17439532	Gm11111	5.34	5.61	0.14	0.17	-1.21	0.012365	0.698151	predicted gene 11111
17514435	Casp4	4.05	4.33	0.21	0.15	-1.21	0.014183	0.704734	caspase 4, apoptosis-related cysteine peptidase
17402513	Neurog2	7.83	8.1	0.15	0.16	-1.21	0.017068	0.725263	neurogenin 2
17332107	4932438H23Rik	5.78	6.05	0.12	0.17	-1.21	0.020695	0.73884	RIKEN cDNA 4932438H23 gene
17237077		2.47	2.75	0.14	0.14	-1.21	0.02097	0.742176
17269281	Krt33b	5.85	6.12	0.16	0.21	-1.21	0.022205	0.749637	keratin 33B
17537260	2010106E10Rik	4.19	4.46	0.12	0.2	-1.21	0.022304	0.749799	RIKEN cDNA 2010106E10 gene
17428228	Elavl4	6.44	6.71	0.08	0.09	-1.2	0.000264	0.226873	ELAV (embryonic lethal, abnormal vision, Drosophila)-like 4 (Hu antigen D)
17485443	Fgf15	9.84	10.1	0.09	0.15	-1.2	0.000502	0.256046	fibroblast growth factor 15
17504829	Hsd11b2	9.84	10.1	0.16	0.1	-1.2	0.003137	0.505817	hydroxysteroid 11-beta dehydrogenase 2
17292753	Gprin1	7.87	8.14	0.13	0.08	-1.2	0.00378	0.529114	G protein-regulated inducer of neurite outgrowth 1
17450366	Hsd17b11	7.4	7.66	0.18	0.17	-1.2	0.006005	0.608468	hydroxysteroid (17-beta) dehydrogenase 11
17327035	Olig1	6.64	6.9	0.14	0.13	-1.2	0.008287	0.629657	oligodendrocyte transcription factor 1
17287093	Barx1	7.2	7.47	0.14	0.21	-1.2	0.011014	0.670891	BarH-like homeobox 1
17436481	Fgfr3	7.4	7.66	0.15	0.19	-1.2	0.011227	0.675408	fibroblast growth factor receptor 3
17509839		8.68	8.93	0.16	0.18	-1.2	0.014526	0.710771
17291361	Aldh5a1	7.7	7.97	0.14	0.17	-1.2	0.01483	0.712783	aldhehyde dehydrogenase family 5, subfamily A1
17391285		5.17	5.43	0.1	0.14	-1.2	0.017146	0.725263
17545904		6.99	7.25	0.13	0.17	-1.2	0.019353	0.733134
17260644	Ddc	6.2	6.46	0.15	0.15	-1.2	0.020633	0.73884	dopa decarboxylase
17326504		8.28	8.54	0.17	0.17	-1.2	0.021905	0.749129
17383441	Barhl1	6.66	6.92	0.2	0.13	-1.2	0.021647	0.749129	BarH-like 1 (Drosophila)
17320844	Dbx2	5.59	5.86	0.08	0.15	-1.2	0.022182	0.749637	developing brain homeobox 2
17283588	Gm46	4.56	4.81	0.1	0.08	-1.19	0.000547	0.265604	predicted gene 46
17231694	Plagl1	10.2	10.45	0.12	0.14	-1.19	0.001651	0.442643	pleiomorphic adenoma gene-like 1
17296138	Gm6270	4.44	4.69	0.17	0.07	-1.19	0.00297	0.494543	predicted gene 6270
17291638	1700018A04Rik	5.39	5.64	0.12	0.16	-1.19	0.005007	0.571271	RIKEN cDNA 1700018A04 gene
17459148		5.48	5.74	0.15	0.11	-1.19	0.007961	0.618111
17290904	Olfr1370	5.57	5.82	0.1	0.21	-1.19	0.00936	0.649192	olfactory receptor 1370
17519571		3.93	4.18	0.15	0.17	-1.19	0.009226	0.649192
17401041	Casq2	5.61	5.86	0.14	0.09	-1.19	0.009511	0.649281	calsequestrin 2
17233955		4.21	4.46	0.15	0.12	-1.19	0.010161	0.654448
17534671		3.06	3.3	0.14	0.1	-1.19	0.010696	0.669199
17516010	Fez1	8	8.26	0.06	0.18	-1.19	0.012341	0.698151	fasciculation and elongation protein zeta 1 (zygin I)
17239919	Lama2	6.3	6.56	0.11	0.18	-1.19	0.013918	0.704734	laminin, alpha 2
17455545	Zar1l	4.79	5.05	0.1	0.12	-1.19	0.013459	0.704734	zygote arrest 1-like
17386344	Gm16292	5.86	6.11	0.14	0.08	-1.19	0.014604	0.710771	predicted gene 16292
17469016	Wnt7a	7.06	7.31	0.2	0.12	-1.19	0.015611	0.715995	wingless-related MMTV integration site 7A
17243486	1190007I07Rik	8.06	8.31	0.18	0.11	-1.19	0.016042	0.723333	RIKEN cDNA 1190007I07 gene
17464950	Tfec	5.91	6.17	0.16	0.16	-1.19	0.021885	0.749129	transcription factor EC
17248231	Nsg2	6.38	6.62	0.06	0.12	-1.18	0.0009	0.330011	neuron specific gene family member 2
17545023	Gucy2f	5	5.24	0.08	0.17	-1.18	0.002555	0.470955	guanylate cyclase 2f
17421103	B330016D10Rik	6.43	6.67	0.11	0.1	-1.18	0.002772	0.481834	RIKEN cDNA B330016D10 gene
17383452	1700101E01Rik	6.84	7.07	0.08	0.11	-1.18	0.00381	0.529114	RIKEN cDNA 1700101E01 gene
17227570	Nek7	9.19	9.43	0.1	0.11	-1.18	0.007676	0.618111	NIMA (never in mitosis gene a)-related expressed kinase 7
17235890	Hcfc2	7.49	7.73	0.11	0.16	-1.18	0.007038	0.618111	host cell factor C2
17498245	Cdkn1c	8.28	8.51	0.08	0.14	-1.18	0.007759	0.618111	cyclin-dependent kinase inhibitor 1C (P57)
17326801	Jam2	9.06	9.3	0.18	0.08	-1.18	0.008104	0.623551	junction adhesion molecule 2
17370575	Gm13476	6.55	6.8	0.15	0.14	-1.18	0.008926	0.641684	predicted gene 13476
17222495	Lonrf2	7.54	7.78	0.11	0.16	-1.18	0.009127	0.645221	LON peptidase N-terminal domain and ring finger 2
17432554	1700012P22Rik	5.66	5.89	0.15	0.16	-1.18	0.009302	0.649192	RIKEN cDNA 1700012P22 gene
17237028	Rassf9	4.68	4.92	0.16	0.1	-1.18	0.010077	0.654448	Ras association (RalGDS/AF-6) domain family (N-terminal) member 9
17261067	Gm12060	7.16	7.4	0.22	0.14	-1.18	0.010726	0.669808	selenoprotein K pseudogene; predicted gene 12060
17228276	5830403L16Rik	5.15	5.39	0.18	0.13	-1.18	0.013217	0.704734	RIKEN cDNA 5830403L16 gene
17223946	Erbb4	7.79	8.03	0.06	0.19	-1.18	0.015377	0.714645	v-erb-a erythroblastic leukemia viral oncogene homolog 4 (avian)
17489100	Arhgap33	8.03	8.27	0.12	0.19	-1.18	0.015294	0.714645	Rho GTPase activating protein 33
17339172		9.38	9.62	0.15	0.15	-1.18	0.018158	0.730671
17508984		5.45	5.69	0.19	0.14	-1.18	0.01885	0.730671
17235748	Aes	9.94	10.18	0.17	0.2	-1.18	0.019538	0.736062	amino-terminal enhancer of split
17428766	Plk3	7.85	8.08	0.06	0.08	-1.17	0.000138	0.175736	polo-like kinase 3
17473639	Usp29	6.05	6.28	0.06	0.12	-1.17	0.000836	0.317827	ubiquitin specific peptidase 29
17263142	4930504O13Rik	5.48	5.7	0.09	0.11	-1.17	0.001847	0.442643	RIKEN cDNA 4930504O13 gene
17363559	Fam189a2	7.88	8.11	0.13	0.06	-1.17	0.00216	0.447282	family with sequence similarity 189, member A2
17450117		7.56	7.8	0.09	0.1	-1.17	0.003913	0.537394
17309785	Sepp1	7.31	7.54	0.14	0.07	-1.17	0.004925	0.568515	selenoprotein P, plasma, 1
17505478	Tat	5.5	5.73	0.12	0.11	-1.17	0.010115	0.654448	tyrosine aminotransferase
17462149	Cxcl12	9.56	9.79	0.13	0.16	-1.17	0.010757	0.670562	chemokine (C-X-C motif) ligand 12
17386396	Slc25a12	8.98	9.2	0.16	0.13	-1.17	0.014103	0.704734	solute carrier family 25 (mitochondrial carrier, Aralar), member 12
17525224	Adamts15	7.44	7.67	0.11	0.13	-1.17	0.013336	0.704734	a disintegrin-like and metallopeptidase (reprolysin type) with thrombospondin type 1 motif, 15
17344658	Gm10499	3.96	4.19	0.14	0.05	-1.17	0.017849	0.727024	predicted gene 10499; predicted gene 8909
17441610	Tbx5	7.13	7.36	0.15	0.19	-1.17	0.018914	0.730671	T-box 5
17374514	1700054M17Rik	5.69	5.92	0.15	0.12	-1.17	0.02145	0.74764	RIKEN cDNA 1700054M17 gene
17401526	Kcna3	8.26	8.47	0.09	0.11	-1.16	0.001459	0.422576	potassium voltage-gated channel, shaker-related subfamily, member 3
17360501	Tcf7l2	10.14	10.35	0.09	0.08	-1.16	0.001593	0.442166	transcription factor 7 like 2, T cell specific, HMG box
17237510	4933412E12Rik	6.43	6.64	0.09	0.07	-1.16	0.001861	0.442643	RIKEN cDNA 4933412E12 gene
17382851	Lhx3	6.16	6.38	0.05	0.11	-1.16	0.0041	0.544114	LIM homeobox protein 3
17286443		5.96	6.18	0.05	0.13	-1.16	0.004598	0.560523
17427000	Dennd4c	5.2	5.42	0.1	0.11	-1.16	0.007876	0.618111	DENN/MADD domain containing 4C
17448577	Gabra2	5.55	5.77	0.16	0.08	-1.16	0.008022	0.62002	gamma-aminobutyric acid (GABA) A receptor, subunit alpha 2
17249990	Irgm2	5.05	5.27	0.08	0.13	-1.16	0.008325	0.629657	immunity-related GTPase family M member 2
17456868	Cpa2	5.98	6.2	0.15	0.2	-1.16	0.009076	0.645122	carboxypeptidase A2, pancreatic
17315860	Slc1a3	7.38	7.6	0.07	0.15	-1.16	0.009125	0.645221	solute carrier family 1 (glial high affinity glutamate transporter), member 3
17416212	1700024P16Rik	4.52	4.74	0.11	0.1	-1.16	0.010006	0.654448	RIKEN cDNA 1700024P16 gene
17375976	Gm14009	5.26	5.47	0.11	0.17	-1.16	0.010443	0.661155	predicted gene 14009
17405274	Ccna1	6.3	6.52	0.08	0.14	-1.16	0.011038	0.670891	cyclin A1
17245448	Lemd3	8.42	8.64	0.13	0.17	-1.16	0.012688	0.704734	LEM domain containing 3
17266973		2.88	3.09	0.17	0.13	-1.16	0.01422	0.704734
17274628	Gm4166	5.59	5.8	0.13	0.11	-1.16	0.015116	0.714645	predicted gene 4166
17265777	Olfr381	2.41	2.63	0.12	0.24	-1.16	0.017255	0.725263	olfactory receptor 381
17250055	1810065E05Rik	4.59	4.8	0.13	0.14	-1.16	0.018641	0.730671	RIKEN cDNA 1810065E05 gene
17519906	Gm2109	5.71	5.92	0.07	0.14	-1.16	0.018791	0.730671	predicted gene 2109
17337545	Ubd	4.08	4.3	0.12	0.16	-1.16	0.019665	0.736174	ubiquitin D
17344907	Olfr117	2.71	2.92	0.07	0.18	-1.16	0.021734	0.749129	olfactory receptor 117
17372862	Olfr153	3.41	3.62	0.17	0.28	-1.16	0.021679	0.749129	olfactory receptor 153
17325069	Heg1	9.88	10.08	0.03	0.05	-1.15	1.8e-05	0.089886	HEG homolog 1 (zebrafish)
17542031	Sox3	9.54	9.75	0.06	0.08	-1.15	0.000567	0.270712	SRY-box containing gene 3
17240231	5930403N24Rik	8.63	8.84	0.09	0.11	-1.15	0.001047	0.372164	RIKEN cDNA 5930403N24 gene
17413507	Ccin	5.47	5.67	0.1	0.05	-1.15	0.002113	0.444212	calicin
17492185	St8sia2	7.95	8.16	0.06	0.11	-1.15	0.002917	0.488058	ST8 alpha-N-acetyl-neuraminide alpha-2,8-sialyltransferase 2
17221991		2.69	2.88	0.1	0.15	-1.15	0.006608	0.618111
17472919	B230104C08Rik	5.9	6.11	0.12	0.13	-1.15	0.006625	0.618111	RIKEN cDNA B230104C08 gene
17517097	1600029D21Rik	8.32	8.52	0.09	0.06	-1.15	0.006723	0.618111	RIKEN cDNA 1600029D21 gene
17320813	Nell2	8.4	8.6	0.04	0.17	-1.15	0.008343	0.629657	NEL-like 2
17473728	Vmn1r75	4.18	4.37	0.1	0.09	-1.15	0.009614	0.652514	vomeronasal 1 receptor 75
17388594	E530001K10Rik	7.03	7.23	0.12	0.12	-1.15	0.011417	0.682109	RIKEN cDNA E530001K10 gene; microRNA 670
17268790	1700003D09Rik	6.39	6.59	0.07	0.15	-1.15	0.013991	0.704734	RIKEN cDNA 1700003D09 gene
17308570	Rb1	9.67	9.87	0.11	0.12	-1.15	0.013863	0.704734	retinoblastoma 1
17444016	Gpr30	6.37	6.57	0.08	0.15	-1.15	0.013903	0.704734	G protein-coupled receptor 30
17524264	Naalad2	5.8	6	0.17	0.11	-1.15	0.014018	0.704734	N-acetylated alpha-linked acidic dipeptidase 2
17380963	BC051628	6.53	6.73	0.11	0.13	-1.15	0.017172	0.725263	cDNA sequence BC051628
17480143	Dlg2	4.67	4.87	0.1	0.13	-1.15	0.018613	0.730671	discs, large homolog 2 (Drosophila)
17522319	Cspg5	7.43	7.63	0.17	0.07	-1.15	0.018442	0.730671	chondroitin sulfate proteoglycan 5
17530923	Lsmem2	5.73	5.93	0.05	0.16	-1.15	0.019702	0.736174	leucine-rich single-pass membrane protein 2
17214147		2.45	2.66	0.13	0.13	-1.15	0.021937	0.749129
17532879	Syp	7.25	7.44	0.06	0.07	-1.14	0.000187	0.201484	synaptophysin
17455608	Rfc3	9.47	9.67	0.07	0.06	-1.14	0.001398	0.41917	replication factor C (activator 1) 3
17499089	Gm5607	6.85	7.04	0.09	0.09	-1.14	0.003446	0.516635	predicted gene 5607
17343640	4931413I07Rik	6.18	6.37	0.07	0.11	-1.14	0.004097	0.544114	RIKEN cDNA 4931413I07 gene
17383978	6330409D20Rik	5.06	5.24	0.08	0.13	-1.14	0.005747	0.596489	RIKEN cDNA 6330409D20 gene
17285221		8.12	8.32	0.11	0.08	-1.14	0.007642	0.618111
17398272	Arl14	4.69	4.88	0.06	0.15	-1.14	0.010783	0.670752	ADP-ribosylation factor-like 14
17348666	4933424G05Rik	6.3	6.48	0.15	0.09	-1.14	0.011544	0.683961	RIKEN cDNA 4933424G05 gene
17378741	Nnat	11.96	12.16	0.08	0.1	-1.14	0.011515	0.683961	neuronatin
17273474		6.32	6.51	0.1	0.11	-1.14	0.013934	0.704734
17392722		8.66	8.84	0.06	0.15	-1.14	0.013546	0.704734
17550156		8.66	8.84	0.06	0.15	-1.14	0.013546	0.704734
17379375	Gm11455	7.01	7.19	0.07	0.07	-1.14	0.016102	0.723333	predicted gene 11455
17460366	Add2	7.18	7.37	0.12	0.13	-1.14	0.016715	0.723333	adducin 2 (beta)
17486025	Nlrp2	4.61	4.8	0.12	0.1	-1.14	0.016912	0.723333	NLR family, pyrin domain containing 2
17302711	Cldn10	6.44	6.63	0.05	0.12	-1.14	0.017884	0.727024	claudin 10
17320614	Kif21a	8.94	9.13	0.05	0.16	-1.14	0.018818	0.730671	kinesin family member 21A
17405017	C430002E04Rik	5.28	5.47	0.13	0.26	-1.14	0.020194	0.737329	RIKEN cDNA C430002E04 gene
17461124	Arl6ip5	8.5	8.69	0.1	0.05	-1.14	0.020827	0.739519	ADP-ribosylation factor-like 6 interacting protein 5
17525725	Olfr948	3.42	3.61	0.14	0.22	-1.14	0.020831	0.739519	olfactory receptor 948
17268227	Abi3	7.8	7.98	0.05	0.09	-1.13	0.000673	0.29251	ABI gene family, member 3
17537283	Dach2	7.73	7.9	0.06	0.08	-1.13	0.000782	0.309724	dachshund 2 (Drosophila)
17313533	1500009C09Rik	5.81	5.99	0.06	0.09	-1.13	0.002366	0.452853	RIKEN cDNA 1500009C09 gene
17449406	Sult1d1	3.9	4.08	0.05	0.12	-1.13	0.004409	0.560523	sulfotransferase family 1D, member 1
17244439	Plxnc1	8.32	8.49	0.1	0.09	-1.13	0.004931	0.568515	plexin C1
17426277	Akna	8.17	8.34	0.08	0.09	-1.13	0.004827	0.568515	AT-hook transcription factor
17535280	Gm14725	5.16	5.34	0.06	0.11	-1.13	0.006185	0.614396	predicted gene 14725
17328093	Dexi	9.37	9.54	0.07	0.1	-1.13	0.007235	0.618111	dexamethasone-induced transcript
17409343	5330417C22Rik	6.11	6.29	0.04	0.1	-1.13	0.007264	0.618111	RIKEN cDNA 5330417C22 gene
17450434	Gbp8	4.48	4.66	0.08	0.13	-1.13	0.006477	0.618111	guanylate-binding protein 8
17548190	Stmn3	7.01	7.18	0.1	0.08	-1.13	0.006459	0.618111	stathmin-like 3
17497399	Tcerg1l	6.4	6.57	0.12	0.09	-1.13	0.009031	0.643661	transcription elongation regulator 1-like
17244559	Gm18409	5.18	5.36	0.06	0.11	-1.13	0.009134	0.645221	mediator of cell motility 1 pseudogene
17546160	Msl3	9.91	10.08	0.09	0.05	-1.13	0.009249	0.649192	male-specific lethal 3 homolog (Drosophila)
17260485		4.36	4.54	0.15	0.09	-1.13	0.01011	0.654448
17536383	F630028O10Rik	5.41	5.59	0.17	0.11	-1.13	0.010023	0.654448	RIKEN cDNA F630028O10 gene; microRNA 223
17218321	Rgs16	8.27	8.44	0.19	0.11	-1.13	0.013988	0.704734	regulator of G-protein signaling 16
17336157	Pram1	5.95	6.13	0.1	0.12	-1.13	0.013727	0.704734	PML-RAR alpha-regulated adaptor molecule 1; predicted gene 20507
17508253	Adam5	4.46	4.63	0.08	0.07	-1.13	0.012847	0.704734	a disintegrin and metallopeptidase domain 5
17352905		3.83	4.01	0.14	0.17	-1.13	0.016326	0.723333
17458885	Ppp1r17	6.04	6.21	0.16	0.3	-1.13	0.016688	0.723333	protein phosphatase 1, regulatory subunit 17
17463967	Capza3	4.96	5.14	0.07	0.17	-1.13	0.017735	0.727024	capping protein (actin filament) muscle Z-line, alpha 3
17497693	Sirt3	7.57	7.74	0.1	0.07	-1.13	0.017848	0.727024	sirtuin 3 (silent mating type information regulation 2, homolog) 3 (S. cerevisiae); proteasome (prosome, macropain) 26S subunit, non-ATPase, 13
17548624	Fus	5.16	5.33	0.12	0.08	-1.13	0.01945	0.735763	fused in sarcoma
17343735	H2-Ke6	10.21	10.38	0.05	0.08	-1.12	0.003341	0.516635	H2-K region expressed gene 6; predicted gene 20427
17397240	Hspa4l	8.93	9.1	0.04	0.1	-1.12	0.003572	0.528144	heat shock protein 4 like
17286905	Cd83	6.56	6.72	0.08	0.09	-1.12	0.004137	0.544114	CD83 antigen
17455249	Gpr12	5.8	5.97	0.08	0.16	-1.12	0.00523	0.579746	G-protein coupled receptor 12
17543988	Taf9b	8.14	8.3	0.05	0.1	-1.12	0.00526	0.581138	TAF9B RNA polymerase II, TATA box binding protein (TBP)-associated factor
17406831	Syt11	9.72	9.88	0.08	0.1	-1.12	0.009228	0.649192	synaptotagmin XI
17281280	Mbip	9.31	9.48	0.09	0.1	-1.12	0.009531	0.649281	MAP3K12 binding inhibitory protein 1
17289016	Gm4117	5.24	5.4	0.12	0.07	-1.12	0.011587	0.683961	predicted gene 4117
17318734	Zfp647	8.35	8.52	0.08	0.11	-1.12	0.012144	0.697413	zinc finger protein 647
17284839	Itgb8	8.81	8.97	0.16	0.07	-1.12	0.013815	0.704734	integrin beta 8
17325308	Wdr5b	6.53	6.7	0.1	0.08	-1.12	0.012896	0.704734	WD repeat domain 5B
17466599	Rarres2	6.94	7.1	0.08	0.13	-1.12	0.015069	0.714645	retinoic acid receptor responder (tazarotene induced) 2; leucine rich repeat containing 61
17289864	Ankrd55	5.68	5.85	0.15	0.1	-1.12	0.01562	0.715995	ankyrin repeat domain 55
17411268	5730460C07Rik	6.1	6.26	0.1	0.17	-1.12	0.01754	0.726265	RIKEN cDNA 5730460C07 gene
17294547	Nr2f1	9.42	9.58	0.1	0.07	-1.12	0.017826	0.727024	nuclear receptor subfamily 2, group F, member 1
17236049	Rfx4	8.61	8.77	0.15	0.15	-1.12	0.019105	0.730671	regulatory factor X, 4 (influences HLA class II expression)
17256273	Gm11940	8.22	8.38	0.17	0.08	-1.12	0.018462	0.730671	predicted gene 11940
17389195	Gm13941	4.33	4.5	0.1	0.09	-1.12	0.018497	0.730671	predicted gene 13941; predicted gene 13942
17370705	Lypd6	8.21	8.37	0.08	0.12	-1.12	0.020046	0.737329	LY6/PLAUR domain containing 6
17537019	Pbdc1	9.62	9.79	0.1	0.07	-1.12	0.021352	0.74764	polysaccharide biosynthesis domain containing 1
17319982	1810041L15Rik	7.25	7.4	0.09	0.05	-1.11	0.002823	0.481834	RIKEN cDNA 1810041L15 gene
17317983	Arc	7.29	7.44	0.05	0.08	-1.11	0.00306	0.505817	activity regulated cytoskeletal-associated protein
17365421	Nt5c2	9.51	9.66	0.05	0.08	-1.11	0.003746	0.529114	5'-nucleotidase, cytosolic II
17447310	Lrpap1	9.09	9.23	0.09	0.04	-1.11	0.003777	0.529114	low density lipoprotein receptor-related protein associated protein 1
17469656	Srgap3	9.3	9.45	0.08	0.09	-1.11	0.005637	0.592504	SLIT-ROBO Rho GTPase activating protein 3
17468662	Gm5879	10.19	10.34	0.06	0.06	-1.11	0.006134	0.612709	predicted gene 5879
17264405	Ntn1	8.4	8.55	0.06	0.09	-1.11	0.00794	0.618111	netrin 1
17286682	Bmp6	7.27	7.42	0.12	0.07	-1.11	0.007451	0.618111	bone morphogenetic protein 6
17536483	Efnb1	10.14	10.29	0.07	0.07	-1.11	0.006772	0.618111	ephrin B1
17387473	Tmx2	10.04	10.19	0.1	0.03	-1.11	0.010916	0.670752	thioredoxin-related transmembrane protein 2
17496947	Fgfr2	10.22	10.36	0.06	0.09	-1.11	0.011858	0.689333	fibroblast growth factor receptor 2
17446269	Smarcd3	8.05	8.19	0.09	0.08	-1.11	0.016892	0.723333	SWI/SNF related, matrix associated, actin dependent regulator of chromatin, subfamily d, member 3
17360800	Eno4	6.64	6.79	0.1	0.07	-1.11	0.018071	0.730284	enolase 4
17240689		2.25	2.39	0.08	0.06	-1.1	0.00208	0.442643
17346018	Slc5a7	5.77	5.92	0.06	0.08	-1.1	0.001989	0.442643	solute carrier family 5 (choline transporter), member 7
17402778	Cxxc4	8.45	8.59	0.05	0.08	-1.1	0.001992	0.442643	CXXC finger 4
17260944	Mdh1	9.97	10.12	0.06	0.05	-1.1	0.007868	0.618111	malate dehydrogenase 1, NAD (soluble)
17305947	Olfr732	2.47	2.61	0.08	0.16	-1.1	0.010235	0.654567	olfactory receptor 732
17341758	Ntn3	7.71	7.85	0.04	0.08	-1.1	0.011922	0.690666	netrin 3
17262679	A430108G06Rik	6.71	6.86	0.09	0.05	-1.1	0.014163	0.704734	RIKEN cDNA A430108G06 gene
17287381	Syk	6.29	6.43	0.13	0.05	-1.1	0.013442	0.704734	spleen tyrosine kinase
17334253	Eci1	8.69	8.83	0.12	0.16	-1.1	0.013682	0.704734	enoyl-Coenzyme A delta isomerase 1
17435462	Galntl5	5.49	5.63	0.05	0.1	-1.1	0.015383	0.714645	UDP-N-acetyl-alpha-D-galactosamine:polypeptide N-acetylgalactosaminyltransferase-like 5
17212947	Spats2l	7.46	7.6	0.06	0.07	-1.1	0.015528	0.715995	spermatogenesis associated, serine-rich 2-like
17450400	Gm10047	6.27	6.41	0.11	0.07	-1.1	0.01695	0.724049	predicted gene 10047
17327907		3.99	4.14	0.1	0.12	-1.1	0.018835	0.730671
17538947	3010001F23Rik	7.56	7.7	0.1	0.08	-1.1	0.019279	0.731931	RIKEN cDNA 3010001F23 gene
17329819	Lrrc33	7.16	7.3	0.17	0.06	-1.1	0.020448	0.73884	leucine rich repeat containing 33
17246569	Gm11944	8.17	8.3	0.05	0.18	-1.1	0.021066	0.744339	predicted gene 11944
17461471		5.31	5.45	0.12	0.1	-1.1	0.021385	0.74764
17455431	5930430L01Rik	7.78	7.92	0.07	0.11	-1.1	0.022101	0.749637	RIKEN cDNA 5930430L01 gene; katanin p60 subunit A-like 1
17331251	Olfr193	2.59	2.73	0.06	0.17	-1.1	0.022376	0.749799	olfactory receptor 193
17444920	Gm15407	6.33	6.45	0.07	0.07	-1.09	0.00171	0.442643	predicted gene 15407
17548769	Gm5161	7.95	8.07	0.04	0.07	-1.09	0.003816	0.529114	predicted pseudogene 5161
17400630	Rbm8a	8.23	8.36	0.08	0.06	-1.09	0.005192	0.577397	RNA binding motif protein 8a
17495953	Gm15489	7.15	7.28	0.06	0.08	-1.09	0.007422	0.618111	predicted gene 15489
17536519	Igbp1	9.63	9.75	0.03	0.09	-1.09	0.008723	0.638237	immunoglobulin (CD79A) binding protein 1
17465535	Cep41	7.61	7.74	0.06	0.06	-1.09	0.010906	0.670752	centrosomal protein 41
17233306	Slc35f1	9.13	9.25	0.07	0.11	-1.09	0.01113	0.672316	solute carrier family 35, member F1
17269434	Gm14206	5.87	5.99	0.08	0.14	-1.09	0.011961	0.690666	predicted gene 14206
17230045	Ifi204	2.86	2.99	0.09	0.1	-1.09	0.012231	0.698057	interferon activated gene 204
17440640	C130026L21Rik	7.87	7.99	0.05	0.08	-1.09	0.013274	0.704734	RIKEN cDNA C130026L21 gene
17528274	Plekho2	7.79	7.92	0.06	0.09	-1.09	0.014748	0.712783	pleckstrin homology domain containing, family O member 2
17258012	Gm11691	4.92	5.04	0.09	0.06	-1.09	0.015213	0.714645	predicted gene 11691
17411361	Gm20389	5	5.12	0.05	0.09	-1.09	0.01667	0.723333	predicted gene 20389
17326180	Gm19723	4.08	4.21	0.13	0.1	-1.09	0.018455	0.730671	predicted gene, 19723
17254827	Supt4a	9.26	9.39	0.09	0.06	-1.09	0.019804	0.736174	suppressor of Ty 4A; predicted gene 3258
17257568	Tcam1	6.2	6.32	0.1	0.1	-1.09	0.020571	0.73884	testicular cell adhesion molecule 1
17343542	Morc2b	5.67	5.78	0.09	0.06	-1.09	0.020629	0.73884	microrchidia 2B
17506230	6430548M08Rik	6.8	6.93	0.03	0.1	-1.09	0.02252	0.749802	RIKEN cDNA 6430548M08 gene
17364565	Blnk	5.5	5.61	0.05	0.08	-1.08	0.005039	0.571271	B cell linker
17403473	Mcoln3	8.74	8.85	0.05	0.08	-1.08	0.007133	0.618111	mucolipin 3
17533336	Atp6ap2	9.71	9.83	0.04	0.07	-1.08	0.007367	0.618111	ATPase, H+ transporting, lysosomal accessory protein 2
17408863	Atp5f1	10.44	10.55	0.05	0.05	-1.08	0.008702	0.638237	ATP synthase, H+ transporting, mitochondrial F0 complex, subunit B1
17530728	Iqcf4	5.62	5.73	0.06	0.07	-1.08	0.009327	0.649192	IQ motif containing F4
17518142	Tle3	11.97	12.08	0.05	0.05	-1.08	0.014839	0.712783	transducin-like enhancer of split 3, homolog of Drosophila E(spl)
17408008	Gm15444	5.1	5.21	0.11	0.07	-1.08	0.015246	0.714645	predicted gene 15444
17278561	Eml1	8.99	9.1	0.06	0.08	-1.08	0.016459	0.723333	echinoderm microtubule associated protein like 1
17536076		2.26	2.38	0.12	0.14	-1.08	0.017483	0.726109
17250710	Trpv2	5.88	5.99	0.06	0.08	-1.08	0.017806	0.727024	transient receptor potential cation channel, subfamily V, member 2
17419469	Rpa2	9.92	10.03	0.06	0.06	-1.08	0.017854	0.727024	replication protein A2
17235837	Zfp873	7.53	7.64	0.05	0.17	-1.08	0.019161	0.730671	zinc finger protein 873
17230877		4.2	4.31	0.12	0.11	-1.08	0.020659	0.73884
17431588	Ephb2	10.56	10.67	0.08	0.11	-1.08	0.020723	0.73884	Eph receptor B2
17549762	Adora2b	7.42	7.53	0.09	0.06	-1.08	0.021197	0.746911	adenosine A2b receptor
17301689	4930480K23Rik	6.32	6.42	0.05	0.04	-1.07	0.003426	0.516635	RIKEN cDNA 4930480K23 gene
17375641	Dut	9.95	10.05	0.06	0.05	-1.07	0.003308	0.516635	deoxyuridine triphosphatase
17216274	Gm20268	3.19	3.28	0.06	0.03	-1.07	0.003669	0.529114	predicted gene, 20268
17325234	Sema5b	9.41	9.5	0.02	0.04	-1.07	0.003968	0.538991	sema domain, seven thrombospondin repeats (type 1 and type 1-like), transmembrane domain (TM) and short cytoplasmic domain, (semaphorin) 5B
17397954	Gm8325	11.9	11.99	0.05	0.04	-1.07	0.00449	0.560523	predicted pseudogene 8325
17237094	Ppfia2	5.76	5.86	0.07	0.08	-1.07	0.006129	0.612709	protein tyrosine phosphatase, receptor type, f polypeptide (PTPRF), interacting protein (liprin), alpha 2
17344405	Ddr1	9.43	9.52	0.06	0.07	-1.07	0.013874	0.704734	discoidin domain receptor family, member 1
17512181	Tk2	8.5	8.59	0.09	0.03	-1.07	0.013949	0.704734	thymidine kinase 2, mitochondrial
17217774		6.42	6.52	0.08	0.06	-1.07	0.015216	0.714645
17508938	Fgl1	4.72	4.81	0.06	0.07	-1.07	0.015376	0.714645	fibrinogen-like protein 1
17233720	Ppa1	11.09	11.19	0.04	0.08	-1.07	0.016618	0.723333	pyrophosphatase (inorganic) 1
17356369	Cd248	8.02	8.11	0.05	0.07	-1.07	0.016033	0.723333	CD248 antigen, endosialin
17353169	Gm9955	8.15	8.26	0.06	0.1	-1.07	0.017346	0.725394	predicted gene 9955
17524081	1700012B09Rik	6.46	6.55	0.05	0.08	-1.07	0.020728	0.73884	RIKEN cDNA 1700012B09 gene
17226531	Lct	6.26	6.36	0.05	0.1	-1.07	0.021906	0.749129	lactase
17454216	Zfp113	9.1	9.2	0.07	0.07	-1.07	0.022187	0.749637	zinc finger protein 113
17214257	Rqcd1	11.63	11.71	0.01	0.03	-1.06	0.000169	0.194745	rcd1 (required for cell differentiation) homolog 1 (S. pombe)
17342376	Fam173a	7.94	8.03	0.06	0.05	-1.06	0.007235	0.618111	family with sequence similarity 173, member A
17381533	Gata3	7.62	7.71	0.04	0.08	-1.06	0.007986	0.618603	GATA binding protein 3
17520976	Tmem108	5.24	5.32	0.03	0.06	-1.06	0.008906	0.641684	transmembrane protein 108
17303400	Pdhb	10.02	10.11	0.05	0.04	-1.06	0.009362	0.649192	pyruvate dehydrogenase (lipoamide) beta
17329929	Gm15658	5.66	5.75	0.08	0.1	-1.06	0.01312	0.704734	predicted gene 15658; predicted gene 15657
17376510	Smox	8.35	8.44	0.06	0.05	-1.06	0.012876	0.704734	spermine oxidase
17380251	Rab22a	8.85	8.94	0.04	0.06	-1.06	0.01689	0.723333	RAB22A, member RAS oncogene family
17513389	Mphosph6	11.24	11.33	0.06	0.06	-1.06	0.019252	0.731717	M phase phosphoprotein 6; predicted gene 11448
17428553	Rad54l	9.15	9.23	0.06	0.06	-1.06	0.020351	0.73884	RAD54 like (S. cerevisiae)
17378540	Romo1	10.7	10.8	0.04	0.07	-1.06	0.021985	0.749129	reactive oxygen species modulator 1
17443752	Cops6	11.28	11.36	0.05	0.07	-1.06	0.021582	0.749129	COP9 (constitutive photomorphogenic) homolog, subunit 6 (Arabidopsis thaliana)
17545291	Tmem29	7.82	7.91	0.04	0.07	-1.06	0.022026	0.749551	transmembrane protein 29
17456841	Klhdc10	10.79	10.88	0.05	0.07	-1.06	0.022393	0.749799	kelch domain containing 10
17232750	Slc22a16	5.93	6.01	0.07	0.05	-1.06	0.022599	0.749802	solute carrier family 22 (organic cation transporter), member 16
17349792	Zmat2	10.38	10.44	0.03	0.04	-1.05	0.004532	0.560523	zinc finger, matrin type 2
17410190	Larp7	10.57	10.64	0.03	0.08	-1.05	0.015709	0.716304	La ribonucleoprotein domain family, member 7
17265727	Emc6	8.47	8.54	0.05	0.07	-1.05	0.01672	0.723333	ER membrane protein complex subunit 6
17499353	Cdc16	10.34	10.4	0.04	0.04	-1.05	0.016047	0.723333	CDC16 cell division cycle 16
17473477	U2af2	11.93	12	0.04	0.04	-1.05	0.017313	0.725394	U2 small nuclear ribonucleoprotein auxiliary factor (U2AF) 2
17394102	Kcns1	5.81	5.88	0.06	0.02	-1.05	0.017846	0.727024	K+ voltage-gated channel, subfamily S, 1
17498015	Tollip	8.78	8.85	0.03	0.06	-1.05	0.020484	0.73884	toll interacting protein
17470988	Ptms	9.19	9.26	0.04	0.1	-1.05	0.020935	0.741696	parathymosin
17351919	Hdhd2	8.88	8.94	0.06	0.05	-1.05	0.021723	0.749129	haloacid dehalogenase-like hydrolase domain containing 2
17454919	Ccz1	9.77	9.83	0.04	0.03	-1.04	0.002734	0.481834	CCZ1 vacuolar protein trafficking and biogenesis associated
17229259	Mpzl1	11.12	11.18	0.04	0.02	-1.04	0.005567	0.592285	myelin protein zero-like 1
17315993	Rai14	9.87	9.93	0.04	0.04	-1.04	0.008201	0.628212	retinoic acid induced 14
17253452	Fam222b	9.69	9.75	0.05	0.04	-1.04	0.016911	0.723333	family with sequence similarity 222, member B
17541846	Mmgt1	8.95	9.01	0.03	0.06	-1.04	0.016756	0.723333	membrane magnesium transporter 1
17378272	Raly	11.33	11.39	0.05	0.03	-1.04	0.018339	0.730671	hnRNP-associated with lethal yellow
17463812	Atf7ip	11.5	11.55	0.02	0.01	-1.03	0.000334	0.226873	activating transcription factor 7 interacting protein
17544164	Rps6ka6	10.32	10.37	0.03	0.03	-1.03	0.019569	0.736174	ribosomal protein S6 kinase polypeptide 6
17292974	H2afy	11.83	11.87	0.05	0.05	-1.03	0.019908	0.737329	H2A histone family, member Y
17263708	Usp22	11.23	11.2	0.02	0.03	1.02	0.007375	0.618111	ubiquitin specific peptidase 22
17232892	Cd164	11.82	11.77	0.03	0.01	1.03	0.003999	0.538991	CD164 antigen
17520932	Topbp1	11.2	11.16	0.02	0.04	1.03	0.007941	0.618111	topoisomerase (DNA) II binding protein 1
17343768	Brd2	9.89	9.85	0.05	0.03	1.03	0.008629	0.638237	bromodomain containing 2
17403439	Ddah1	10.79	10.74	0.04	0.02	1.03	0.009037	0.643661	dimethylarginine dimethylaminohydrolase 1
17350869	Isoc1	11.76	11.72	0.02	0.05	1.03	0.015869	0.72071	isochorismatase domain containing 1
17488013	Hnrnpul1	12	11.95	0.03	0.04	1.03	0.016284	0.723333	heterogeneous nuclear ribonucleoprotein U-like 1
17524141	Med17	9.04	9	0.04	0.03	1.03	0.01755	0.726265	mediator complex subunit 17
17512009	Csnk2a2	11.47	11.43	0.04	0.03	1.03	0.021754	0.749129	casein kinase 2, alpha prime polypeptide
17306396	Ajuba	10.97	10.92	0.04	0.02	1.04	0.010968	0.670891	ajuba LIM protein
17257663	Psmd12	10.77	10.71	0.04	0.03	1.04	0.011156	0.672316	proteasome (prosome, macropain) 26S subunit, non-ATPase, 12
17274868	Ccdc71l	8.8	8.74	0.04	0.04	1.04	0.012556	0.704734	coiled-coil domain containing 71 like
17531810	Pdcd6ip	10.83	10.77	0.05	0.03	1.04	0.013417	0.704734	programmed cell death 6 interacting protein
17320907	Slc38a1	11.53	11.47	0.04	0.04	1.04	0.016444	0.723333	solute carrier family 38, member 1
17442691	Zfp664	9.33	9.28	0.06	0.06	1.04	0.017222	0.725263	zinc finger protein 664; uncharacterized LOC768253
17281126	Snx6	10.47	10.42	0.04	0.07	1.04	0.019466	0.735763	sorting nexin 6
17488406	Supt5	10.67	10.62	0.03	0.04	1.04	0.020557	0.73884	suppressor of Ty 5
17496863	9130023H24Rik	8.18	8.11	0.03	0.02	1.05	0.0005	0.256046	RIKEN cDNA 9130023H24 gene
17389522	Aqr	10.8	10.72	0.03	0.04	1.05	0.00236	0.452853	aquarius
17394047	Serinc3	11.94	11.86	0.02	0.04	1.05	0.002639	0.476375	serine incorporator 3
17550412	Nr1h2	9.95	9.88	0.03	0.04	1.05	0.002782	0.481834	nuclear receptor subfamily 1, group H, member 2
17296312	Snx18	10.13	10.07	0.04	0.07	1.05	0.007374	0.618111	sorting nexin 18
17433968	Gm13648	6.93	6.86	0.04	0.04	1.05	0.009502	0.649281	predicted gene 13648; microRNA 429
17399091	Ubqln4	11.08	11.02	0.04	0.03	1.05	0.009982	0.654448	ubiquilin 4
17460622	Rpn1	10.58	10.52	0.04	0.05	1.05	0.01003	0.654448	ribophorin I
17245700	Tspan31	11.97	11.91	0.05	0.08	1.05	0.014719	0.712783	tetraspanin 31
17297576	Adk	10.14	10.08	0.06	0.04	1.05	0.015346	0.714645	adenosine kinase
17500401	Tti2	9.57	9.5	0.06	0.09	1.05	0.017273	0.725263	TELO2 interacting protein 2
17328792	Dgcr2	10.46	10.39	0.05	0.04	1.05	0.018404	0.730671	DiGeorge syndrome critical region gene 2; predicted gene 20518
17342544	Solh	9.14	9.07	0.05	0.02	1.05	0.018408	0.730671	small optic lobes homolog (Drosophila)
17302061	Nufip1	10.67	10.6	0.05	0.08	1.05	0.022583	0.749802	nuclear fragile X mental retardation protein interacting protein 1
17512846	Atxn1l	10.34	10.27	0.06	0.04	1.05	0.022486	0.749802	ataxin 1-like
17485297	Cd81	12.1	12.01	0.04	0.05	1.06	0.001443	0.422576	CD81 antigen
17334932	Ergic1	11.92	11.85	0.03	0.02	1.06	0.001794	0.442643	endoplasmic reticulum-golgi intermediate compartment (ERGIC) 1
17459634	Ggcx	8.82	8.74	0.05	0.05	1.06	0.0018	0.442643	gamma-glutamyl carboxylase
17512975	Ddx19a	10.39	10.3	0.02	0.06	1.06	0.001853	0.442643	DEAD (Asp-Glu-Ala-Asp) box polypeptide 19a
17361404	Dpp3	10.87	10.78	0.03	0.05	1.06	0.004602	0.560523	dipeptidylpeptidase 3
17398888	Isg20l2	10.7	10.61	0.05	0.05	1.06	0.005018	0.571271	interferon stimulated exonuclease gene 20-like 2
17440387	Chfr	9.09	9	0.03	0.05	1.06	0.005879	0.603408	checkpoint with forkhead and ring finger domains
17252013	Arrb2	10.74	10.66	0.02	0.06	1.06	0.00647	0.618111	arrestin, beta 2
17352580	Ccny	10.97	10.89	0.05	0.03	1.06	0.007281	0.618111	cyclin Y
17433398	Thap3	7.63	7.55	0.05	0.04	1.06	0.007194	0.618111	THAP domain containing, apoptosis associated protein 3
17465830	Mtpn	11.3	11.22	0.04	0.02	1.06	0.007368	0.618111	myotrophin
17365658	Xpnpep1	10.63	10.54	0.05	0.05	1.06	0.008727	0.638237	X-prolyl aminopeptidase (aminopeptidase P) 1, soluble
17346216	Plin3	9.16	9.07	0.02	0.06	1.06	0.010011	0.654448	perilipin 3
17437674	Klf3	10.3	10.22	0.03	0.06	1.06	0.010173	0.654448	Kruppel-like factor 3 (basic)
17462905	Lpcat3	10.56	10.47	0.05	0.06	1.06	0.010143	0.654448	lysophosphatidylcholine acyltransferase 3
17481066	Pgap2	8.35	8.27	0.04	0.02	1.06	0.01029	0.656904	post-GPI attachment to proteins 2
17213990	Atic	11.66	11.59	0.06	0.03	1.06	0.013362	0.704734	5-aminoimidazole-4-carboxamide ribonucleotide formyltransferase/IMP cyclohydrolase
17251659	Trp53	10.91	10.82	0.01	0.07	1.06	0.014133	0.704734	transformation related protein 53
17257612	Cep95	7.83	7.75	0.08	0.07	1.06	0.012956	0.704734	centrosomal protein 95
17548413	Ssh1	7.57	7.49	0.07	0.06	1.06	0.013109	0.704734	slingshot homolog 1 (Drosophila)
17466641	Igf2bp3	11.87	11.79	0.05	0.04	1.06	0.014445	0.710326	insulin-like growth factor 2 mRNA binding protein 3
17317015	Ext1	9.65	9.57	0.04	0.1	1.06	0.014631	0.710771	exostoses (multiple) 1
17266498	Nlk	10.88	10.8	0.03	0.04	1.06	0.014818	0.712783	nemo like kinase
17451356	Sgsm1	7.48	7.4	0.08	0.1	1.06	0.016848	0.723333	small G protein signaling modulator 1
17497854	Deaf1	9.75	9.66	0.07	0.07	1.06	0.016657	0.723333	deformed epidermal autoregulatory factor 1 (Drosophila)
17438423	Paics	11.03	10.95	0.03	0.06	1.06	0.017465	0.726109	phosphoribosylaminoimidazole carboxylase, phosphoribosylaminoribosylaminoimidazole, succinocarboxamide synthetase
17415774	Foxd3	7.54	7.45	0.08	0.05	1.06	0.017617	0.727024	forkhead box D3
17336213	Daxx	9.51	9.43	0.07	0.05	1.06	0.017983	0.728488	Fas death domain-associated protein
17372039	Hoxd12	6.28	6.19	0.09	0.12	1.06	0.01916	0.730671	homeobox D12
17469601	Gm20387	6.09	6.01	0.07	0.02	1.06	0.018233	0.730671	predicted gene 20387
17519579	Gclc	10.08	10	0.05	0.05	1.06	0.019322	0.732753	glutamate-cysteine ligase, catalytic subunit
17411392	Fpgt	7.36	7.28	0.08	0.08	1.06	0.019515	0.736028	fucose-1-phosphate guanylyltransferase
17328187	Rsl1d1	11.71	11.63	0.05	0.06	1.06	0.019647	0.736174	ribosomal L1 domain containing 1
17494596	Tpp1	10.82	10.75	0.04	0.07	1.06	0.020056	0.737329	tripeptidyl peptidase I
17381026	Lime1	8.55	8.48	0.06	0.06	1.06	0.02088	0.740503	Lck interacting transmembrane adaptor 1; zinc finger, CCCH-type with G patch domain
17467011	Gm15863	6.62	6.53	0.07	0.12	1.06	0.021285	0.74764	predicted gene 15863
17353650	Ecscr	8.37	8.28	0.07	0.09	1.06	0.022113	0.749637	endothelial cell surface expressed chemotaxis and apoptosis regulator
17518007	Pkm	13.15	13.05	0.04	0.04	1.07	0.000355	0.226873	pyruvate kinase, muscle
17347680	Zfp36l2	10.61	10.51	0.04	0.03	1.07	0.000632	0.283146	zinc finger protein 36, C3H type-like 2
17290797	Cdk13	10.4	10.31	0.04	0.04	1.07	0.001114	0.38008	cyclin-dependent kinase 13
17324774	Ubxn7	10.94	10.84	0.03	0.05	1.07	0.001308	0.415386	UBX domain protein 7
17216096	D2hgdh	7.95	7.86	0.06	0.06	1.07	0.004204	0.544114	D-2-hydroxyglutarate dehydrogenase
17356216	Pcx	7.84	7.74	0.04	0.07	1.07	0.005676	0.592881	pyruvate carboxylase
17327660	Trap1	10.31	10.22	0.05	0.06	1.07	0.006102	0.612709	TNF receptor-associated protein 1
17336838	Vars	11.25	11.15	0.07	0.05	1.07	0.006553	0.618111	valyl-tRNA synthetase
17346185	Dpp9	9.99	9.89	0.05	0.04	1.07	0.007563	0.618111	dipeptidylpeptidase 9
17440923	Ube3b	10.5	10.4	0.04	0.06	1.07	0.007514	0.618111	ubiquitin protein ligase E3B
17364932	Got1	10.98	10.88	0.06	0.05	1.07	0.008335	0.629657	glutamate oxaloacetate transaminase 1, soluble
17289207	Ap3b1	10.11	10	0.05	0.06	1.07	0.009416	0.649192	adaptor-related protein complex 3, beta 1 subunit
17436210	Bre	9.74	9.64	0.05	0.07	1.07	0.009317	0.649192	brain and reproductive organ-expressed protein; mitochondrial ribosomal protein L33
17346317	Lonp1	9.37	9.27	0.06	0.06	1.07	0.009858	0.654448	lon peptidase 1, mitochondrial
17492078	Mctp2	5.97	5.88	0.05	0.09	1.07	0.010103	0.654448	multiple C2 domains, transmembrane 2
17313619	Serhl	6.81	6.72	0.05	0.05	1.07	0.013301	0.704734	serine hydrolase-like
17427970	Podn	6.98	6.88	0.15	0.1	1.07	0.013634	0.704734	podocan
17487422	Bcam	9.88	9.78	0.06	0.11	1.07	0.01336	0.704734	basal cell adhesion molecule
17543336	Las1l	8.94	8.83	0.09	0.05	1.07	0.013736	0.704734	LAS1-like (S. cerevisiae)
17356604	Fau	8.54	8.45	0.06	0.07	1.07	0.016782	0.723333	Finkel-Biskis-Reilly murine sarcoma virus (FBR-MuSV) ubiquitously expressed (fox derived)
17284710	Dnah11	6.01	5.92	0.05	0.03	1.07	0.018574	0.730671	dynein, axonemal, heavy chain 11
17420777	Aldh4a1	8.03	7.93	0.06	0.05	1.07	0.018928	0.730671	aldehyde dehydrogenase 4 family, member A1
17447289	Nop14	9.34	9.23	0.07	0.06	1.07	0.01949	0.735869	NOP14 nucleolar protein
17233835	Rufy2	9.18	9.08	0.07	0.09	1.07	0.019716	0.736174	RUN and FYVE domain-containing 2
17376867	Btbd3	8.11	8	0.05	0.08	1.07	0.020531	0.73884	BTB (POZ) domain containing 3
17431101	Rps6ka1	9.29	9.2	0.08	0.05	1.07	0.020357	0.73884	ribosomal protein S6 kinase polypeptide 1
17365911	Ablim1	7.47	7.38	0.07	0.05	1.07	0.022447	0.749799	actin-binding LIM protein 1
17279701	Cdca7l	10.56	10.44	0.04	0.03	1.08	9.5e-05	0.158579	cell division cycle associated 7 like
17532893	Prickle3	6.95	6.84	0.05	0.05	1.08	0.001325	0.415386	prickle homolog 3 (Drosophila)
17540977	Nkrf	9.94	9.83	0.06	0.03	1.08	0.002063	0.442643	NF-kappaB repressing factor
17465108	Fezf1	10.58	10.47	0.05	0.06	1.08	0.003184	0.50815	Fez family zinc finger 1
17386377	Mettl8	8.71	8.6	0.07	0.06	1.08	0.00475	0.566119	methyltransferase like 8
17380306	Gnas	9.07	8.96	0.05	0.04	1.08	0.00507	0.571271	GNAS (guanine nucleotide binding protein, alpha stimulating) complex locus
17314738	Spats2	10.41	10.3	0.07	0.05	1.08	0.005174	0.577397	spermatogenesis associated, serine-rich 2
17328829	Slc25a1	11.08	10.98	0.05	0.05	1.08	0.005916	0.605164	solute carrier family 25 (mitochondrial carrier, citrate transporter), member 1
17334904	Luc7l	9.7	9.59	0.04	0.06	1.08	0.00615	0.612709	Luc7 homolog (S. cerevisiae)-like
17325274	Parp9	6.78	6.67	0.05	0.07	1.08	0.007546	0.618111	poly (ADP-ribose) polymerase family, member 9
17327765	Coro7	9.18	9.07	0.06	0.08	1.08	0.007905	0.618111	coronin 7
17421536	2510039O18Rik	9.85	9.75	0.05	0.05	1.08	0.007758	0.618111	RIKEN cDNA 2510039O18 gene
17490312	Nr1h2	9.5	9.39	0.05	0.08	1.08	0.007348	0.618111	nuclear receptor subfamily 1, group H, member 2
17491417	Fancf	10.15	10.04	0.06	0.08	1.08	0.007789	0.618111	Fanconi anemia, complementation group F
17496589	Qprt	8.18	8.07	0.07	0.07	1.08	0.006293	0.618111	quinolinate phosphoribosyltransferase
17515921	Cdon	10.94	10.82	0.06	0.06	1.08	0.007588	0.618111	cell adhesion molecule-related/down-regulated by oncogenes
17417767	Elovl1	9.2	9.09	0.04	0.06	1.08	0.008054	0.621093	elongation of very long chain fatty acids (FEN1/Elo2, SUR4/Elo3, yeast)-like 1
17254547	Bcas3	8.06	7.95	0.04	0.07	1.08	0.008347	0.629657	breast carcinoma amplified sequence 3
17340017	Mta3	9.66	9.55	0.04	0.08	1.08	0.008339	0.629657	metastasis associated 3
17377177	Rin2	8.76	8.65	0.07	0.07	1.08	0.00971	0.652514	Ras and Rab interactor 2
17422914	Noc2l	11.92	11.81	0.06	0.04	1.08	0.011079	0.671188	nucleolar complex associated 2 homolog (S. cerevisiae)
17245729	Slc26a10	7.22	7.11	0.13	0.07	1.08	0.013575	0.704734	solute carrier family 26, member 10
17252183	Eno3	10.43	10.32	0.06	0.09	1.08	0.013843	0.704734	enolase 3, beta muscle
17360004	Tmem180	9.24	9.13	0.07	0.12	1.08	0.012587	0.704734	transmembrane protein 180
17341883	Traf7	10.97	10.86	0.06	0.07	1.08	0.014863	0.712783	TNF receptor-associated factor 7
17418413	Gnl2	10.37	10.26	0.07	0.07	1.08	0.014939	0.713262	guanine nucleotide binding protein-like 2 (nucleolar)
17488134	Rab4b	8.92	8.81	0.06	0.11	1.08	0.015265	0.714645	RAB4B, member RAS oncogene family; mmu-mir-3101
17404028	Tpd52	8.06	7.94	0.13	0.07	1.08	0.015577	0.715995	tumor protein D52
17293706	Ctsl	10.93	10.82	0.07	0.13	1.08	0.016122	0.723333	cathepsin L
17307923	Bnip3l	12.59	12.47	0.05	0.09	1.08	0.016284	0.723333	BCL2/adenovirus E1B interacting protein 3-like; BCL2/adenovirus E1B 19 kDa protein-interacting protein 3-like; predicted gene 10480
17322128	Spryd3	7.7	7.59	0.08	0.08	1.08	0.016621	0.723333	SPRY domain containing 3
17436607	Sh3bp2	8.6	8.49	0.05	0.11	1.08	0.016676	0.723333	SH3-domain binding protein 2
17307184	Lats2	9.06	8.96	0.06	0.09	1.08	0.017251	0.725263	large tumor suppressor 2
17411420	Cth	8.94	8.83	0.08	0.07	1.08	0.01727	0.725263	cystathionase (cystathionine gamma-lyase)
17317486	Fam49b	10.78	10.66	0.06	0.11	1.08	0.017347	0.725394	family with sequence similarity 49, member B
17316120	Cdh6	10.86	10.76	0.09	0.1	1.08	0.017607	0.727024	cadherin 6
17249328	Agxt2l2	8.62	8.51	0.08	0.08	1.08	0.018536	0.730671	alanine-glyoxylate aminotransferase 2-like 2
17306071	Tmem55b	9.91	9.8	0.06	0.08	1.08	0.01862	0.730671	transmembrane protein 55b
17465115	Cadps2	6.41	6.29	0.06	0.07	1.08	0.020711	0.73884	Ca2+-dependent activator protein for secretion 2
17486078	Zfp583	7.09	6.98	0.07	0.12	1.08	0.021822	0.749129	zinc finger protein 583
17360260	Sorcs3	6.99	6.88	0.1	0.12	1.08	0.022193	0.749637	sortilin-related VPS10 domain containing receptor 3
17292023		5.6	5.49	0.07	0.14	1.08	0.022434	0.749799
17374058	Kif18a	9.52	9.4	0.07	0.07	1.08	0.022424	0.749799	kinesin family member 18A
17458771	Gars	11.42	11.29	0.04	0.03	1.09	0.000295	0.226873	glycyl-tRNA synthetase
17545675	Mbtps2	10.31	10.19	0.04	0.04	1.09	0.000302	0.226873	membrane-bound transcription factor peptidase, site 2; Yy2 transcription factor
17349601	Cxxc5	10.19	10.06	0.03	0.07	1.09	0.002327	0.450616	CXXC finger 5
17326604	Robo1	11.02	10.89	0.06	0.07	1.09	0.00413	0.544114	roundabout homolog 1 (Drosophila)
17233273	Dcbld1	9.33	9.2	0.07	0.06	1.09	0.004402	0.560523	discoidin, CUB and LCCL domain containing 1
17318536	Fbxl6	8.77	8.65	0.08	0.04	1.09	0.00447	0.560523	F-box and leucine-rich repeat protein 6
17317327	Mtss1	10.12	9.99	0.06	0.07	1.09	0.005071	0.571271	metastasis suppressor 1
17318249	Fam83h	8.17	8.05	0.05	0.06	1.09	0.007614	0.618111	family with sequence similarity 83, member H
17442060	Pptc7	8.3	8.17	0.1	0.04	1.09	0.00788	0.618111	PTC7 protein phosphatase homolog (S. cerevisiae)
17510166	Mast3	9.03	8.9	0.06	0.08	1.09	0.006417	0.618111	microtubule associated serine/threonine kinase 3
17514678	Maml2	9.22	9.09	0.06	0.08	1.09	0.006665	0.618111	mastermind like 2 (Drosophila)
17424128	Nol6	10.6	10.47	0.06	0.07	1.09	0.008505	0.635994	nucleolar protein family 6 (RNA-associated)
17259907	Tcn2	8.73	8.6	0.09	0.06	1.09	0.008587	0.638237	transcobalamin 2
17444730	Wasf3	9.61	9.49	0.09	0.09	1.09	0.008857	0.641684	WAS protein family, member 3
17490578	Rcn3	9.96	9.84	0.06	0.08	1.09	0.010058	0.654448	reticulocalbin 3, EF-hand calcium binding domain
17413573	Grhpr	10.45	10.33	0.07	0.12	1.09	0.010545	0.663719	glyoxylate reductase/hydroxypyruvate reductase
17508523	Rab11fip1	9.06	8.93	0.1	0.06	1.09	0.010551	0.663719	RAB11 family interacting protein 1 (class I)
17462647	M6pr	10.89	10.76	0.09	0.1	1.09	0.011655	0.683961	mannose-6-phosphate receptor, cation dependent
17514320	2610044O15Rik8	8.55	8.42	0.07	0.1	1.09	0.011747	0.685182	RIKEN cDNA 2610044O15 gene
17369974	Tor2a	8.51	8.38	0.07	0.07	1.09	0.012159	0.697413	torsin family 2, member A
17226369	Ddx18	10.73	10.61	0.07	0.06	1.09	0.012675	0.704734	DEAD (Asp-Glu-Ala-Asp) box polypeptide 18; predicted gene 16433
17322369	Itga5	9.91	9.79	0.06	0.06	1.09	0.013278	0.704734	integrin alpha 5 (fibronectin receptor alpha)
17360845	Emx2	10.19	10.06	0.08	0.07	1.09	0.013285	0.704734	empty spiracles homeobox 2
17379560	Ctsa	10.36	10.24	0.05	0.05	1.09	0.013501	0.704734	cathepsin A
17465620	Podxl	10.49	10.37	0.05	0.11	1.09	0.01259	0.704734	podocalyxin-like
17537088	Pgk1	12.99	12.87	0.04	0.08	1.09	0.014217	0.704734	phosphoglycerate kinase 1; predicted gene 5537
17379981	Pard6b	9.06	8.93	0.1	0.09	1.09	0.014318	0.707119	par-6 (partitioning defective 6) homolog beta (C. elegans)
17267656	Nog	7.6	7.48	0.08	0.11	1.09	0.015066	0.714645	noggin
17372578	Gm13718	6.48	6.35	0.11	0.08	1.09	0.015235	0.714645	predicted gene 13718
17511878	Pllp	6.56	6.43	0.08	0.09	1.09	0.015367	0.714645	plasma membrane proteolipid
17234630	Pofut2	9.78	9.66	0.06	0.08	1.09	0.015706	0.716304	protein O-fucosyltransferase 2
17514936	Zfp317	8.69	8.56	0.06	0.09	1.09	0.016465	0.723333	zinc finger protein 317
17293085	Hnrnpa0	10.96	10.83	0.06	0.08	1.09	0.017185	0.725263	heterogeneous nuclear ribonucleoprotein A0
17248242	Snrnp25	9.73	9.6	0.09	0.09	1.09	0.018296	0.730671	small nuclear ribonucleoprotein 25 (U11/U12)
17268120	Pdk2	7.89	7.78	0.08	0.11	1.09	0.018903	0.730671	pyruvate dehydrogenase kinase, isoenzyme 2
17371574	Myo3b	5.31	5.19	0.06	0.09	1.09	0.018823	0.730671	myosin IIIB
17478225	Ldha	10.43	10.31	0.06	0.09	1.09	0.018885	0.730671	lactate dehydrogenase A
17548622	Fam103a1	10.81	10.69	0.07	0.08	1.09	0.01893	0.730671	family with sequence similarity 103, member A1; predicted gene 4199
17245383	Helb	7.66	7.54	0.05	0.12	1.09	0.01961	0.736174	helicase (DNA) B
17369340	Gpr107	8.85	8.72	0.04	0.09	1.09	0.021373	0.74764	G protein-coupled receptor 107
17439687	Ptpn13	10.28	10.16	0.04	0.09	1.09	0.021427	0.74764	protein tyrosine phosphatase, non-receptor type 13
17415932	Ak4	10.49	10.36	0.03	0.04	1.1	9.7e-05	0.158579	adenylate kinase 4; adenylate kinase 3-like 2, pseudogene
17409721	Hiat1	11.05	10.92	0.04	0.03	1.1	0.000196	0.204638	hippocampus abundant gene transcript 1
17295266	Plp2	11.99	11.85	0.05	0.06	1.1	0.000346	0.226873	proteolipid protein 2; predicted gene 13669
17357020	Rcor2	10.77	10.63	0.05	0.06	1.1	0.000443	0.251747	REST corepressor 2
17311701	Wdyhv1	7.02	6.89	0.1	0.04	1.1	0.002077	0.442643	WDYHV motif containing 1
17410435	Npnt	9.06	8.93	0.05	0.06	1.1	0.00229	0.448794	nephronectin
17327311	Morc3	9.03	8.9	0.07	0.06	1.1	0.002706	0.481834	microrchidia 3
17512456	Atp6v0d1	10.43	10.28	0.06	0.07	1.1	0.002813	0.481834	ATPase, H+ transporting, lysosomal V0 subunit D1
17542853	Pls3	9.08	8.94	0.07	0.05	1.1	0.002743	0.481834	plastin 3 (T-isoform)
17422047	Nol9	10.45	10.3	0.05	0.07	1.1	0.003271	0.516635	nucleolar protein 9
17332583	Ripk4	7.56	7.42	0.08	0.05	1.1	0.003709	0.529114	receptor-interacting serine-threonine kinase 4
17489620	Gpi1	13.25	13.12	0.07	0.04	1.1	0.003822	0.529114	glucose phosphate isomerase 1
17262600	Tcf7	10.27	10.13	0.1	0.06	1.1	0.004691	0.566119	transcription factor 7, T cell specific
17449804	Ccni	11.81	11.67	0.05	0.05	1.1	0.00506	0.571271	cyclin I
17320307	Mapk12	10.88	10.74	0.07	0.05	1.1	0.00542	0.587086	mitogen-activated protein kinase 12
17224661	Epha4	10.01	9.87	0.09	0.07	1.1	0.007325	0.618111	Eph receptor A4
17397758	Rnf13	8.31	8.18	0.07	0.06	1.1	0.007718	0.618111	ring finger protein 13
17433977	Agrn	10.64	10.51	0.09	0.03	1.1	0.007258	0.618111	agrin
17450727	Tmed5	8.24	8.1	0.08	0.11	1.1	0.006652	0.618111	transmembrane emp24 protein transport domain containing 5
17489577	Wtip	9.97	9.84	0.05	0.08	1.1	0.006474	0.618111	WT1-interacting protein
17496408	Aldoa	7.9	7.77	0.13	0.08	1.1	0.007693	0.618111	aldolase A, fructose-bisphosphate
17337065	H2-D1	5.92	5.78	0.08	0.12	1.1	0.008148	0.625593	histocompatibility 2, D region locus 1; histocompatibility 2, Q region locus 2; histocompatibility 2, D region locus L
17389635	2700033N17Rik	7.43	7.29	0.06	0.11	1.1	0.009674	0.652514	RIKEN cDNA 2700033N17 gene
17508868	Cnot7	10.08	9.93	0.04	0.1	1.1	0.009979	0.654448	CCR4-NOT transcription complex, subunit 7
17512084		8.44	8.29	0.17	0.1	1.1	0.011137	0.672316
17307403	Nupl1	11.74	11.61	0.04	0.1	1.1	0.011657	0.683961	nucleoporin like 1; microRNA 719
17398180	Mfsd1	9.77	9.64	0.04	0.09	1.1	0.012218	0.698057	major facilitator superfamily domain containing 1
17323061	Rrn3	10.72	10.59	0.03	0.08	1.1	0.013632	0.704734	RRN3 RNA polymerase I transcription factor homolog (yeast)
17414554	Prpf4	10.19	10.06	0.06	0.06	1.1	0.014106	0.704734	PRP4 pre-mRNA processing factor 4 homolog (yeast)
17442534	Ddx55	8.02	7.88	0.05	0.08	1.1	0.013511	0.704734	DEAD (Asp-Glu-Ala-Asp) box polypeptide 55
17471867	Ybx3	12.73	12.6	0.06	0.09	1.1	0.013828	0.704734	Y box protein 3
17378600	Epb4.1l1	8.54	8.41	0.06	0.09	1.1	0.015007	0.714548	erythrocyte protein band 4.1-like 1
17315789	Wdr70	9.71	9.58	0.07	0.08	1.1	0.017686	0.727024	WD repeat domain 70
17440201	Pigg	7.6	7.46	0.1	0.09	1.1	0.017885	0.727024	phosphatidylinositol glycan anchor biosynthesis, class G
17335060	Itpr3	7.56	7.42	0.11	0.11	1.1	0.018472	0.730671	inositol 1,4,5-triphosphate receptor 3
17496367	Slx1b	8.69	8.55	0.09	0.08	1.1	0.018815	0.730671	SLX1 structure-specific endonuclease subunit homolog B (S. cerevisiae)
17264647	Tmem88	10.53	10.4	0.07	0.13	1.1	0.019732	0.736174	transmembrane protein 88
17241436	Ddx21	11.68	11.54	0.09	0.08	1.1	0.020369	0.73884	DEAD (Asp-Glu-Ala-Asp) box polypeptide 21
17455307	Cdx2	6.24	6.11	0.05	0.08	1.1	0.020514	0.73884	caudal type homeobox 2
17288467	Lpcat1	10.53	10.38	0.06	0.08	1.1	0.021366	0.74764	lysophosphatidylcholine acyltransferase 1
17445370	Cldn12	8.58	8.45	0.09	0.07	1.1	0.021434	0.74764	claudin 12
17233794		8.73	8.59	0.11	0.09	1.1	0.021971	0.749129
17269464	Jup	8.38	8.24	0.05	0.1	1.1	0.021679	0.749129	junction plakoglobin
17300650	Nop9	9.45	9.32	0.08	0.07	1.1	0.021705	0.749129	NOP9 nucleolar protein
17358690	Papss2	7.07	6.93	0.08	0.08	1.1	0.022223	0.749637	3'-phosphoadenosine 5'-phosphosulfate synthase 2
17237547	Cpm	7.25	7.11	0.09	0.09	1.1	0.022507	0.749802	carboxypeptidase M
17285204	Ero1lb	6.59	6.46	0.12	0.04	1.1	0.022589	0.749802	ERO1-like beta (S. cerevisiae)
17373943	Pax6	10.07	9.91	0.03	0.06	1.11	0.000335	0.226873	paired box gene 6
17220417	Susd4	9.14	8.99	0.08	0.04	1.11	0.000662	0.292401	sushi domain containing 4
17446068	Pus7	9.47	9.32	0.07	0.06	1.11	0.002514	0.465989	pseudouridylate synthase 7 homolog (S. cerevisiae)
17525007	Dpy19l1	10.23	10.07	0.07	0.06	1.11	0.003462	0.516635	dpy-19-like 1 (C. elegans)
17449685	Sdad1	9.9	9.74	0.07	0.07	1.11	0.00384	0.529511	SDA1 domain containing 1
17341132	Phf10	10.85	10.69	0.07	0.08	1.11	0.004003	0.538991	PHD finger protein 10
17268572	E130012A19Rik	9.81	9.65	0.09	0.06	1.11	0.004333	0.555304	RIKEN cDNA E130012A19 gene
17354595	Smim3	8.53	8.38	0.08	0.06	1.11	0.005647	0.592504	small integral membrane protein 3
17238295	Gls2	7.09	6.94	0.07	0.07	1.11	0.006732	0.618111	glutaminase 2 (liver, mitochondrial)
17242376	Pfkl	11.4	11.24	0.09	0.1	1.11	0.007048	0.618111	phosphofructokinase, liver, B-type
17289372	Enc1	10.06	9.92	0.08	0.07	1.11	0.007338	0.618111	ectodermal-neural cortex 1
17295817	Mast4	8.88	8.73	0.08	0.1	1.11	0.007872	0.618111	microtubule associated serine/threonine kinase family member 4
17332140	Gart	11.33	11.17	0.1	0.03	1.11	0.006702	0.618111	phosphoribosylglycinamide formyltransferase
17373585	Alx4	9.26	9.11	0.07	0.09	1.11	0.006411	0.618111	aristaless-like homeobox 4
17505328	D030068K23Rik	6.55	6.4	0.05	0.09	1.11	0.007733	0.618111	RIKEN cDNA D030068K23 gene
17519215	Prtg	12.59	12.44	0.08	0.11	1.11	0.006777	0.618111	protogenin homolog (Gallus gallus)
17281880	Six1	9.95	9.8	0.07	0.1	1.11	0.008405	0.631204	sine oculis-related homeobox 1
17235647	Apba3	7.87	7.72	0.05	0.1	1.11	0.008939	0.641684	amyloid beta (A4) precursor protein-binding, family A, member 3; microRNA 3057
17502295	Jak3	7.44	7.29	0.08	0.06	1.11	0.009921	0.654448	Janus kinase 3; insulin-like 3
17354036	Lars	9.77	9.62	0.08	0.07	1.11	0.010453	0.661155	leucyl-tRNA synthetase
17327830	Ubald1	9.48	9.33	0.06	0.11	1.11	0.010545	0.663719	UBA-like domain containing 1
17280235	Ywhaq	9.3	9.15	0.07	0.07	1.11	0.011004	0.670891	tyrosine 3-monooxygenase/tryptophan 5-monooxygenase activation protein, theta polypeptide
17532146		6.87	6.72	0.07	0.09	1.11	0.011021	0.670891
17274875	Nampt	10.48	10.34	0.08	0.09	1.11	0.013059	0.704734	nicotinamide phosphoribosyltransferase
17446793	Slc5a6	7.87	7.72	0.08	0.07	1.11	0.013379	0.704734	solute carrier family 5 (sodium-dependent vitamin transporter), member 6
17224684	Pax3	9.5	9.35	0.08	0.13	1.11	0.014598	0.710771	paired box gene 3
17269368	Krt19	7.09	6.95	0.09	0.11	1.11	0.014639	0.710771	keratin 19
17270721	Gm11646	7.44	7.29	0.1	0.12	1.11	0.015411	0.71499	predicted gene 11646
17220937		3.97	3.82	0.07	0.08	1.11	0.016295	0.723333
17252292	Wscd1	8.5	8.35	0.12	0.05	1.11	0.016006	0.723333	WSC domain containing 1
17276583	Gm10451	5.72	5.57	0.11	0.11	1.11	0.019779	0.736174	predicted gene 10451
17324661	Dlg1	10.7	10.56	0.08	0.1	1.11	0.019644	0.736174	discs, large homolog 1 (Drosophila)
17446289	Wdr86	9.41	9.26	0.1	0.06	1.11	0.020193	0.737329	WD repeat domain 86
17257150	C130046K22Rik	7.51	7.36	0.1	0.09	1.11	0.021415	0.74764	RIKEN cDNA C130046K22 gene
17363865	Gldc	10.83	10.68	0.09	0.07	1.11	0.021926	0.749129	glycine decarboxylase
17243252	Tjp3	8.1	7.93	0.04	0.06	1.12	0.000351	0.226873	tight junction protein 3
17285332	B3galnt2	9.58	9.42	0.07	0.04	1.12	0.000453	0.251747	UDP-GalNAc:betaGlcNAc beta 1,3-galactosaminyltransferase, polypeptide 2
17540332	Cask	10.22	10.05	0.04	0.06	1.12	0.000505	0.256046	calcium/calmodulin-dependent serine protein kinase (MAGUK family)
17392209	Esf1	9.61	9.45	0.04	0.08	1.12	0.00109	0.379683	ESF1, nucleolar pre-rRNA processing protein, homolog (S. cerevisiae)
17326295	Impg2	5.55	5.39	0.07	0.07	1.12	0.0013	0.415386	interphotoreceptor matrix proteoglycan 2
17393878	Zhx3	6.56	6.39	0.01	0.1	1.12	0.001888	0.442643	zinc fingers and homeoboxes 3
17527123	Acat1	8.72	8.56	0.07	0.08	1.12	0.002593	0.473009	acetyl-Coenzyme A acetyltransferase 1
17328251	Parn	9.86	9.7	0.04	0.07	1.12	0.002737	0.481834	poly(A)-specific ribonuclease (deadenylation nuclease)
17295362	Btf3	8.51	8.35	0.06	0.06	1.12	0.004741	0.566119	basic transcription factor 3
17542419	L1cam	8.19	8.03	0.09	0.08	1.12	0.00545	0.587086	L1 cell adhesion molecule
17495890	Gga2	10.73	10.57	0.06	0.08	1.12	0.005655	0.592504	golgi associated, gamma adaptin ear containing, ARF binding protein 2
17355080	Rax	8.83	8.67	0.11	0.09	1.12	0.005791	0.597673	retina and anterior neural fold homeobox
17320457	Lmf2	10.14	9.98	0.07	0.06	1.12	0.007178	0.618111	lipase maturation factor 2
17474143	Slc1a5	10.61	10.45	0.06	0.09	1.12	0.007032	0.618111	solute carrier family 1 (neutral amino acid transporter), member 5
17483891	Plekha1	9.26	9.09	0.14	0.06	1.12	0.007473	0.618111	pleckstrin homology domain containing, family A (phosphoinositide binding specific) member 1
17497741	Ano9	6.45	6.29	0.09	0.12	1.12	0.010208	0.654509	anoctamin 9
17229315	Mael	5.23	5.08	0.07	0.09	1.12	0.010899	0.670752	maelstrom homolog (Drosophila)
17499932	Slc20a2	10.34	10.19	0.07	0.1	1.12	0.011054	0.670891	solute carrier family 20, member 2
17213428	Cyp20a1	9.32	9.15	0.1	0.11	1.12	0.012646	0.704734	cytochrome P450, family 20, subfamily a, polypeptide 1
17261233	Ccdc85a	6.51	6.35	0.07	0.07	1.12	0.013105	0.704734	coiled-coil domain containing 85A
17370727	Gm13498	5.69	5.52	0.2	0.13	1.12	0.01366	0.704734	heat shock protein 90 alpha (cytosolic), class B member 1 pseudogene; predicted gene 13498
17469259	Suclg2	10.21	10.05	0.08	0.08	1.12	0.013093	0.704734	succinate-Coenzyme A ligase, GDP-forming, beta subunit; predicted gene 15163
17510200	Arrdc2	7.12	6.96	0.12	0.04	1.12	0.013769	0.704734	arrestin domain containing 2
17313688	Samm50	10.75	10.58	0.08	0.1	1.12	0.014631	0.710771	sorting and assembly machinery component 50 homolog (S. cerevisiae)
17301886	Lpar6	10.82	10.65	0.12	0.07	1.12	0.016148	0.723333	lysophosphatidic acid receptor 6
17326658	Usp25	10.55	10.38	0.08	0.07	1.12	0.016488	0.723333	ubiquitin specific peptidase 25
17520922	Rab6b	9.28	9.11	0.06	0.14	1.12	0.016578	0.723333	RAB6B, member RAS oncogene family
17341175	Gm10510	5.54	5.38	0.17	0.14	1.12	0.017403	0.725394	predicted gene 10510
17548850	Gm5637	9.76	9.6	0.11	0.12	1.12	0.017842	0.727024	predicted pseudogene 5637
17260869	Slc1a4	9.2	9.04	0.18	0.06	1.12	0.019083	0.730671	solute carrier family 1 (glutamate/neutral amino acid transporter), member 4
17279893	Klhl29	8.75	8.58	0.07	0.1	1.12	0.018782	0.730671	kelch-like 29
17337122	H2-Q6	7.65	7.49	0.09	0.16	1.12	0.019	0.730671	histocompatibility 2, Q region locus 6; histocompatibility 2, Q region locus 8
17417030	Skint4	4.13	3.97	0.09	0.15	1.12	0.020185	0.737329	selection and upkeep of intraepithelial T cells 4
17270062	Tmem101	7.29	7.13	0.07	0.13	1.12	0.020746	0.73884	transmembrane protein 101
17319405	Snord43	8.75	8.59	0.13	0.12	1.12	0.020787	0.73951	small nucleolar RNA, C/D box 43
17450748	Mfsd7a	6.57	6.4	0.14	0.14	1.12	0.021746	0.749129	major facilitator superfamily domain containing 7A
17498699	Stxbp2	9.51	9.33	0.07	0.05	1.13	0.000729	0.302353	syntaxin binding protein 2
17351497	Seh1l	11.18	11	0.05	0.08	1.13	0.001322	0.415386	SEH1-like (S. cerevisiae
17393825	9430008C03Rik	9.46	9.29	0.06	0.08	1.13	0.001357	0.41595	RIKEN cDNA 9430008C03 gene
17493005	Fah	6.97	6.8	0.07	0.07	1.13	0.001451	0.422576	fumarylacetoacetate hydrolase
17302878	Zic2	10.63	10.46	0.08	0.08	1.13	0.001939	0.442643	zinc finger protein of the cerebellum 2
17266732	Asic2	6.28	6.11	0.08	0.08	1.13	0.002482	0.464407	acid-sensing (proton-gated) ion channel 2
17286311	Gm11376	5.82	5.65	0.1	0.05	1.13	0.002492	0.464407	predicted gene 11376
17271968	Mif4gd	8.38	8.21	0.09	0.1	1.13	0.002847	0.483511	MIF4G domain containing
17356325	Slc29a2	9.93	9.76	0.09	0.05	1.13	0.003142	0.505817	solute carrier family 29 (nucleoside transporters), member 2
17245902	Shmt2	11.66	11.48	0.09	0.08	1.13	0.003321	0.516635	serine hydroxymethyltransferase 2 (mitochondrial)
17247208	Igfbp1	5.78	5.61	0.07	0.09	1.13	0.003739	0.529114	insulin-like growth factor binding protein 1
17228544	Soat1	11.17	10.99	0.05	0.1	1.13	0.004201	0.544114	sterol O-acyltransferase 1
17420874	Padi2	6.1	5.92	0.06	0.09	1.13	0.004593	0.560523	peptidyl arginine deiminase, type II
17447269	Mfsd10	10.7	10.53	0.09	0.08	1.13	0.004774	0.566119	major facilitator superfamily domain containing 10
17304899	Slc18a3	6.16	5.98	0.1	0.09	1.13	0.004886	0.568515	solute carrier family 18 (vesicular monoamine), member 3
17282868	Sptlc2	10.66	10.48	0.06	0.07	1.13	0.005146	0.577397	serine palmitoyltransferase, long chain base subunit 2
17312774	Cdc42ep1	8.13	7.96	0.1	0.06	1.13	0.005533	0.59136	CDC42 effector protein (Rho GTPase binding) 1
17322113	Krt8	9.73	9.55	0.09	0.11	1.13	0.006126	0.612709	keratin 8
17259498	Rac3	8.87	8.7	0.03	0.16	1.13	0.006717	0.618111	RAS-related C3 botulinum substrate 3
17319366	Cbx7	8.28	8.1	0.15	0.11	1.13	0.007243	0.618111	chromobox 7
17484909	Pnpla2	8.47	8.29	0.08	0.11	1.13	0.008453	0.633429	patatin-like phospholipase domain containing 2
17367216	Plxdc2	9.67	9.5	0.08	0.09	1.13	0.008841	0.641684	plexin domain containing 2
17330967	Nfkbiz	7	6.83	0.07	0.08	1.13	0.010445	0.661155	nuclear factor of kappa light polypeptide gene enhancer in B cells inhibitor, zeta
17256365	Fkbp10	9.87	9.69	0.07	0.07	1.13	0.01083	0.670752	FK506 binding protein 10
17344943	Crisp3	4.34	4.16	0.14	0.08	1.13	0.011248	0.675524	cysteine-rich secretory protein 3
17508036	Slc25a15	9.2	9.03	0.09	0.11	1.13	0.012138	0.697413	solute carrier family 25 (mitochondrial carrier ornithine transporter), member 15
17278836	Mir654	7.69	7.52	0.1	0.12	1.13	0.012374	0.698151	microRNA 654
17309664	Gm5089	6.52	6.35	0.08	0.11	1.13	0.014093	0.704734	predicted gene 5089
17317393	Fam84b	7.97	7.79	0.07	0.1	1.13	0.012615	0.704734	family with sequence similarity 84, member B
17330875	Bbx	9.86	9.69	0.08	0.13	1.13	0.013569	0.704734	bobby sox homolog (Drosophila)
17369838	Gm13412	4.76	4.58	0.09	0.11	1.13	0.012843	0.704734	predicted gene 13412
17407956	Car14	11.01	10.84	0.09	0.17	1.13	0.016588	0.723333	carbonic anhydrase 14
17258328	Tsen54	8.8	8.62	0.1	0.06	1.13	0.017211	0.725263	tRNA splicing endonuclease 54 homolog (S. cerevisiae)
17513479	Tldc1	7.88	7.7	0.06	0.09	1.13	0.017984	0.728488	TBC/LysM associated domain containing 1
17273910	Hs1bp3	9.13	8.96	0.08	0.11	1.13	0.018441	0.730671	HCLS1 binding protein 3
17286254	Mboat1	7.43	7.25	0.1	0.1	1.13	0.018561	0.730671	membrane bound O-acyltransferase domain containing 1
17326166	Cd47	9.42	9.24	0.08	0.12	1.13	0.018172	0.730671	CD47 antigen (Rh-related antigen, integrin-associated signal transducer)
17354014	Prelid2	8.92	8.74	0.09	0.17	1.13	0.019749	0.736174	PRELI domain containing 2
17549050		4.55	4.38	0.08	0.12	1.13	0.019969	0.737329
17549056		4.55	4.38	0.08	0.12	1.13	0.019969	0.737329
17234339	Adora2a	8.13	7.96	0.07	0.13	1.13	0.021707	0.749129	adenosine A2a receptor
17333966	Zfp760	9.9	9.73	0.09	0.11	1.13	0.021992	0.749129	zinc finger protein 760
17516960	Cadm1	10.6	10.4	0.05	0.05	1.14	8.6e-05	0.155497	cell adhesion molecule 1
17231047	Ppp2r5a	9.58	9.39	0.03	0.09	1.14	0.000737	0.302353	protein phosphatase 2, regulatory subunit B (B56), alpha isoform
17503377	Dhps	9.44	9.25	0.08	0.06	1.14	0.000734	0.302353	deoxyhypusine synthase
17537112	Lpar4	10.5	10.32	0.06	0.07	1.14	0.000836	0.317827	lysophosphatidic acid receptor 4
17496651	Sephs2	8.84	8.65	0.06	0.05	1.14	0.001391	0.41917	selenophosphate synthetase 2
17223793	Fzd5	9.17	8.98	0.07	0.14	1.14	0.002024	0.442643	frizzled homolog 5 (Drosophila)
17487440	Cblc	6.47	6.28	0.07	0.07	1.14	0.001731	0.442643	Casitas B-lineage lymphoma c
17233347	Gja1	11.82	11.63	0.07	0.04	1.14	0.002228	0.447282	gap junction protein, alpha 1
17362646	Dagla	7.66	7.47	0.06	0.1	1.14	0.002445	0.463147	diacylglycerol lipase, alpha
17275303	Gm1818	6.05	5.86	0.08	0.12	1.14	0.003151	0.505817	predicted gene 1818
17219096	Aldh9a1	11.2	11.01	0.1	0.03	1.14	0.004542	0.560523	aldehyde dehydrogenase 9, subfamily A1
17254809	Rnf43	7.05	6.85	0.09	0.11	1.14	0.004779	0.566119	ring finger protein 43
17213509		3.75	3.56	0.14	0.07	1.14	0.004858	0.568515
17418934	Tmem54	8.1	7.92	0.16	0.07	1.14	0.004951	0.568937	transmembrane protein 54
17359552	Golga7b	6.46	6.27	0.11	0.1	1.14	0.005762	0.596489	golgi autoantigen, golgin subfamily a, 7B
17256404	Cnp	7.17	6.98	0.09	0.11	1.14	0.007317	0.618111	2',3'-cyclic nucleotide 3' phosphodiesterase
17372307	Itga4	7.82	7.63	0.1	0.11	1.14	0.006321	0.618111	integrin alpha 4
17396152	Car3	7.9	7.71	0.08	0.11	1.14	0.007076	0.618111	carbonic anhydrase 3
17550410	Kcnq1ot1	6.81	6.62	0.1	0.12	1.14	0.007608	0.618111	KCNQ1 overlapping transcript 1
17224125	Mreg	7.45	7.26	0.1	0.09	1.14	0.008727	0.638237	melanoregulin
17431166	Lin28a	11.04	10.85	0.13	0.08	1.14	0.008676	0.638237	lin-28 homolog A (C. elegans)
17491941	Aldh1a3	10.76	10.57	0.1	0.09	1.14	0.008869	0.641684	aldehyde dehydrogenase family 1, subfamily A3
17523695	Aasdhppt	9.26	9.07	0.1	0.09	1.14	0.009635	0.652514	aminoadipate-semialdehyde dehydrogenase-phosphopantetheinyl transferase
17527505	1700017B05Rik	10.1	9.91	0.06	0.1	1.14	0.010367	0.659352	RIKEN cDNA 1700017B05 gene
17219963	Desi2	7.74	7.56	0.08	0.12	1.14	0.010853	0.670752	desumoylating isopeptidase 2
17502573	Hmox1	7.74	7.55	0.17	0.1	1.14	0.011686	0.683961	heme oxygenase (decycling) 1
17417530	Mutyh	8.17	7.97	0.06	0.1	1.14	0.013208	0.704734	mutY homolog (E. coli)
17501288	2500002B13Rik	9.57	9.38	0.11	0.1	1.14	0.012852	0.704734	RIKEN cDNA 2500002B13 gene
17287454	Arl10	8.3	8.11	0.11	0.09	1.14	0.014484	0.710771	ADP-ribosylation factor-like 10
17311128	Gm16137	6.71	6.52	0.13	0.07	1.14	0.01559	0.715995	predicted gene 16137
17391339	Mall	7.02	6.83	0.12	0.08	1.14	0.015652	0.715995	mal, T cell differentiation protein-like
17240989	2017-09-10	9.44	9.25	0.09	0.16	1.14	0.016213	0.723333	septin 10
17260474	Igfbp3	9.39	9.2	0.1	0.1	1.14	0.016904	0.723333	insulin-like growth factor binding protein 3
17289329	Fam169a	8.74	8.55	0.14	0.08	1.14	0.017812	0.727024	family with sequence similarity 169, member A
17471155	Kcna1	7.65	7.46	0.14	0.15	1.14	0.018009	0.728636	potassium voltage-gated channel, shaker-related subfamily, member 1
17544969	Col4a6	7.28	7.08	0.13	0.08	1.14	0.018545	0.730671	collagen, type IV, alpha 6
17422138	Gpr153	7.51	7.32	0.05	0.14	1.14	0.020134	0.737329	G protein-coupled receptor 153
17287066	Rnf144b	8.06	7.87	0.14	0.08	1.14	0.021074	0.744339	ring finger protein 144B
17274775	Lamb1	9.67	9.48	0.07	0.15	1.14	0.021645	0.749129	laminin B1
17457060	Gm14540	5.53	5.34	0.1	0.16	1.14	0.022253	0.749799	predicted gene 14540
17363405		6.53	6.33	0.07	0.04	1.15	4.2e-05	0.119514
17333658	Gm6712	9.59	9.39	0.06	0.11	1.15	0.001215	0.400355	predicted gene 6712
17214106	Igfbp2	10.54	10.34	0.05	0.11	1.15	0.002017	0.442643	insulin-like growth factor binding protein 2
17493643	Mogat2	9.26	9.05	0.1	0.07	1.15	0.001998	0.442643	monoacylglycerol O-acyltransferase 2
17332554	Fam3b	4.47	4.27	0.09	0.07	1.15	0.00218	0.447282	family with sequence similarity 3, member B
17227818	Gm9931	2.93	2.73	0.08	0.1	1.15	0.002281	0.448794	predicted gene 9931
17438272	Kit	9.48	9.28	0.07	0.1	1.15	0.002813	0.481834	kit oncogene
17403605	Eltd1	7.62	7.42	0.06	0.12	1.15	0.00309	0.505817	EGF, latrophilin seven transmembrane domain containing 1
17311846	Myc	10.73	10.53	0.12	0.08	1.15	0.003435	0.516635	myelocytomatosis oncogene
17531999	Rbms3	8.24	8.04	0.09	0.09	1.15	0.004202	0.544114	RNA binding motif, single stranded interacting protein
17271632	Sdk2	8.16	7.96	0.11	0.07	1.15	0.004723	0.566119	sidekick homolog 2 (chicken)
17496806	Prss8	9.1	8.9	0.1	0.07	1.15	0.005427	0.587086	protease, serine, 8 (prostasin)
17388725	Fjx1	8.92	8.72	0.1	0.1	1.15	0.005653	0.592504	four jointed box 1 (Drosophila)
17332778	3300005D01Rik	5.95	5.74	0.08	0.1	1.15	0.00767	0.618111	RIKEN cDNA 3300005D01 gene
17367163	Cacnb2	8.57	8.37	0.06	0.11	1.15	0.007391	0.618111	calcium channel, voltage-dependent, beta 2 subunit
17460728	Txnrd3	7.48	7.28	0.13	0.14	1.15	0.008305	0.629657	thioredoxin reductase 3
17319830	Pacsin2	10.41	10.21	0.08	0.11	1.15	0.01061	0.666195	protein kinase C and casein kinase substrate in neurons 2
17541378	Apln	8.34	8.14	0.16	0.09	1.15	0.014317	0.707119	apelin
17377926	Kif3b	8.09	7.89	0.08	0.12	1.15	0.014434	0.710326	kinesin family member 3B
17378848	Snhg11	8.14	7.94	0.14	0.12	1.15	0.016392	0.723333	small nucleolar RNA host gene 11
17238064	Stat6	8.23	8.03	0.18	0.04	1.15	0.017504	0.726109	signal transducer and activator of transcription 6
17400048	Rorc	6.07	5.87	0.08	0.16	1.15	0.0181	0.730595	RAR-related orphan receptor gamma
17302889	Pcca	9.43	9.23	0.06	0.13	1.15	0.020382	0.73884	propionyl-Coenzyme A carboxylase, alpha polypeptide
17360406	Pdcd4	10.47	10.27	0.08	0.15	1.15	0.022346	0.749799	programmed cell death 4
17213265	Fzd7	10.41	10.19	0.06	0.05	1.16	0.000127	0.175317	frizzled homolog 7 (Drosophila)
17490644	Aldh16a1	7.36	7.15	0.06	0.04	1.16	0.000385	0.237461	aldehyde dehydrogenase 16 family, member A1
17407354	S100a1	7.27	7.06	0.14	0.1	1.16	0.001565	0.442166	S100 calcium binding protein A1
17238236	Ptges3	9.8	9.58	0.06	0.09	1.16	0.003361	0.516635	prostaglandin E synthase 3 (cytosolic); prostaglandin E synthase 3-like; predicted pseudogene 9769
17270388	C1ql1	8.65	8.44	0.16	0.11	1.16	0.003604	0.528144	complement component 1, q subcomponent-like 1
17258761	Gm11729	4.87	4.66	0.14	0.06	1.16	0.0077	0.618111	predicted gene 11729
17301117	Trim13	7.61	7.41	0.11	0.12	1.16	0.007588	0.618111	tripartite motif-containing 13
17545087	Chrdl1	8.38	8.17	0.12	0.05	1.16	0.007182	0.618111	chordin-like 1
17356288	Ctsf	7.37	7.15	0.13	0.08	1.16	0.00895	0.641684	cathepsin F
17224270	Tmbim1	8.17	7.96	0.09	0.09	1.16	0.010983	0.670891	transmembrane BAX inhibitor motif containing 1
17311104	Grhl2	7.87	7.66	0.12	0.13	1.16	0.011668	0.683961	grainyhead-like 2 (Drosophila)
17247155	Myo1g	5.52	5.31	0.13	0.1	1.16	0.013711	0.704734	myosin IG
17545017	Irs4	10.58	10.37	0.08	0.15	1.16	0.01419	0.704734	insulin receptor substrate 4
17309118	Tbc1d4	8.66	8.44	0.12	0.11	1.16	0.014517	0.710771	TBC1 domain family, member 4
17417784	2610528J11Rik	7.1	6.89	0.14	0.18	1.16	0.014972	0.713866	RIKEN cDNA 2610528J11 gene
17373680	Pamr1	5.68	5.46	0.1	0.16	1.16	0.016588	0.723333	peptidase domain containing associated with muscle regeneration 1
17312850	Triobp	9.49	9.28	0.12	0.1	1.16	0.019119	0.730671	TRIO and F-actin binding protein
17549502	AI464131	6.31	6.09	0.07	0.13	1.16	0.019066	0.730671	expressed sequence AI464131
17549654	AI464131	6.31	6.09	0.07	0.13	1.16	0.019066	0.730671	expressed sequence AI464131
17352862	Aqp4	6.78	6.57	0.1	0.11	1.16	0.019818	0.736174	aquaporin 4
17399347	Thbs3	8.56	8.35	0.16	0.07	1.16	0.019987	0.737329	thrombospondin 3
17279381	Cep170b	9.32	9.11	0.17	0.06	1.16	0.022381	0.749799	centrosomal protein 170B
17362197	Vegfb	11.14	10.92	0.06	0.08	1.17	0.000695	0.295933	vascular endothelial growth factor B
17517349	Slc35f2	8.21	7.99	0.12	0.05	1.17	0.000839	0.317827	solute carrier family 35, member F2
17528160	Map2k1	9.42	9.2	0.1	0.05	1.17	0.000848	0.317827	mitogen-activated protein kinase kinase 1
17514135	Egln1	10.42	10.18	0.08	0.1	1.17	0.00185	0.442643	EGL nine homolog 1 (C. elegans)
17256033	Grb7	8.74	8.51	0.12	0.12	1.17	0.002298	0.448794	growth factor receptor bound protein 7
17293313	Gas1	10.1	9.88	0.11	0.08	1.17	0.002259	0.448794	growth arrest specific 1
17530967	Slc38a3	9.61	9.39	0.1	0.12	1.17	0.003387	0.516635	solute carrier family 38, member 3
17403701	AI115009	5.89	5.66	0.08	0.17	1.17	0.009314	0.649192	expressed sequence AI115009
17453179	Asl	8.7	8.48	0.06	0.16	1.17	0.010356	0.659352	argininosuccinate lyase
17480641	Kcne3	7.79	7.56	0.14	0.11	1.17	0.011334	0.67929	potassium voltage-gated channel, Isk-related subfamily, gene 3
17342617	Arhgdig	8	7.77	0.12	0.13	1.17	0.012299	0.698151	Rho GDP dissociation inhibitor (GDI) gamma
17346078	Stap2	8.36	8.13	0.06	0.18	1.17	0.013876	0.704734	signal transducing adaptor family member 2
17478082	Nomo1	10.05	9.82	0.12	0.05	1.17	0.014931	0.713262	nodal modulator 1
17316272		2.96	2.74	0.16	0.1	1.17	0.015657	0.715995
17376685	Plcb1	8.24	8.02	0.16	0.14	1.17	0.019864	0.737067	phospholipase C, beta 1
17372797	Olfr1034	6.89	6.67	0.19	0.17	1.17	0.020078	0.737329	olfactory receptor 1034
17541008	Snora69	9.66	9.44	0.14	0.09	1.17	0.020035	0.737329	small nucleolar RNA, H/ACA box 69
17492244	Ntrk3	7.83	7.59	0.17	0.05	1.17	0.021952	0.749129	neurotrophic tyrosine kinase, receptor, type 3
17469136	Adamts9	9.76	9.54	0.15	0.17	1.17	0.022225	0.749637	a disintegrin-like and metallopeptidase (reprolysin type) with thrombospondin type 1 motif, 9
17325159	Mylk	8.87	8.62	0.05	0.07	1.18	0.000118	0.170192	myosin, light polypeptide kinase
17527719	Cd276	10.49	10.25	0.06	0.07	1.18	0.000386	0.237461	CD276 antigen
17300998	Shisa2	10.21	9.97	0.07	0.1	1.18	0.000425	0.248096	shisa homolog 2 (Xenopus laevis)
17256697	Aoc3	6.24	6	0.12	0.05	1.18	0.000886	0.32826	amine oxidase, copper containing 3
17454977	Baiap2l1	9.56	9.32	0.11	0.07	1.18	0.001013	0.367533	BAI1-associated protein 2-like 1
17417844	Slc2a1	13.06	12.82	0.08	0.1	1.18	0.001647	0.442643	solute carrier family 2 (facilitated glucose transporter), member 1
17540982	2017-09-06	9.46	9.22	0.07	0.09	1.18	0.001851	0.442643	septin 6
17431350	Ldlrap1	8.37	8.13	0.1	0.1	1.18	0.003101	0.505817	low density lipoprotein receptor adaptor protein 1
17493461	Aqp11	8.1	7.86	0.2	0.07	1.18	0.003943	0.538991	aquaporin 11
17479516	Gdpgp1	7.55	7.31	0.07	0.13	1.18	0.005289	0.582529	GDP-D-glucose phosphorylase 1
17316392	Hrsp12	7.73	7.49	0.07	0.18	1.18	0.005442	0.587086	heat-responsive protein 12
17249611	P4ha2	7.34	7.11	0.17	0.1	1.18	0.006019	0.608468	procollagen-proline, 2-oxoglutarate 4-dioxygenase (proline 4-hydroxylase), alpha II polypeptide
17219005	Adcy10	8.96	8.72	0.1	0.13	1.18	0.010046	0.654448	adenylate cyclase 10; cellular repressor of E1A-stimulated genes 1
17371847	Pdk1	8.93	8.69	0.15	0.18	1.18	0.010146	0.654448	pyruvate dehydrogenase kinase, isoenzyme 1
17437390	Pi4k2b	8.06	7.83	0.09	0.11	1.18	0.012203	0.698057	phosphatidylinositol 4-kinase type 2 beta
17471011	Gapdh	7.1	6.86	0.09	0.11	1.18	0.012757	0.704734	glyceraldehyde-3-phosphate dehydrogenase; glyceraldehyde-3-phosphate dehydrogenase-like; predicted gene, 20899
17359156	Slc35g1	9.99	9.75	0.13	0.1	1.18	0.01553	0.715995	solute carrier family 35, member G1
17366670	Itih5	7.45	7.21	0.14	0.1	1.18	0.015609	0.715995	inter-alpha (globulin) inhibitor H5
17268169	Dlx4	6.39	6.16	0.08	0.17	1.18	0.016702	0.723333	distal-less homeobox 4
17357895	Olfr1445	3.67	3.43	0.13	0.21	1.18	0.016062	0.723333	olfactory receptor 1445; required for meiotic nuclear division 1 pseudogene
17337120	H2-Q9	9.31	9.08	0.09	0.11	1.18	0.017268	0.725263	histocompatibility 2, Q region locus 9; histocompatibility 2, Q region locus 7; histocompatibility 2, Q region locus 5
17449673	Naaa	7.88	7.64	0.18	0.07	1.18	0.017468	0.726109	N-acylethanolamine acid amidase
17416162	Dab1	9.26	9	0.08	0.09	1.19	0.000225	0.221814	disabled 1
17315346	Gm9918	6	5.75	0.09	0.16	1.19	0.001879	0.442643	predicted gene 9918
17453496	Cldn4	8.9	8.65	0.04	0.11	1.19	0.001871	0.442643	claudin 4
17397511	Lhfp	8.62	8.37	0.03	0.14	1.19	0.002905	0.488058	lipoma HMGIC fusion partner
17422659	B930041F14Rik	8.23	7.98	0.17	0.09	1.19	0.004476	0.560523	RIKEN cDNA B930041F14 gene
17452231	Aldh2	9.37	9.12	0.07	0.16	1.19	0.011941	0.690666	aldehyde dehydrogenase 2, mitochondrial
17341905	Rab26	7.4	7.15	0.11	0.23	1.19	0.012354	0.698151	RAB26, member RAS oncogene family
17367880	Tprn	7.4	7.15	0.08	0.15	1.19	0.013076	0.704734	taperin
17540378	Maob	9.49	9.23	0.17	0.13	1.19	0.014565	0.710771	monoamine oxidase B
17380060	Dok5	8.52	8.26	0.17	0.1	1.19	0.014747	0.712783	docking protein 5
17363903	Prkg1	7.32	7.07	0.15	0.12	1.19	0.016357	0.723333	protein kinase, cGMP-dependent, type I
17293903	Zfp708	5.83	5.59	0.1	0.18	1.19	0.017389	0.725394	zinc finger protein 708
17506042	Cdh13	7.02	6.76	0.18	0.14	1.19	0.018408	0.730671	cadherin 13
17536995	Mir374c	2.83	2.57	0.17	0.18	1.19	0.018916	0.730671	microRNA 374c; microRNA 374
17528247	Kbtbd13	6.04	5.78	0.11	0.17	1.19	0.021187	0.746911	kelch repeat and BTB (POZ) domain containing 13
17320947	Slc38a4	10.86	10.6	0.08	0.07	1.2	0.000308	0.226873	solute carrier family 38, member 4
17292640	Ror2	10.37	10.11	0.1	0.08	1.2	0.000619	0.280842	receptor tyrosine kinase-like orphan receptor 2
17221096	Rgs20	5.71	5.45	0.1	0.11	1.2	0.002587	0.473009	regulator of G-protein signaling 20
17509506	Clcn3	8.4	8.13	0.14	0.11	1.2	0.003761	0.529114	chloride channel 3
17313050	Apobec3	8.22	7.96	0.21	0.06	1.2	0.004432	0.560523	apolipoprotein B mRNA editing enzyme, catalytic polypeptide 3
17425566	Ptpn3	7.23	6.97	0.15	0.06	1.2	0.007148	0.618111	protein tyrosine phosphatase, non-receptor type 3
17431772	Vwa5b1	7.79	7.53	0.11	0.14	1.2	0.00795	0.618111	von Willebrand factor A domain containing 5B1
17240965	Gm4981	5.11	4.85	0.16	0.22	1.2	0.008954	0.641684	predicted gene 4981
17389467	Grem1	8.13	7.86	0.14	0.14	1.2	0.008853	0.641684	gremlin 1
17358777	Stambpl1	8.19	7.93	0.12	0.09	1.2	0.010176	0.654448	STAM binding protein like 1
17481260	Trim6	8.08	7.82	0.18	0.1	1.2	0.009902	0.654448	tripartite motif-containing 6
17508609	Nrg1	8.84	8.59	0.21	0.23	1.2	0.010065	0.654448	neuregulin 1
17396143	Car13	8.44	8.18	0.23	0.1	1.2	0.01135	0.67929	carbonic anhydrase 13
17520073	Nt5e	6.95	6.69	0.16	0.08	1.2	0.011943	0.690666	5' nucleotidase, ecto
17264282	Shisa6	7.1	6.83	0.13	0.15	1.2	0.012721	0.704734	shisa homolog 6 (Xenopus laevis)
17458431	Svs1	4.66	4.39	0.14	0.15	1.2	0.020072	0.737329	seminal vesicle secretory protein 1
17492870	Bnc1	6.29	6.03	0.18	0.17	1.2	0.020106	0.737329	basonuclin 1
17406807	Rab25	9.32	9.04	0.15	0.06	1.21	0.000767	0.307529	RAB25, member RAS oncogene family
17343227	Cbs	7.62	7.35	0.17	0.13	1.21	0.001359	0.41595	cystathionine beta-synthase
17527520	Scamp5	9.3	9.02	0.14	0.06	1.21	0.001729	0.442643	secretory carrier membrane protein 5
17406701	Tsacc	7.64	7.37	0.05	0.15	1.21	0.002304	0.448794	TSSK6 activating co-chaperone; Rhesus blood group-associated B glycoprotein
17383241	Fam163b	6.78	6.51	0.17	0.04	1.21	0.00322	0.511461	family with sequence similarity 163, member B
17361971	Sac3d1	8.52	8.24	0.11	0.16	1.21	0.00453	0.560523	SAC3 domain containing 1
17429307	Gm12868	7.2	6.92	0.12	0.16	1.21	0.005726	0.596345	predicted gene 12868
17349731	Tmco6	8.45	8.17	0.13	0.17	1.21	0.012056	0.694989	transmembrane and coiled-coil domains 6
17281908	Tmem30b	7.88	7.6	0.17	0.14	1.21	0.012904	0.704734	transmembrane protein 30B
17403463	Syde2	7.7	7.42	0.1	0.17	1.21	0.013646	0.704734	synapse defective 1, Rho GTPase, homolog 2 (C. elegans)
17318815	Apol11b	4.97	4.7	0.13	0.21	1.21	0.016241	0.723333	apolipoprotein L 11b
17279980	Vsnl1	7.59	7.32	0.12	0.2	1.21	0.017078	0.725263	visinin-like 1
17250080	Trim58	6.18	5.91	0.18	0.16	1.21	0.018993	0.730671	tripartite motif-containing 58
17404174	1810022K09Rik	7.43	7.15	0.16	0.18	1.21	0.020595	0.73884	RIKEN cDNA 1810022K09 gene
17232316	Samd3	5.36	5.06	0.03	0.16	1.22	0.001034	0.371298	sterile alpha motif domain containing 3
17279715	Sp8	7.94	7.66	0.14	0.08	1.22	0.00189	0.442643	trans-acting transcription factor 8
17268817		6.48	6.19	0.13	0.15	1.22	0.002209	0.447282
17520364	Plod2	9.68	9.4	0.13	0.14	1.22	0.005432	0.587086	procollagen lysine, 2-oxoglutarate 5-dioxygenase 2
17240291	AA474331	8.95	8.67	0.07	0.13	1.22	0.007771	0.618111	expressed sequence AA474331
17253599	Aldoc	7.72	7.43	0.15	0.13	1.22	0.007438	0.618111	aldolase C, fructose-bisphosphate
17465636	Plxna4	8.86	8.57	0.14	0.17	1.22	0.006873	0.618111	plexin A4
17544078	Itm2a	9.4	9.11	0.16	0.09	1.22	0.007852	0.618111	integral membrane protein 2A
17259534	Slc16a3	10.18	9.9	0.16	0.16	1.22	0.009697	0.652514	solute carrier family 16 (monocarboxylic acid transporters), member 3
17245661		7.47	7.19	0.17	0.08	1.22	0.0115	0.683961
17334065	Zscan10	7.55	7.27	0.19	0.1	1.22	0.011806	0.687463	zinc finger and SCAN domain containing 10
17477237	Klk8	8.54	8.23	0.18	0.06	1.23	0.001131	0.382312	kallikrein related-peptidase 8
17395928	Sox18	8.27	7.97	0.12	0.13	1.23	0.001817	0.442643	SRY-box containing gene 18
17508336	Plekha2	8.28	7.98	0.15	0.19	1.23	0.004214	0.544114	pleckstrin homology domain-containing, family A (phosphoinositide binding specific) member 2
17419613	1810019J16Rik	8.2	7.9	0.07	0.14	1.23	0.004595	0.560523	RIKEN cDNA 1810019J16 gene
17422012	4930589P08Rik	5.4	5.09	0.14	0.18	1.23	0.006422	0.618111	RIKEN cDNA 4930589P08 gene
17265785	Olfr389	3.33	3.03	0.21	0.19	1.23	0.008671	0.638237	olfactory receptor 389
17336494	Gm20506	8.49	8.19	0.16	0.21	1.23	0.010215	0.654509	predicted gene 20506; h-2 class II histocompatibility antigen, A-U beta chain-like; histocompatibility 2, class II antigen A, beta 1
17503942	Mt1	10.46	10.16	0.18	0.19	1.23	0.014229	0.704734	metallothionein 1
17463747	Gprc5a	7.96	7.66	0.18	0.09	1.23	0.015363	0.714645	G protein-coupled receptor, family C, group 5, member A
17272468	St6galnac2	7.25	6.95	0.16	0.2	1.23	0.01869	0.730671	ST6 (alpha-N-acetyl-neuraminyl-2,3-beta-galactosyl-1,3)-N-acetylgalactosaminide alpha-2,6-sialyltransferase 2
17425533	Epb4.1l4b	6.67	6.37	0.18	0.11	1.23	0.020213	0.737329	erythrocyte protein band 4.1-like 4b
17401086	Sike1	9.68	9.37	0.17	0.15	1.23	0.020568	0.73884	suppressor of IKBKE 1
17507799	Angpt2	6.29	5.97	0.12	0.12	1.24	0.000581	0.270712	angiopoietin 2
17335383	Mapk13	8.88	8.57	0.1	0.13	1.24	0.000679	0.29251	mitogen-activated protein kinase 13
17226847	Cdk18	8.65	8.34	0.14	0.04	1.24	0.002058	0.442643	cyclin-dependent kinase 18
17351262	St8sia3	7.5	7.19	0.12	0.13	1.24	0.001995	0.442643	ST8 alpha-N-acetyl-neuraminide alpha-2,8-sialyltransferase 3
17246231	Erbb3	8.83	8.52	0.13	0.11	1.24	0.00218	0.447282	v-erb-b2 erythroblastic leukemia viral oncogene homolog 3 (avian)
17419416		2.74	2.43	0.19	0.11	1.24	0.004905	0.568515
17393957	Gm14242	4.62	4.31	0.11	0.17	1.24	0.005409	0.587086	predicted gene 14242
17467418		6.04	5.73	0.16	0.1	1.24	0.007263	0.618111
17467543		5.41	5.09	0.12	0.21	1.24	0.01519	0.714645
17396162	Car2	10.07	9.77	0.22	0.11	1.24	0.019156	0.730671	carbonic anhydrase 2
17237280	Phlda1	9.2	8.88	0.12	0.09	1.25	0.000233	0.223057	pleckstrin homology-like domain, family A, member 1
17223279	Hsfy2	3.81	3.49	0.21	0.22	1.25	0.007319	0.618111	heat shock transcription factor, Y linked 2
17374765	Spint1	8.65	8.33	0.15	0.17	1.25	0.006267	0.618111	serine protease inhibitor, Kunitz type 1
17382224	Pax8	6.83	6.51	0.18	0.15	1.25	0.012997	0.704734	paired box gene 8
17505995	Plcg2	9.18	8.85	0.2	0.09	1.25	0.014883	0.712783	phospholipase C, gamma 2
17422832	Fam132a	9.23	8.9	0.16	0.09	1.25	0.015744	0.716931	family with sequence similarity 132, member A
17477454	Syt3	7.81	7.47	0.14	0.08	1.26	0.000316	0.226873	synaptotagmin III
17540059	Porcn	9.28	8.95	0.11	0.07	1.26	0.00047	0.253276	porcupine homolog (Drosophila)
17415401	Dmrta1	8.93	8.6	0.16	0.08	1.26	0.002098	0.443788	doublesex and mab-3 related transcription factor like family A1
17330154		2.5	2.17	0.16	0.07	1.26	0.003616	0.528144
17394175	Sdc4	8.25	7.91	0.16	0.15	1.26	0.003737	0.529114	syndecan 4
17331078	Tmem45a	6.84	6.51	0.14	0.13	1.26	0.006857	0.618111	transmembrane protein 45a
17306952	Mcpt9	3.61	3.27	0.19	0.24	1.26	0.017137	0.725263	mast cell protease 9
17387538	Rtn4rl2	8.19	7.84	0.13	0.08	1.27	0.00028	0.226873	reticulon 4 receptor-like 2
17464706	Dlx5	10.71	10.36	0.16	0.07	1.27	0.000274	0.226873	distal-less homeobox 5
17365270	Kcnip2	6.03	5.69	0.15	0.12	1.27	0.006996	0.618111	Kv channel-interacting protein 2
17285938	Hist1h2aa	6.41	6.07	0.14	0.16	1.27	0.012304	0.698151	histone cluster 1, H2aa
17520537	Gk5	6.83	6.48	0.09	0.18	1.27	0.022584	0.749802	glycerol kinase 5 (putative)
17431478	Grhl3	8.63	8.26	0.16	0.11	1.28	0.007875	0.618111	grainyhead-like 3 (Drosophila)
17466798	Hoxa1	6.05	5.68	0.19	0.3	1.29	0.00359	0.528144	homeobox A1
17295125	F2rl1	6.58	6.21	0.21	0.1	1.29	0.020162	0.737329	coagulation factor II (thrombin) receptor-like 1
17358363	Dmrt3	9.11	8.73	0.05	0.12	1.3	5e-05	0.123653	doublesex and mab-3 related transcription factor 3
17213548	Nrp2	9.12	8.75	0.16	0.14	1.3	0.011745	0.685182	neuropilin 2
17376677	Bmp2	7.31	6.92	0.11	0.06	1.31	1.2e-05	0.077554	bone morphogenetic protein 2
17237937	B4galnt1	8.28	7.88	0.23	0.13	1.31	0.00446	0.560523	beta-1,4-N-acetyl-galactosaminyl transferase 1
17344686	Gm10499	6.07	5.67	0.2	0.24	1.31	0.005332	0.585322	predicted gene 10499
17510136	Ifi30	9.5	9.11	0.21	0.13	1.31	0.009007	0.643661	interferon gamma inducible protein 30
17530311	Tmem108	9.13	8.73	0.15	0.15	1.32	0.000746	0.302353	transmembrane protein 108
17316735	n-R5s39	4.4	4.01	0.27	0.22	1.32	0.006877	0.618111	nuclear encoded rRNA 5S 39
17544220	Pof1b	6.48	6.07	0.21	0.19	1.32	0.013957	0.704734	premature ovarian failure 1B
17494438	Usp17lb	4.57	4.17	0.25	0.21	1.32	0.018975	0.730671	ubiquitin specific peptidase 17-like B
17470597	Slc2a3	11.64	11.23	0.11	0.17	1.33	0.00047	0.253276	solute carrier family 2 (facilitated glucose transporter), member 3
17214665	Sgpp2	9.86	9.45	0.16	0.12	1.33	0.001219	0.400355	sphingosine-1-phosphate phosphotase 2
17497421	Bnip3	9.37	8.96	0.27	0.27	1.33	0.016863	0.723333	BCL2/adenovirus E1B interacting protein 3; predicted pseudogene 16439
17543529	Slc7a3	6.89	6.48	0.35	0.1	1.33	0.019208	0.731658	solute carrier family 7 (cationic amino acid transporter, y+ system), member 3
17302325		3.34	2.9	0.17	0.32	1.35	0.016035	0.723333
17399173	Gm17146	5.19	4.74	0.04	0.2	1.36	0.000256	0.226873	predicted gene 17146
17395649	Tcfl5	9.04	8.59	0.3	0.09	1.36	0.002007	0.442643	transcription factor-like 5 (basic helix-loop-helix)
17542501	Renbp	7.87	7.43	0.24	0.26	1.36	0.005541	0.59136	renin binding protein
17499823	Defb10	3.47	3.03	0.24	0.25	1.36	0.011459	0.683424	defensin beta 10
17265657	Smtnl2	9.45	9	0.21	0.11	1.37	0.000831	0.317827	smoothelin-like 2
17385398	Ermn	6.15	5.7	0.3	0.21	1.37	0.015661	0.715995	ermin, ERM-like protein
17258783		4.22	3.76	0.31	0.18	1.38	0.013722	0.704734
17481588	Olfr467	5.99	5.51	0.18	0.28	1.4	0.005881	0.603408	olfactory receptor 467; olfactory receptor 471
17517723	Rpp25	9.22	8.72	0.17	0.13	1.41	0.000322	0.226873	ribonuclease P/MRP 25 subunit
17455936	Dlx6	8.32	7.82	0.19	0.13	1.41	0.001892	0.442643	distal-less homeobox 6
17309302		5.11	4.61	0.27	0.31	1.41	0.013256	0.704734
17469116	Trh	7.88	7.37	0.43	0.31	1.42	0.017856	0.727024	thyrotropin releasing hormone
17319134	Sox10	8.17	7.64	0.29	0.17	1.45	0.005935	0.605325	SRY-box containing gene 10
17544919	Nup62cl	8.2	7.66	0.28	0.22	1.45	0.006671	0.618111	nucleoporin 62 C-terminal like
17407934	Gm129	9.34	8.79	0.27	0.19	1.46	0.004302	0.55335	predicted gene 129
17286830	Edn1	7.4	6.84	0.14	0.22	1.47	0.000176	0.195648	endothelin 1
17226127	Cdh19	6.31	5.7	0.17	0.14	1.52	2.8e-05	0.104969	cadherin 19, type 2
