# Supplementary material for: Identification of sonic hedgehog-regulated genes and biological processes in the cranial neural crest mesenchyme by comparative transcriptomics
Source: BMC Genomics. 2018 Jun 27;19:497. doi: 10.1186/s12864-018-4885-5 (PMC6020285; doi:10.1186/s12864-018-4885-5)
Supplement: Supplementary file 4 — Table of common genes dysregulated in both in vivo and in vitro microarrays with respective expression data. Concordant genes are marked in the last column. (XLS 93 kb) [file 12864_2018_4885_MOESM4_ESM.xls]

## Sheet: Sheet 1
Comparative analysis - Significant differentially expressed genes in vitro and in vivo
			In vitro +/- SHH					In vivo +/- cyclopamine
Gene Symbol	Transcript Cluster ID	Description	SHH Bi-weight Avg Signal (log2)	Veh Bi-weight Avg Signal (log2)	Fold Change (linear) (SHH vs. Veh)	ANOVA p-value	FDR p-value	Cyclopamine Bi-weight Avg Signal (log2)	Vehicle Bi-weight Avg Signal (log2)	Fold Change (linear) (Cyclopamine vs. Vehicle)	ANOVA p-value	FDR p-value	In vitro regulation by Shh	In vivo regulation by Shh	Concordance?
1700018A04Rik	17291638	RIKEN cDNA 1700018A04 gene	8.31	5.83	5.58	8.44e-07	8.6e-05	5.39	5.64	-1.19	0.005007	0.571271	Positive	Positive	Y
Adam5	17508253	a disintegrin and metallopeptidase domain 5	6.08	5.46	1.53	0.000781	0.009818	4.46	4.63	-1.13	0.012847	0.704734	Positive	Positive	Y
Adamts15	17525224	a disintegrin-like and metallopeptidase (reprolysin type) with thrombospondin type 1 motif, 15	9.2	6.47	6.61	2.2e-07	3.8e-05	7.44	7.67	-1.17	0.013336	0.704734	Positive	Positive	Y
Adamts9	17469136	a disintegrin-like and metallopeptidase (reprolysin type) with thrombospondin type 1 motif, 9	8.33	9.44	-2.16	4.43e-09	4e-06	9.76	9.54	1.17	0.022225	0.749637	Negative	Negative	Y
Adk	17297576	adenosine kinase	8.99	9.5	-1.42	0.000192	0.003436	10.14	10.08	1.05	0.015346	0.714645	Negative	Negative	Y
Ajuba	17306396	ajuba LIM protein	8.74	9.24	-1.42	2.3e-05	0.000748	10.97	10.92	1.04	0.010968	0.670891	Negative	Negative	Y
Aldoc	17253599	aldolase C, fructose-bisphosphate	9.02	9.43	-1.33	6.5e-05	0.001536	7.72	7.43	1.22	0.007438	0.618111	Negative	Negative	Y
Aoc3	17256697	amine oxidase, copper containing 3	5.95	7.89	-3.86	6.52e-08	2e-05	6.24	6	1.18	0.000886	0.32826	Negative	Negative	Y
Arhgap20	17517222	Rho GTPase activating protein 20	7.45	6.45	2	0.00027	0.004416	6.44	6.75	-1.24	0.003775	0.529114	Positive	Positive	Y
Atf7ip	17463812	activating transcription factor 7 interacting protein	10.79	10.54	1.19	1e-05	0.000414	11.5	11.55	-1.03	0.000334	0.226873	Positive	Positive	Y
B4galnt1	17237937	beta-1,4-N-acetyl-galactosaminyl transferase 1	8.32	8.84	-1.44	1.9e-05	0.000643	8.28	7.88	1.31	0.00446	0.560523	Negative	Negative	Y
Bnc1	17492870	basonuclin 1	5.55	6.54	-1.99	2.4e-05	0.000752	6.29	6.03	1.2	0.020106	0.737329	Negative	Negative	Y
Cacnb2	17367163	calcium channel, voltage-dependent, beta 2 subunit	7.11	8.38	-2.41	1e-06	0.000106	8.57	8.37	1.15	0.007391	0.618111	Negative	Negative	Y
Cadm1	17516960	cell adhesion molecule 1	7.78	9.06	-2.43	1.37e-07	2.9e-05	10.6	10.4	1.14	8.6e-05	0.155497	Negative	Negative	Y
Cask	17540332	calcium/calmodulin-dependent serine protein kinase (MAGUK family)	9.28	9.79	-1.43	2.71e-07	4.2e-05	10.22	10.05	1.12	0.000505	0.256046	Negative	Negative	Y
Cd248	17356369	CD248 antigen, endosialin	9.76	9.15	1.53	5.4e-05	0.001344	8.02	8.11	-1.07	0.016033	0.723333	Positive	Positive	Y
Cdon	17515921	cell adhesion molecule-related/down-regulated by oncogenes	8.42	9.23	-1.75	1e-06	0.000106	10.94	10.82	1.08	0.007588	0.618111	Negative	Negative	Y
Cep170b	17279381	centrosomal protein 170B	9.26	9.63	-1.29	0.000161	0.003024	9.32	9.11	1.16	0.022381	0.749799	Negative	Negative	Y
Chfr	17440387	checkpoint with forkhead and ring finger domains	7.66	8.07	-1.34	0.000175	0.003212	9.09	9	1.06	0.005879	0.603408	Negative	Negative	Y
Ckb	17284114	creatine kinase, brain	9.49	9.24	1.19	2.3e-05	0.000728	9.51	10.1	-1.5	0.002219	0.447282	Positive	Positive	Y
Dlg1	17324661	discs, large homolog 1 (Drosophila)	9.86	10.51	-1.57	3e-06	0.000198	10.7	10.56	1.11	0.019644	0.736174	Negative	Negative	Y
Dpy19l1	17525007	dpy-19-like 1 (C. elegans)	9.78	10.46	-1.6	3.6e-09	4e-06	10.23	10.07	1.11	0.003462	0.516635	Negative	Negative	Y
Edn1	17286830	endothelin 1	5.18	7.11	-3.81	2.71e-07	4.2e-05	7.4	6.84	1.47	0.000176	0.195648	Negative	Negative	Y
Efnb1	17536483	ephrin B1	10.06	9.33	1.67	6e-06	0.000309	10.14	10.29	-1.11	0.006772	0.618111	Positive	Positive	Y
Epha3	17331380	Eph receptor A3	9.83	7.94	3.7	6.38e-08	2e-05	7.85	8.23	-1.31	0.01066	0.668124	Positive	Positive	Y
Ephb2	17431588	Eph receptor B2	7.72	6.24	2.79	3.2e-05	0.000911	10.56	10.67	-1.08	0.020723	0.73884	Positive	Positive	Y
Ext1	17317015	exostoses (multiple) 1	9.18	10.21	-2.04	4.61e-07	5.8e-05	9.65	9.57	1.06	0.014631	0.710771	Negative	Negative	Y
Fez1	17516010	fasciculation and elongation protein zeta 1 (zygin I)	7.16	6.43	1.66	3.4e-05	0.00097	8	8.26	-1.19	0.012341	0.698151	Positive	Positive	Y
Fgfr2	17496947	fibroblast growth factor receptor 2	10.77	10.03	1.67	8.25e-07	8.5e-05	10.22	10.36	-1.11	0.011858	0.689333	Positive	Positive	Y
Foxc2	17506296	forkhead box C2	9.44	9.08	1.28	0.000276	0.004471	8.99	9.42	-1.34	0.001562	0.442166	Positive	Positive	Y
Foxd1	17289422	forkhead box D1	8.17	5.5	6.37	4.21e-07	5.6e-05	7.63	8.16	-1.44	0.001102	0.380027	Positive	Positive	Y
Foxf2	17286332	forkhead box F2	10.56	9.28	2.43	2.45e-07	4.1e-05	6.91	7.78	-1.83	0.000137	0.175736	Positive	Positive	Y
Frem1	17426808	Fras1 related extracellular matrix protein 1	7.45	5.39	4.18	2.26e-07	3.9e-05	8.4	8.68	-1.21	0.002078	0.442643	Positive	Positive	Y
Gas1	17293313	growth arrest specific 1	7.77	9.7	-3.83	8.25e-07	8.5e-05	10.1	9.88	1.17	0.002259	0.448794	Negative	Negative	Y
Ggcx	17459634	gamma-glutamyl carboxylase	8.74	9.17	-1.35	0.000249	0.00414	8.82	8.74	1.06	0.0018	0.442643	Negative	Negative	Y
Gli1	17245874	GLI-Kruppel family member GLI1	10.04	5.36	25.62	1.85e-08	9e-06	8.09	8.77	-1.61	3e-05	0.104969	Positive	Positive	Y
Gm13476	17370575	predicted gene 13476	7.2	5.53	3.2	5.01e-08	1.7e-05	6.55	6.8	-1.18	0.008926	0.641684	Positive	Positive	Y
Gm5127	17537102	predicted gene 5127	7.73	4.83	7.49	1e-06	0.000117	6.02	6.58	-1.48	0.003993	0.538991	Positive	Positive	Y
Gm5879	17468662	predicted gene 5879	11.38	11.2	1.13	0.000689	0.008947	10.19	10.34	-1.11	0.006134	0.612709	Positive	Positive	Y
Gnas	17380306	GNAS (guanine nucleotide binding protein, alpha stimulating) complex locus	7.18	7.35	-1.12	0.000455	0.006496	9.07	8.96	1.08	0.00507	0.571271	Negative	Negative	Y
Gpr153	17422138	G protein-coupled receptor 153	8.21	8.67	-1.37	0.0002	0.00354	7.51	7.32	1.14	0.020134	0.737329	Negative	Negative	Y
Gpr30	17444016	G protein-coupled receptor 30	8.03	7.21	1.76	3.37e-07	4.9e-05	6.37	6.57	-1.15	0.013903	0.704734	Positive	Positive	Y
Gprc5a	17463747	G protein-coupled receptor, family C, group 5, member A	5.38	6.67	-2.45	0.000303	0.004794	7.96	7.66	1.23	0.015363	0.714645	Negative	Negative	Y
Grem1	17389467	gremlin 1	9.24	10.48	-2.36	4.28e-07	5.6e-05	8.13	7.86	1.2	0.008853	0.641684	Negative	Negative	Y
H2-Ke6	17343735	H2-K region expressed gene 6; predicted gene 20427	9.93	9.18	1.69	8.3e-05	0.001836	10.21	10.38	-1.12	0.003341	0.516635	Positive	Positive	Y
H2-Q9	17337120	histocompatibility 2, Q region locus 9; histocompatibility 2, Q region locus 7; histocompatibility 2, Q region locus 5	8.16	8.98	-1.77	3.7e-05	0.00101	9.31	9.08	1.18	0.017268	0.725263	Negative	Negative	Y
Hhip	17510772	Hedgehog-interacting protein	12.63	5.78	114.91	2.97e-10	1e-06	6.29	6.93	-1.56	4.5e-05	0.119514	Positive	Positive	Y
Id4	17287081	inhibitor of DNA binding 4	9.02	7.93	2.13	5e-06	0.000259	7.32	7.95	-1.55	0.016478	0.723333	Positive	Positive	Y
Igf2bp3	17466641	insulin-like growth factor 2 mRNA binding protein 3	8.16	8.79	-1.54	1e-05	0.000393	11.87	11.79	1.06	0.014445	0.710326	Negative	Negative	Y
Itga5	17322369	integrin alpha 5 (fibronectin receptor alpha)	8.91	9.23	-1.25	0.000276	0.004471	9.91	9.79	1.09	0.013278	0.704734	Negative	Negative	Y
Klhdc10	17456841	kelch domain containing 10	10.15	9.52	1.55	4.3e-05	0.001142	10.79	10.88	-1.06	0.022393	0.749799	Positive	Positive	Y
Klhl29	17279893	kelch-like 29	6.6	7.21	-1.53	5.5e-05	0.001353	8.75	8.58	1.12	0.018782	0.730671	Negative	Negative	Y
Lama2	17239919	laminin, alpha 2	7.51	5.6	3.76	7.21e-08	2e-05	6.3	6.56	-1.19	0.013918	0.704734	Positive	Positive	Y
Lamb1	17274775	laminin B1	9.78	10.3	-1.44	8e-06	0.000362	9.67	9.48	1.14	0.021645	0.749129	Negative	Negative	Y
Lars	17354036	leucyl-tRNA synthetase	8.16	8.36	-1.15	0.000208	0.003651	9.77	9.62	1.11	0.010453	0.661155	Negative	Negative	Y
Lats2	17307184	large tumor suppressor 2	7.56	7.93	-1.3	9e-06	0.000374	9.06	8.96	1.08	0.017251	0.725263	Negative	Negative	Y
Lhfp	17397511	lipoma HMGIC fusion partner	9.27	10.11	-1.79	1.7e-05	0.000588	8.62	8.37	1.19	0.002905	0.488058	Negative	Negative	Y
Lpar4	17537112	lysophosphatidic acid receptor 4	9.47	10.01	-1.45	3e-06	0.000181	10.5	10.32	1.14	0.000836	0.317827	Negative	Negative	Y
Lypd6	17370705	LY6/PLAUR domain containing 6	9.58	6.07	11.4	2e-06	0.000125	8.21	8.37	-1.12	0.020046	0.737329	Positive	Positive	Y
M6pr	17462647	mannose-6-phosphate receptor, cation dependent	10	10.3	-1.23	0.000107	0.00221	10.89	10.76	1.09	0.011655	0.683961	Negative	Negative	Y
Maml2	17514678	mastermind like 2 (Drosophila)	9.6	10.74	-2.2	2.01e-08	9e-06	9.22	9.09	1.09	0.006665	0.618111	Negative	Negative	Y
Mast4	17295817	microtubule associated serine/threonine kinase family member 4	7.49	8.33	-1.79	5e-06	0.000247	8.88	8.73	1.11	0.007872	0.618111	Negative	Negative	Y
Mpzl1	17229259	myelin protein zero-like 1	11.47	11.04	1.34	5.9e-05	0.001424	11.12	11.18	-1.04	0.005567	0.592285	Positive	Positive	Y
Mylk	17325159	myosin, light polypeptide kinase	9	9.92	-1.89	2.75e-07	4.2e-05	8.87	8.62	1.18	0.000118	0.170192	Negative	Negative	Y
Nek7	17227570	NIMA (never in mitosis gene a)-related expressed kinase 7	11.3	11.07	1.17	0.000181	0.003294	9.19	9.43	-1.18	0.007676	0.618111	Positive	Positive	Y
Nfkbiz	17330967	nuclear factor of kappa light polypeptide gene enhancer in B cells inhibitor, zeta	6.4	7.05	-1.57	1.24e-07	2.8e-05	7	6.83	1.13	0.010445	0.661155	Negative	Negative	Y
Npnt	17410435	nephronectin	8.62	10.16	-2.9	1.96e-07	3.7e-05	9.06	8.93	1.1	0.00229	0.448794	Negative	Negative	Y
Nrp2	17213548	neuropilin 2	9.96	10.54	-1.5	1e-05	0.000395	9.12	8.75	1.3	0.011745	0.685182	Negative	Negative	Y
Ntn1	17264405	netrin 1	9.05	7.36	3.23	2e-06	0.000133	8.4	8.55	-1.11	0.00794	0.618111	Positive	Positive	Y
Ntn3	17341758	netrin 3	7.43	6.85	1.49	5e-06	0.00027	7.71	7.85	-1.1	0.011922	0.690666	Positive	Positive	Y
Pamr1	17373680	peptidase domain containing associated with muscle regeneration 1	5.94	6.85	-1.88	0.000264	0.004349	5.68	5.46	1.16	0.016588	0.723333	Negative	Negative	Y
Papss2	17358690	3'-phosphoadenosine 5'-phosphosulfate synthase 2	6.84	7.34	-1.41	0.000706	0.009106	7.07	6.93	1.1	0.022223	0.749637	Negative	Negative	Y
Pard6b	17379981	par-6 (partitioning defective 6) homolog beta (C. elegans)	7.16	8.46	-2.46	6.8e-07	7.4e-05	9.06	8.93	1.09	0.014318	0.707119	Negative	Negative	Y
Parp9	17325274	poly (ADP-ribose) polymerase family, member 9	7.43	7.99	-1.47	0.000698	0.009021	6.78	6.67	1.08	0.007546	0.618111	Negative	Negative	Y
Pdcd6ip	17531810	programmed cell death 6 interacting protein	10.44	10.75	-1.24	1e-06	0.000117	10.83	10.77	1.04	0.013417	0.704734	Negative	Negative	Y
Plekha1	17483891	pleckstrin homology domain containing, family A (phosphoinositide binding specific) member 1	7.36	7.89	-1.44	4e-06	0.000237	9.26	9.09	1.12	0.007473	0.618111	Negative	Negative	Y
Plekho2	17528274	pleckstrin homology domain containing, family O member 2	9.4	9.17	1.17	0.000293	0.004679	7.79	7.92	-1.09	0.014748	0.712783	Positive	Positive	Y
Podn	17427970	podocan	8.79	9.46	-1.59	2.5e-05	0.000774	6.98	6.88	1.07	0.013634	0.704734	Negative	Negative	Y
Prkg1	17363903	protein kinase, cGMP-dependent, type I	7.16	7.91	-1.68	6.8e-05	0.00159	7.32	7.07	1.19	0.016357	0.723333	Negative	Negative	Y
Prtg	17519215	protogenin homolog (Gallus gallus)	6.49	7.17	-1.6	9.32e-07	9e-05	12.59	12.44	1.11	0.006777	0.618111	Negative	Negative	Y
Ptch1	17293607	patched homolog 1	12.85	8.46	21	1.1e-10	8.2e-07	10.87	11.42	-1.47	6.1e-07	0.007005	Positive	Positive	Y
Ptch2	17417622	patched homolog 2	9.08	5.96	8.68	1.77e-08	9e-06	8.23	8.86	-1.55	1.83e-07	0.006306	Positive	Positive	Y
Ptpn13	17439687	protein tyrosine phosphatase, non-receptor type 13	7.78	8.5	-1.65	2.53e-07	4.1e-05	10.28	10.16	1.09	0.021427	0.74764	Negative	Negative	Y
Rad54l	17428553	RAD54 like (S. cerevisiae)	5.99	5.39	1.52	4e-05	0.001084	9.15	9.23	-1.06	0.020351	0.73884	Positive	Positive	Y
Rbm8a	17400630	RNA binding motif protein 8a	7.5	7.3	1.15	0.000267	0.004391	8.23	8.36	-1.09	0.005192	0.577397	Positive	Positive	Y
Rcn3	17490578	reticulocalbin 3, EF-hand calcium binding domain	10.5	11.09	-1.51	0.000266	0.004375	9.96	9.84	1.09	0.010058	0.654448	Negative	Negative	Y
Rfc3	17455608	replication factor C (activator 1) 3	8.09	7.49	1.51	2.3e-05	0.000725	9.47	9.67	-1.14	0.001398	0.41917	Positive	Positive	Y
Rin2	17377177	Ras and Rab interactor 2	8.53	9.51	-1.97	4e-06	0.000221	8.76	8.65	1.08	0.00971	0.652514	Negative	Negative	Y
Rnf43	17254809	ring finger protein 43	6.22	6.59	-1.29	0.000135	0.002625	7.05	6.85	1.14	0.004779	0.566119	Negative	Negative	Y
Rpa2	17419469	replication protein A2	7.38	7	1.31	0.000692	0.008973	9.92	10.03	-1.08	0.017854	0.727024	Positive	Positive	Y
S100a1	17407354	S100 calcium binding protein A1	10.3	10.75	-1.37	0.000199	0.003535	7.27	7.06	1.16	0.001565	0.442166	Negative	Negative	Y
Serinc3	17394047	serine incorporator 3	12.66	12.93	-1.21	0.000236	0.003991	11.94	11.86	1.05	0.002639	0.476375	Negative	Negative	Y
Six1	17281880	sine oculis-related homeobox 1	9.79	10.26	-1.39	3.85e-07	5.3e-05	9.95	9.8	1.11	0.008405	0.631204	Negative	Negative	Y
Slc1a4	17260869	solute carrier family 1 (glutamate/neutral amino acid transporter), member 4	7.57	8.34	-1.71	0.000116	0.002363	9.2	9.04	1.12	0.019083	0.730671	Negative	Negative	Y
Slc20a2	17499932	solute carrier family 20, member 2	9.03	9.54	-1.43	2.5e-05	0.000774	10.34	10.19	1.12	0.011054	0.670891	Negative	Negative	Y
Slc38a4	17320947	solute carrier family 38, member 4	8.52	9.81	-2.45	2e-06	0.000156	10.86	10.6	1.2	0.000308	0.226873	Negative	Negative	Y
Smox	17376510	spermine oxidase	8.29	7.36	1.91	1.6e-05	0.000575	8.35	8.44	-1.06	0.012876	0.704734	Positive	Positive	Y
Snx18	17296312	sorting nexin 18	8.79	9.07	-1.22	8e-06	0.000344	10.13	10.07	1.05	0.007374	0.618111	Negative	Negative	Y
Sptlc2	17282868	serine palmitoyltransferase, long chain base subunit 2	9.85	10.16	-1.24	0.000635	0.008435	10.66	10.48	1.13	0.005146	0.577397	Negative	Negative	Y
Ssh1	17451462	slingshot homolog 1 (Drosophila)	8.44	8.81	-1.29	4.3e-05	0.001144	7.57	7.49	1.06	0.013109	0.704734	Negative	Negative	Y
St6galnac2	17272468	ST6 (alpha-N-acetyl-neuraminyl-2,3-beta-galactosyl-1,3)-N-acetylgalactosaminide alpha-2,6-sialyltransferase 2	5.8	6.83	-2.05	3.3e-05	0.00094	7.25	6.95	1.23	0.01869	0.730671	Negative	Negative	Y
St8sia2	17492185	ST8 alpha-N-acetyl-neuraminide alpha-2,8-sialyltransferase 2	8.77	6.14	6.19	3.94e-08	1.4e-05	7.95	8.16	-1.15	0.002917	0.488058	Positive	Positive	Y
Stambpl1	17358777	STAM binding protein like 1	8.29	9.58	-2.44	3e-06	0.000181	8.19	7.93	1.2	0.010176	0.654448	Negative	Negative	Y
Stat6	17238064	signal transducer and activator of transcription 6	9.65	9.83	-1.13	7.7e-05	0.00175	8.23	8.03	1.15	0.017504	0.726109	Negative	Negative	Y
Syde2	17403463	synapse defective 1, Rho GTPase, homolog 2 (C. elegans)	7.4	7.75	-1.28	0.000527	0.007317	7.7	7.42	1.21	0.013646	0.704734	Negative	Negative	Y
Tle3	17518142	transducin-like enhancer of split 3, homolog of Drosophila E(spl)	10.92	10.44	1.4	0.000215	0.003726	11.97	12.08	-1.08	0.014839	0.712783	Positive	Positive	Y
Tmbim1	17224270	transmembrane BAX inhibitor motif containing 1	9.43	9.8	-1.3	4e-05	0.001091	8.17	7.96	1.16	0.010983	0.670891	Negative	Negative	Y
Tmed5	17450727	transmembrane emp24 protein transport domain containing 5	7.46	7.78	-1.25	0.000295	0.004697	8.24	8.1	1.1	0.006652	0.618111	Negative	Negative	Y
Trp53i11	17373550	transformation related protein 53 inducible protein 11	9.66	8.3	2.57	1e-06	0.000119	11.12	11.41	-1.22	0.003325	0.516635	Positive	Positive	Y
U2af2	17473477	U2 small nuclear ribonucleoprotein auxiliary factor (U2AF) 2	10.1	9.91	1.14	0.000391	0.005791	11.93	12	-1.05	0.017313	0.725394	Positive	Positive	Y
Ube3b	17440923	ubiquitin protein ligase E3B	9.15	9.45	-1.23	0.000166	0.003092	10.5	10.4	1.07	0.007514	0.618111	Negative	Negative	Y
Ak4	17415932	adenylate kinase 4; adenylate kinase 3-like 2, pseudogene	6.84	8.12	-2.42	1.9e-05	0.000639	10.49	10.36	1.1	9.7e-05	0.158579	Negative	Negative	Y
Acat1	17527123	acetyl-Coenzyme A acetyltransferase 1	10.06	9.7	1.28	0.000456	0.006502	8.72	8.56	1.12	0.002593	0.473009	Positive	Negative	N
Aldh1a3	17491941	aldehyde dehydrogenase family 1, subfamily A3	7.25	5.71	2.91	0.000182	0.003315	10.76	10.57	1.14	0.008869	0.641684	Positive	Negative	N
Aldh9a1	17219096	aldehyde dehydrogenase 9, subfamily A1	10.28	10.01	1.21	0.000691	0.008968	11.2	11.01	1.14	0.004542	0.560523	Positive	Negative	N
Amot	17545159	angiomotin	9.4	10.01	-1.52	1.3e-05	0.00049	10.24	10.51	-1.21	0.001603	0.442166	Negative	Positive	N
Asl	17453179	argininosuccinate lyase	9.15	8.44	1.64	2e-05	0.000665	8.7	8.48	1.17	0.010356	0.659352	Positive	Negative	N
Bmp2	17376677	bone morphogenetic protein 2	6.39	5.52	1.83	0.000238	0.004014	7.31	6.92	1.31	1.2e-05	0.077554	Positive	Negative	N
Btbd3	17376867	BTB (POZ) domain containing 3	7.54	6.91	1.55	9e-06	0.00039	8.11	8	1.07	0.020531	0.73884	Positive	Negative	N
Ccny	17352580	cyclin Y	10.32	10.12	1.15	0.000433	0.00625	10.97	10.89	1.06	0.007281	0.618111	Positive	Negative	N
Cdca7l	17279701	cell division cycle associated 7 like	6.74	5.99	1.68	5e-05	0.001276	10.56	10.44	1.08	9.5e-05	0.158579	Positive	Negative	N
Cdkn1c	17498245	cyclin-dependent kinase inhibitor 1C (P57)	7.92	8.63	-1.64	1.8e-05	0.000625	8.28	8.51	-1.18	0.007759	0.618111	Negative	Positive	N
Chrdl1	17545087	chordin-like 1	9.94	8.65	2.43	1.4e-08	8e-06	8.38	8.17	1.16	0.007182	0.618111	Positive	Negative	N
Cxcl12	17462149	chemokine (C-X-C motif) ligand 12	11.18	11.46	-1.22	0.000269	0.00441	9.56	9.79	-1.17	0.010757	0.670562	Negative	Positive	N
Cxxc5	17349601	CXXC finger 5	9.09	8.62	1.39	0.00018	0.003286	10.19	10.06	1.09	0.002327	0.450616	Positive	Negative	N
Ddr1	17344405	discoidin domain receptor family, member 1	8.3	8.67	-1.29	0.000368	0.005528	9.43	9.52	-1.07	0.013874	0.704734	Negative	Positive	N
Ddx21	17241436	DEAD (Asp-Glu-Ala-Asp) box polypeptide 21	9.1	8.81	1.22	2.9e-05	0.000863	11.68	11.54	1.1	0.020369	0.73884	Positive	Negative	N
Dlx5	17464706	distal-less homeobox 5	9.71	6.36	10.22	3.58e-08	1.3e-05	10.71	10.36	1.27	0.000274	0.226873	Positive	Negative	N
Enc1	17289372	ectodermal-neural cortex 1	10.45	8.73	3.3	1.19e-10	8.2e-07	10.06	9.92	1.11	0.007338	0.618111	Positive	Negative	N
Epha4	17224661	Eph receptor A4	7.58	6.57	2.01	5.5e-05	0.001353	10.01	9.87	1.1	0.007325	0.618111	Positive	Negative	N
Esf1	17392209	ESF1, nucleolar pre-rRNA processing protein, homolog (S. cerevisiae)	8.06	7.7	1.28	0.000239	0.004024	9.61	9.45	1.12	0.00109	0.379683	Positive	Negative	N
Fat4	17397185	FAT tumor suppressor homolog 4 (Drosophila)	9.64	10.92	-2.42	8.93e-08	2.3e-05	8.68	9.08	-1.31	0.005177	0.577397	Negative	Positive	N
Foxf1	17506291	forkhead box F1	9.27	10.03	-1.69	1.8e-05	0.000619	7.95	8.63	-1.6	0.000447	0.251747	Negative	Positive	N
Gga2	17495890	golgi associated, gamma adaptin ear containing, ARF binding protein 2	9.96	9.74	1.16	0.000312	0.004881	10.73	10.57	1.12	0.005655	0.592504	Positive	Negative	N
Got1	17364932	glutamate oxaloacetate transaminase 1, soluble	9.36	9	1.28	0.000157	0.002969	10.98	10.88	1.07	0.008335	0.629657	Positive	Negative	N
Heg1	17325069	HEG homolog 1 (zebrafish)	7.94	8.87	-1.91	2e-06	0.000149	9.88	10.08	-1.15	1.8e-05	0.089886	Negative	Positive	N
Hsd17b11	17450366	hydroxysteroid (17-beta) dehydrogenase 11	9.31	9.95	-1.56	2.1e-05	0.000691	7.4	7.66	-1.2	0.006005	0.608468	Negative	Positive	N
Ifi204	17230045	interferon activated gene 204	5.33	6.54	-2.31	5.4e-05	0.001343	2.86	2.99	-1.09	0.012231	0.698057	Negative	Positive	N
Igfbp3	17260474	insulin-like growth factor binding protein 3	11.37	8.82	5.86	1.3e-08	8e-06	9.39	9.2	1.14	0.016904	0.723333	Positive	Negative	N
Irgm2	17249990	immunity-related GTPase family M member 2	7.16	8.37	-2.31	7.74e-07	8.1e-05	5.05	5.27	-1.16	0.008325	0.629657	Negative	Positive	N
Isoc1	17350869	isochorismatase domain containing 1	9.76	9.14	1.54	5.2e-05	0.001302	11.76	11.72	1.03	0.015869	0.72071	Positive	Negative	N
Itm2a	17544078	integral membrane protein 2A	10.43	9.56	1.83	3.93e-07	5.4e-05	9.4	9.11	1.22	0.007852	0.618111	Positive	Negative	N
Itpr3	17335060	inositol 1,4,5-triphosphate receptor 3	9.12	8.76	1.28	6e-06	0.000291	7.56	7.42	1.1	0.018472	0.730671	Positive	Negative	N
Kif21a	17320614	kinesin family member 21A	6.29	7.01	-1.65	3e-06	0.000167	8.94	9.13	-1.14	0.018818	0.730671	Negative	Positive	N
Nell2	17320813	NEL-like 2	5.47	5.91	-1.35	0.000352	0.005352	8.4	8.6	-1.15	0.008343	0.629657	Negative	Positive	N
Nlk	17266498	nemo like kinase	8.31	8.06	1.19	0.00017	0.00316	10.88	10.8	1.06	0.014818	0.712783	Positive	Negative	N
Pappa	17414802	pregnancy-associated plasma protein A	6.39	7.9	-2.84	1.5e-05	0.00054	7.83	8.42	-1.5	4.4e-05	0.119514	Negative	Positive	N
Pdcd4	17360406	programmed cell death 4	11.57	10.63	1.92	1.06e-07	2.5e-05	10.47	10.27	1.15	0.022346	0.749799	Positive	Negative	N
Phlda1	17237280	pleckstrin homology-like domain, family A, member 1	8.84	8.14	1.62	0.000624	0.008319	9.2	8.88	1.25	0.000233	0.223057	Positive	Negative	N
Pkm	17518007	pyruvate kinase, muscle	11.19	10.76	1.35	3.4e-05	0.000953	13.15	13.05	1.07	0.000355	0.226873	Positive	Negative	N
Plcg2	17505995	phospholipase C, gamma 2	7.85	7.62	1.17	1.9e-05	0.000649	9.18	8.85	1.25	0.014883	0.712783	Positive	Negative	N
Plod2	17520364	procollagen lysine, 2-oxoglutarate 5-dioxygenase 2	8.81	8.19	1.53	4e-06	0.00022	9.68	9.4	1.22	0.005432	0.587086	Positive	Negative	N
Plxnc1	17244439	plexin C1	7.9	8.51	-1.53	8.7e-05	0.001908	8.32	8.49	-1.13	0.004931	0.568515	Negative	Positive	N
Rassf4	17470060	Ras association (RalGDS/AF-6) domain family member 4	5.46	6.36	-1.87	6.6e-05	0.001565	6.87	7.21	-1.27	0.017978	0.728488	Negative	Positive	N
Rgs16	17218321	regulator of G-protein signaling 16	8.54	9.06	-1.44	6.7e-05	0.001581	8.27	8.44	-1.13	0.013988	0.704734	Negative	Positive	N
Robo1	17326604	roundabout homolog 1 (Drosophila)	8.07	6.86	2.32	2.1e-05	0.000689	11.02	10.89	1.09	0.00413	0.544114	Positive	Negative	N
Ror2	17292640	receptor tyrosine kinase-like orphan receptor 2	9.2	8.9	1.23	0.000615	0.008221	10.37	10.11	1.2	0.000619	0.280842	Positive	Negative	N
Slc1a3	17315860	solute carrier family 1 (glial high affinity glutamate transporter), member 3	7.79	8.65	-1.81	3.8e-05	0.001034	7.38	7.6	-1.16	0.009125	0.645221	Negative	Positive	N
Slc35g1	17359156	solute carrier family 35, member G1	8.01	5.92	4.25	2.25e-08	1e-05	9.99	9.75	1.18	0.01553	0.715995	Positive	Negative	N
Slc38a1	17320907	solute carrier family 38, member 1	10.21	9.93	1.21	0.000672	0.008797	11.53	11.47	1.04	0.016444	0.723333	Positive	Negative	N
Slc5a6	17446793	solute carrier family 5 (sodium-dependent vitamin transporter), member 6	6.79	6.28	1.43	6.7e-05	0.001569	7.87	7.72	1.11	0.013379	0.704734	Positive	Negative	N
Soat1	17228544	sterol O-acyltransferase 1	10.49	10.32	1.13	0.000323	0.005019	11.17	10.99	1.13	0.004201	0.544114	Positive	Negative	N
Sox18	17395928	SRY-box containing gene 18	6.43	5.16	2.41	8.3e-05	0.001834	8.27	7.97	1.23	0.001817	0.442643	Positive	Negative	N
Spats2l	17212947	spermatogenesis associated, serine-rich 2-like	7.52	8.57	-2.08	0.000122	0.002443	7.46	7.6	-1.1	0.015528	0.715995	Negative	Positive	N
Srgap3	17469656	SLIT-ROBO Rho GTPase activating protein 3	7.47	8.98	-2.85	3e-06	0.000204	9.3	9.45	-1.11	0.005637	0.592504	Negative	Positive	N
Tbc1d4	17309118	TBC1 domain family, member 4	7.52	7.03	1.41	0.00067	0.008769	8.66	8.44	1.16	0.014517	0.710771	Positive	Negative	N
Thbs3	17399347	thrombospondin 3	9.66	8.81	1.8	7e-06	0.000318	8.56	8.35	1.16	0.019987	0.737329	Positive	Negative	N
Tnfrsf11a	17216339	tumor necrosis factor receptor superfamily, member 11a	7.31	7.81	-1.41	0.00013	0.002555	5.98	6.31	-1.25	0.0109	0.670752	Negative	Positive	N
Topbp1	17520932	topoisomerase (DNA) II binding protein 1	8.52	8.17	1.28	4.4e-05	0.001152	11.2	11.16	1.03	0.007941	0.618111	Positive	Negative	N
Trpv2	17250710	transient receptor potential cation channel, subfamily V, member 2	5.35	5.58	-1.18	0.000387	0.005739	5.88	5.99	-1.08	0.017806	0.727024	Negative	Positive	N
Txnip	17400599	thioredoxin interacting protein	10.19	10.97	-1.71	8.85e-08	2.3e-05	8.19	8.86	-1.59	0.012358	0.698151	Negative	Positive	N
Vegfb	17362197	vascular endothelial growth factor B	10.71	10.54	1.13	1.5e-05	0.000544	11.14	10.92	1.17	0.000695	0.295933	Positive	Negative	N
Vsnl1	17279980	visinin-like 1	11.4	9.27	4.4	5e-06	0.000263	7.59	7.32	1.21	0.017078	0.725263	Positive	Negative	N
Wdyhv1	17311689	WDYHV motif containing 1	9.16	8.66	1.41	0.000101	0.002131	7.02	6.89	1.1	0.002077	0.442643	Positive	Negative	N
Xpnpep1	17365658	X-prolyl aminopeptidase (aminopeptidase P) 1, soluble	10.11	9.64	1.39	1e-06	0.000112	10.63	10.54	1.06	0.008727	0.638237	Positive	Negative	N
Ybx3	17471867	Y box protein 3	12.09	11.96	1.09	3.2e-05	0.000911	12.73	12.6	1.1	0.013828	0.704734	Positive	Negative	N
Zfp36l2	17347680	zinc finger protein 36, C3H type-like 2	10.57	10.18	1.3	0.000443	0.006373	10.61	10.51	1.07	0.000632	0.283146	Positive	Negative	N
Zfp9	17470187	zinc finger protein 9	9.81	10.28	-1.38	8e-06	0.000352	8.79	9.13	-1.26	8.3e-05	0.155497	Negative	Positive	N
