# Supplementary material for: Identification of sonic hedgehog-regulated genes and biological processes in the cranial neural crest mesenchyme by comparative transcriptomics
Source: BMC Genomics. 2018 Jun 27;19:497. doi: 10.1186/s12864-018-4885-5 (PMC6020285; doi:10.1186/s12864-018-4885-5)
Supplement: Supplementary file 5 — Ranking of positively regulated concordant genes for Fig. 4e. (XLS 44 kb) [file 12864_2018_4885_MOESM5_ESM.xls]

## Sheet: Positively Shh-Regulated
Ranking for positively Shh-regulated concordant genes
		In vitro +/- SHH		In vivo +/- cyclopamine
Gene Symbol	Transcript Cluster ID	Fold Change (SHH/Veh)	Rank	Fold Change (Veh/Cyc)	Rank	Rank Sum
Gli1	17245874	25.62	2	1.61	2	4
Hhip	17510772	114.91	1	1.56	3	4
Ptch2	17417622	8.68	5	1.55	4	9
Ptch1	17293607	21	3	1.47	8	11
Gm5127	17537102	7.49	6	1.48	7	13
Foxd1	17289422	6.37	8	1.44	9	17
Foxf2	17286332	2.43	18	1.83	1	19
Id4	17287081	2.13	19	1.55	5	24
Epha3	17331380	3.7	13	1.31	11	24
Frem1	17426808	4.18	11	1.21	14	25
1700018A04Rik	17291638	5.58	10	1.19	15	25
Adamts15	17525224	6.61	7	1.17	20	27
Lama2	17239919	3.76	12	1.19	16	28
Lypd6	17370705	11.4	4	1.12	25	29
Trp53i11	17373550	2.57	17	1.22	13	30
St8sia2	17492185	6.19	9	1.15	21	30
Arhgap20	17517222	2	20	1.24	12	32
Gm13476	17370575	3.2	15	1.18	18	33
Ntn1	17264405	3.23	14	1.11	27	41
Ckb	17284114	1.19	37	1.5	6	43
Fez1	17516010	1.66	26	1.19	17	43
Gpr30	17444016	1.76	22	1.15	22	44
Foxc2	17506296	1.28	36	1.34	10	46
H2-Ke6	17343735	1.69	23	1.12	26	49
Ephb2	17431588	2.79	16	1.08	34	50
Adam5	17508253	1.53	28	1.13	24	52
Efnb1	17536483	1.67	24	1.11	28	52
Rfc3	17455608	1.51	31	1.14	23	54
Fgfr2	17496947	1.67	25	1.11	29	54
Nek7	17227570	1.17	39	1.18	19	58
Smox	17376510	1.91	21	1.06	38	59
Ntn3	17341758	1.49	32	1.1	31	63
Cd248	17356369	1.53	29	1.07	37	66
Klhdc10	17456841	1.55	27	1.06	39	66
Tle3	17518142	1.4	33	1.08	35	68
Rad54l	17428553	1.52	30	1.06	40	70
Rpa2	17419469	1.31	35	1.08	36	71
Plekho2	17528274	1.17	40	1.09	32	72
Gm5879	17468662	1.13	43	1.11	30	73
Rbm8a	17400630	1.15	41	1.09	33	74
Mpzl1	17229259	1.34	34	1.04	42	76
Atf7ip	17463812	1.19	38	1.03	43	81
U2af2	17473477	1.14	42	1.05	41	83
Cdon	17515921	0.571429	24	0.925926	56	80
Ext1	17317015	0.490196	16	0.943396	64	80
Rnf43	17254809	0.775194	56	0.877193	25	81
Rcn3	17490578	0.662252	35	0.917431	49	84
Six1	17281880	0.719424	47	0.900901	38	85
Podn	17427970	0.628931	30	0.934579	59	89
Papss2	17358690	0.70922	46	0.909091	44	90
Stat6	17238064	0.884956	68	0.869565	23	91
Sptlc2	17282868	0.806452	61	0.884956	30	91
Parp9	17325274	0.680272	37	0.925926	55	92
Igf2bp3	17466641	0.649351	33	0.943396	63	96
Tmed5	17450727	0.8	59	0.909091	43	102
Lars	17354036	0.869565	67	0.900901	37	104
Itga5	17322369	0.8	60	0.917431	48	108
Lats2	17307184	0.769231	54	0.925926	54	108
M6pr	17462647	0.813008	63	0.917431	47	110
Adk	17297576	0.704225	44	0.952381	67	111
Chfr	17440387	0.746269	51	0.943396	61	112
Ggcx	17459634	0.740741	50	0.943396	62	112
Ajuba	17306396	0.704225	45	0.961538	69	114
Ssh1	17451462	0.775194	57	0.943396	60	117
Gnas	17380306	0.892857	69	0.925926	53	122
Ube3b	17440923	0.813008	64	0.934579	58	122
Pdcd6ip	17531810	0.806452	62	0.961538	68	130
Serinc3	17394047	0.826446	66	0.952381	65	131
Snx18	17296312	0.819672	65	0.952381	66	131
