# Supplementary material for: Identification of sonic hedgehog-regulated genes and biological processes in the cranial neural crest mesenchyme by comparative transcriptomics
Source: BMC Genomics. 2018 Jun 27;19:497. doi: 10.1186/s12864-018-4885-5 (PMC6020285; doi:10.1186/s12864-018-4885-5)
Supplement: Supplementary file 6 — Ranking of negatively regulated concordant genes for Fig. 4e. (XLS 46 kb) [file 12864_2018_4885_MOESM6_ESM.xls]

## Sheet: Negatively Shh-Regulated
Ranking for negatively Shh-regulated concordant genes
		In vitro +/- SHH		In vivo +/- cyclopamine
Gene Symbol	Transcript Cluster ID	Fold Change (SHH/Veh)	Rank	Fold Change (Veh/Cyc)	Rank	Rank Sum
Edn1	17286830	0.262467	3	0.680272	1	4
Gprc5a	17463747	0.408163	6	0.813008	5	11
Aoc3	17256697	0.259067	1	0.847458	16	17
Stambpl1	17358777	0.409836	8	0.833333	10	18
Slc38a4	17320947	0.408163	7	0.833333	11	18
St6galnac2	17272468	0.487805	15	0.813008	4	19
Gas1	17293313	0.261097	2	0.854701	18	20
Grem1	17389467	0.423729	12	0.833333	9	21
Bnc1	17492870	0.502513	17	0.833333	8	25
Adamts9	17469136	0.462963	14	0.854701	17	31
Lhfp	17397511	0.558659	21	0.840336	13	34
Mylk	17325159	0.529101	19	0.847458	15	34
Cacnb2	17367163	0.414938	11	0.869565	24	35
H2-Q9	17337120	0.564972	23	0.847458	14	37
Prkg1	17363903	0.595238	26	0.840336	12	38
Cadm1	17516960	0.411523	9	0.877193	29	38
Nrp2	17213548	0.666667	36	0.769231	3	39
B4galnt1	17237937	0.694444	39	0.763359	2	41
Pamr1	17373680	0.531915	20	0.862069	22	42
Npnt	17410435	0.344828	4	0.909091	46	50
Ak4	17415932	0.413223	10	0.909091	45	55
Pard6b	17379981	0.406504	5	0.917431	52	57
Aldoc	17253599	0.75188	52	0.819672	6	58
Slc1a4	17260869	0.584795	25	0.892857	36	61
Nfkbiz	17330967	0.636943	31	0.884956	31	62
Mast4	17295817	0.558659	22	0.900901	42	64
Maml2	17514678	0.454545	13	0.917431	51	64
Syde2	17403463	0.78125	58	0.826446	7	65
Lpar4	17537112	0.689655	38	0.877193	28	66
Lamb1	17274775	0.694444	40	0.877193	27	67
Dpy19l1	17525007	0.625	28	0.900901	40	68
S100a1	17407354	0.729927	48	0.862069	21	69
Klhl29	17279893	0.653595	34	0.892857	35	69
Prtg	17519215	0.625	29	0.900901	41	70
Dlg1	17324661	0.636943	32	0.900901	39	71
Tmbim1	17224270	0.769231	53	0.862069	20	73
Cep170b	17279381	0.775194	55	0.862069	19	74
Cask	17540332	0.699301	42	0.892857	32	74
Gpr153	17422138	0.729927	49	0.877193	26	75
Plekha1	17483891	0.694444	41	0.892857	34	75
Rin2	17377177	0.507614	18	0.925926	57	75
Slc20a2	17499932	0.699301	43	0.892857	33	76
Ptpn13	17439687	0.606061	27	0.917431	50	77
Cdon	17515921	0.571429	24	0.925926	56	80
Ext1	17317015	0.490196	16	0.943396	64	80
Rnf43	17254809	0.775194	56	0.877193	25	81
Rcn3	17490578	0.662252	35	0.917431	49	84
Six1	17281880	0.719424	47	0.900901	38	85
Podn	17427970	0.628931	30	0.934579	59	89
Papss2	17358690	0.70922	46	0.909091	44	90
Stat6	17238064	0.884956	68	0.869565	23	91
Sptlc2	17282868	0.806452	61	0.884956	30	91
Parp9	17325274	0.680272	37	0.925926	55	92
Igf2bp3	17466641	0.649351	33	0.943396	63	96
Tmed5	17450727	0.8	59	0.909091	43	102
Lars	17354036	0.869565	67	0.900901	37	104
Itga5	17322369	0.8	60	0.917431	48	108
Lats2	17307184	0.769231	54	0.925926	54	108
M6pr	17462647	0.813008	63	0.917431	47	110
Adk	17297576	0.704225	44	0.952381	67	111
Chfr	17440387	0.746269	51	0.943396	61	112
Ggcx	17459634	0.740741	50	0.943396	62	112
Ajuba	17306396	0.704225	45	0.961538	69	114
Ssh1	17451462	0.775194	57	0.943396	60	117
Gnas	17380306	0.892857	69	0.925926	53	122
Ube3b	17440923	0.813008	64	0.934579	58	122
Pdcd6ip	17531810	0.806452	62	0.961538	68	130
Serinc3	17394047	0.826446	66	0.952381	65	131
Snx18	17296312	0.819672	65	0.952381	66	131
