# Supplementary material for: Identification of sonic hedgehog-regulated genes and biological processes in the cranial neural crest mesenchyme by comparative transcriptomics
Source: BMC Genomics. 2018 Jun 27;19:497. doi: 10.1186/s12864-018-4885-5 (PMC6020285; doi:10.1186/s12864-018-4885-5)
Supplement: Supplementary file 8 — Table of enriched biological categories for concordant genes. (XLS 80 kb) [file 12864_2018_4885_MOESM8_ESM.xls]

## Sheet: Enrichment results
Concordant genes - Enrichment Analysis
Category	Count	Pop Hits	%	Fold Enrichment	P-Value	Genes
GO:0008589~regulation of smoothened signaling pathway	5	72	4.42478	12.1912	0.000731633	FGFR2, PTCH1, GAS1, HHIP, GLI1
GO:0060485~mesenchyme development	8	246	7.07965	5.70905	0.000488198	FGFR2, NRP2, EFNB1, EDN1, SIX1, FOXC2, FOXD1, EPHA3
GO:0007155~cell adhesion	21	1583	18.5841	2.32888	0.000478687	CADM1, NPNT, EFNB1, CASK, GREM1, PRKG1, GPRC5A, NTN1, EPHA3, LAMA2, AJUBA, STAT6, ITGA5, FREM1, CDON, ADK, FOXC2, GNAS, LAMB1, DLG1, AOC3
GO:0008283~cell proliferation	22	1874	19.469	2.06093	0.00160136	FGFR2, PODN, EFNB1, CD248, EDN1, CASK, GAS1, GREM1, NTN1, GLI1, STAT6, RNF43, CDON, ADK, SIX1, BNC1, FOXC2, GNAS, ID4, PTCH1, HHIP, DLG1
GO:0016477~cell migration	17	1199	15.0442	2.48908	0.00107235	NRP2, PODN, SSH1, CD248, EFNB1, EDN1, GREM1, PRKG1, NTN1, EPHA3, AJUBA, ITGA5, SIX1, FOXC2, LAMB1, MYLK, AOC3
GO:0001525~angiogenesis	8	444	7.07965	3.16312	0.0128615	FGFR2, NRP2, ITGA5, EDN1, FOXC2, HHIP, GREM1, EPHB2
Perivascular cell*	10	260*	9.70874	3.35503	7.64922e-07	ADAMTS15, AOC3, CD248, FOXD1, ITGA8, LAMA2, LHFP, MYLK, NTN1, RCN3
Orofacial cleft*	12	363*	11.6505	2.06543	2.82103e-07	CASK, CDON, EDN1, EFNB1, FGFR2, FOXC2, FOXF2, GAS1, GREM1, PTCH1, PTCH2, R8M8A
* sheets 2 and 3 show perivascular and orofacial cleft categories with referenced sources

## Sheet: Perivascular Category
Reference:	PMID:27725773	https://www.ncbi.nlm.nih.gov/pubmed/27725773
	SYMBOL	GENENAME
1	Rgs5	regulator of G-protein signaling 5
2	Vtn	vitronectin
3	Mcam	melanoma cell adhesion molecule
4	Acta2	actin, alpha 2, smooth muscle, aorta
5	Cald1	caldesmon 1
6	Myl9	myosin, light polypeptide 9, regulatory
7	Flna	filamin, alpha
8	Ptn	pleiotrophin
9	Atp1a2	ATPase, Na+/K+ transporting, alpha 2 polypeptide
10	Pdgfrb	platelet derived growth factor receptor, beta polypeptide
11	Nid1	nidogen 1
12	Tpm1	tropomyosin 1, alpha
13	Zic1	zinc finger protein of the cerebellum 1
14	Bgn	biglycan
15	Cd248	CD248 antigen, endosialin
16	Fstl1	follistatin-like 1
17	Igf2	insulin-like growth factor 2
18	Sept11	septin 11
19	Abcc9	ATP-binding cassette, sub-family C (CFTR/MRP), member 9
20	Rgs4	regulator of G-protein signaling 4
21	Cspg4	chondroitin sulfate proteoglycan 4
22	Axl	AXL receptor tyrosine kinase
23	Art3	ADP-ribosyltransferase 3
24	Sema6d	sema domain, transmembrane domain (TM), and cytoplasmic domain, (semaphorin) 6D
25	Notch3	notch 3
26	Col1a2	collagen, type I, alpha 2
27	Atp13a5	ATPase type 13A5
28	Dmd	dystrophin, muscular dystrophy
29	Col3a1	collagen, type III, alpha 1
30	Mylk	myosin, light polypeptide kinase
31	Atp1b2	ATPase, Na+/K+ transporting, beta 2 polypeptide
32	Higd1b	HIG1 domain family, member 1B
33	Gucy1a3	guanylate cyclase 1, soluble, alpha 3
34	Tagln	transgelin
35	S1pr3	sphingosine-1-phosphate receptor 3
36	Nr2f2	nuclear receptor subfamily 2, group F, member 2
37	Ccdc80	coiled-coil domain containing 80
38	Farp1	FERM, RhoGEF (Arhgef) and pleckstrin domain protein 1 (chondrocyte-derived)
39	Pcdh18	protocadherin 18
40	Ano1	anoctamin 1, calcium activated chloride channel
41	Slc12a2	solute carrier family 12, member 2
42	Ppp1r14a	protein phosphatase 1, regulatory (inhibitor) subunit 14A
43	Lhfp	lipoma HMGIC fusion partner
44	Plxdc2	plexin domain containing 2
45	Adap2	ArfGAP with dual PH domains 2
46	Pcolce	procollagen C-endopeptidase enhancer protein
47	Myh11	myosin, heavy polypeptide 11, smooth muscle
48	Fam107b	family with sequence similarity 107, member B
49	Tnfrsf21	tumor necrosis factor receptor superfamily, member 21
50	Tpm2	tropomyosin 2, beta
51	Kcnj8	potassium inwardly-rectifying channel, subfamily J, member 8
52	Uba2	ubiquitin-like modifier activating enzyme 2
53	Gucy1b3	guanylate cyclase 1, soluble, beta 3
54	Ednra	endothelin receptor type A
55	F2r	coagulation factor II (thrombin) receptor
56	Sept8	septin 8
57	Tbx2	T-box 2
58	Pde3a	phosphodiesterase 3A, cGMP inhibited
59	Heyl	hairy/enhancer-of-split related with YRPW motif-like
60	Pxdn	peroxidasin homolog (Drosophila)
61	Pde8b	phosphodiesterase 8B
62	Rbms3	RNA binding motif, single stranded interacting protein
63	Egflam	EGF-like, fibronectin type III and laminin G domains
64	Gpr30	G protein-coupled receptor 30
65	Enpep	glutamyl aminopeptidase
66	Emilin1	elastin microfibril interfacer 1
67	Slc6a20a	solute carrier family 6 (neurotransmitter transporter), member 20A
68	Slc19a1	solute carrier family 19 (folate transporter), member 1
69	Cdh11	cadherin 11
70	Pde5a	phosphodiesterase 5A, cGMP-specific
71	Fads3	fatty acid desaturase 3
72	Daam2	dishevelled associated activator of morphogenesis 2
73	Chn1	chimerin (chimaerin) 1
74	Slc9a3r1	solute carrier family 9 (sodium/hydrogen exchanger), member 3 regulator 1
75	Dtx3	deltex 3 homolog (Drosophila)
76	Parva	parvin, alpha
77	Atp2a3	ATPase, Ca++ transporting, ubiquitous
78	Slc38a11	solute carrier family 38, member 11
79	Crispld2	cysteine-rich secretory protein LCCL domain containing 2
80	Col5a2	collagen, type V, alpha 2
81	Hic1	hypermethylated in cancer 1
82	Cryab	crystallin, alpha B
83	Igf2r	insulin-like growth factor 2 receptor
84	Vstm4	V-set and transmembrane domain containing 4
85	Des	desmin
86	Inpp4b	inositol polyphosphate-4-phosphatase, type II
87	Ndrg2	N-myc downstream regulated gene 2
88	Lama2	laminin, alpha 2
89	Arhgef17	Rho guanine nucleotide exchange factor (GEF) 17
90	Sdc2	syndecan 2
91	Cadm4	cell adhesion molecule 4
92	Klhl23	kelch-like 23
93	Rarres2	retinoic acid receptor responder (tazarotene induced) 2
94	Pitpnc1	phosphatidylinositol transfer protein, cytoplasmic 1
95	Ptpn9	protein tyrosine phosphatase, non-receptor type 9
96	Uchl1	ubiquitin carboxy-terminal hydrolase L1
97	Dennd2a	DENN/MADD domain containing 2A
98	Kirrel	kin of IRRE like (Drosophila)
99	Arhgef25	Rho guanine nucleotide exchange factor (GEF) 25
100	Sh2d3c	SH2 domain containing 3C
101	Lbh	limb-bud and heart
102	Pde1a	phosphodiesterase 1A, calmodulin-dependent
103	Lgals1	lectin, galactose binding, soluble 1
104	Itga7	integrin alpha 7
105	Dlk1	delta-like 1 homolog (Drosophila)
106	Pid1	phosphotyrosine interaction domain containing 1
107	Efemp2	epidermal growth factor-containing fibulin-like extracellular matrix protein 2
108	Filip1l	filamin A interacting protein 1-like
109	Pth1r	parathyroid hormone 1 receptor
110	St5	suppression of tumorigenicity 5
111	Gm13889	predicted gene 13889
112	Adcy6	adenylate cyclase 6
113	Foxs1	forkhead box S1
114	Mrvi1	MRV integration site 1
115	Plxdc1	plexin domain containing 1
116	Aspn	asporin
117	Il34	interleukin 34
118	Bmpr1a	bone morphogenetic protein receptor, type 1A
119	Adamts16	a disintegrin-like and metallopeptidase (reprolysin type) with thrombospondin type 1 motif, 16
120	Vasn	vasorin
121	Slc7a2	solute carrier family 7 (cationic amino acid transporter, y+ system), member 2
122	Ccnd2	cyclin D2
123	Gfra2	glial cell line derived neurotrophic factor family receptor alpha 2
124	P2ry14	purinergic receptor P2Y, G-protein coupled, 14
125	Pdlim1	PDZ and LIM domain 1 (elfin)
126	Hey2	hairy/enhancer-of-split related with YRPW motif 2
127	Gpx8	glutathione peroxidase 8 (putative)
128	Aoc3	amine oxidase, copper containing 3
129	Plce1	phospholipase C, epsilon 1
130	Tbx18	T-box18
131	Ntn1	netrin 1
132	Prrx1	paired related homeobox 1
133	Rcn3	reticulocalbin 3, EF-hand calcium binding domain
134	Marveld1	MARVEL (membrane-associating) domain containing 1
135	Plcl1	phospholipase C-like 1
136	Jam3	junction adhesion molecule 3
137	Eps8	epidermal growth factor receptor pathway substrate 8
138	Rasl12	RAS-like, family 12
139	Ifitm1	interferon induced transmembrane protein 1
140	Tgfb3	transforming growth factor, beta 3
141	Arhgap42	Rho GTPase activating protein 42
142	Stk39	serine/threonine kinase 39
143	Tbc1d2b	TBC1 domain family, member 2B
144	Ctdspl	CTD (carboxy-terminal domain, RNA polymerase II, polypeptide A) small phosphatase-like
145	Plxnb1	plexin B1
146	Naalad2	N-acetylated alpha-linked acidic dipeptidase 2
147	Grm3	glutamate receptor, metabotropic 3
148	Adamts8	a disintegrin-like and metallopeptidase (reprolysin type) with thrombospondin type 1 motif, 8
149	Gpc6	glypican 6
150	Rasl11a	RAS-like, family 11, member A
151	Aif1l	allograft inflammatory factor 1-like
152	Plekha2	pleckstrin homology domain-containing, family A (phosphoinositide binding specific) member 2
153	Arvcf	armadillo repeat gene deleted in velo-cardio-facial syndrome
154	Fam20a	family with sequence similarity 20, member A
155	Pdgfa	platelet derived growth factor, alpha
156	Itga8	integrin alpha 8
157	Sfrp2	secreted frizzled-related protein 2
158	Nr2f1	nuclear receptor subfamily 2, group F, member 1
159	Fam101a	family with sequence similarity 101, member A
160	Wtip	WT1-interacting protein
161	Slc16a12	solute carrier family 16 (monocarboxylic acid transporters), member 12
162	Rrad	Ras-related associated with diabetes
163	Foxd1	forkhead box D1
164	Rerg	RAS-like, estrogen-regulated, growth-inhibitor
165	Kcne4	potassium voltage-gated channel, Isk-related subfamily, gene 4
166	Cap2	CAP, adenylate cyclase-associated protein, 2 (yeast)
167	Pgf	placental growth factor
168	Hspa12a	heat shock protein 12A
169	Tbx15	T-box 15
170	Hspa2	heat shock protein 2
171	Prkar1b	protein kinase, cAMP dependent regulatory, type I beta
172	Palld	palladin, cytoskeletal associated protein
173	Dact1	dapper homolog 1, antagonist of beta-catenin (xenopus)
174	Arhgap10	Rho GTPase activating protein 10
175	Gprc5b	G protein-coupled receptor, family C, group 5, member B
176	Slc30a10	solute carrier family 30, member 10
177	Myom1	myomesin 1
178	Gucy1a2	guanylate cyclase 1, soluble, alpha 2
179	Nrip2	nuclear receptor interacting protein 2
180	Ace2	angiotensin I converting enzyme (peptidyl-dipeptidase A) 2
181	Fgfr3	fibroblast growth factor receptor 3
182	Cacna1h	calcium channel, voltage-dependent, T type, alpha 1H subunit
183	Rftn2	raftlin family member 2
184	Pawr	PRKC, apoptosis, WT1, regulator
185	Ltbp3	latent transforming growth factor beta binding protein 3
186	Dbndd2	dysbindin (dystrobrevin binding protein 1) domain containing 2
187	Samd5	sterile alpha motif domain containing 5
188	Npy1r	neuropeptide Y receptor Y1
189	Kctd1	potassium channel tetramerisation domain containing 1
190	Wnt5b	wingless-related MMTV integration site 5B
191	Mboat2	membrane bound O-acyltransferase domain containing 2
192	Casq2	calsequestrin 2
193	Sytl2	synaptotagmin-like 2
194	Nts	neurotensin
195	C1qtnf2	C1q and tumor necrosis factor related protein 2
196	Myocd	myocardin
197	Serping1	serine (or cysteine) peptidase inhibitor, clade G, member 1
198	Slco3a1	solute carrier organic anion transporter family, member 3a1
199	Evc	Ellis van Creveld gene syndrome
200	Etv1	ets variant gene 1
201	Pla1a	phospholipase A1 member A
202	Pla2r1	phospholipase A2 receptor 1
203	Prickle2	prickle homolog 2 (Drosophila)
204	Amigo2	adhesion molecule with Ig like domain 2
205	C1s	complement component 1, s subcomponent
206	Kctd15	potassium channel tetramerisation domain containing 15
207	Ogn	osteoglycin
208	Rgs7bp	regulator of G-protein signalling 7 binding protein
209	Samd4	sterile alpha motif domain containing 4
210	Mn1	meningioma 1
211	Rbpms2	RNA binding protein with multiple splicing 2
212	Bmp5	bone morphogenetic protein 5
213	Gpr20	G protein-coupled receptor 20
214	1500009L16Rik	RIKEN cDNA 1500009L16 gene
215	Fap	fibroblast activation protein
216	Ddit4l	DNA-damage-inducible transcript 4-like
217	P2rx1	purinergic receptor P2X, ligand-gated ion channel, 1
218	AW011738	expressed sequence AW011738
219	Alx3	aristaless-like homeobox 3
220	Stmn2	stathmin-like 2
221	Itga10	integrin, alpha 10
222	Trpc1	transient receptor potential cation channel, subfamily C, member 1
223	Adamts15	a disintegrin-like and metallopeptidase (reprolysin type) with thrombospondin type 1 motif, 15
224	Ggt1	gamma-glutamyltransferase 1
225	Ror1	receptor tyrosine kinase-like orphan receptor 1
226	Irs1	insulin receptor substrate 1
227	Pdlim3	PDZ and LIM domain 3
228	Lmcd1	LIM and cysteine-rich domains 1
229	Susd5	sushi domain containing 5
230	Lin7a	lin-7 homolog A (C. elegans)
231	Steap4	STEAP family member 4
232	Ctnna3	catenin (cadherin associated protein), alpha 3
233	Cpm	carboxypeptidase M
234	Runx1t1	runt-related transcription factor 1; translocated to, 1 (cyclin D-related)
235	Frk	fyn-related kinase
236	Serpini1	serine (or cysteine) peptidase inhibitor, clade I, member 1
237	6330403L08Rik	RIKEN cDNA 6330403L08 gene
238	Dgkb	diacylglycerol kinase, beta
239	Mustn1	musculoskeletal, embryonic nuclear protein 1
240	C1qtnf7	C1q and tumor necrosis factor related protein 7
241	Cnn1	calponin 1
242	Kcnmb1	potassium large conductance calcium-activated channel, subfamily M, beta member 1
243	Prelp	proline arginine-rich end leucine-rich repeat
244	Lmod1	leiomodin 1 (smooth muscle)
245	Nov	nephroblastoma overexpressed gene
246	Susd2	sushi domain containing 2
247	Adrbk2	adrenergic receptor kinase, beta 2
248	Nodal	nodal
249	Ptger3	prostaglandin E receptor 3 (subtype EP3)
250	Tnxb	tenascin XB
251	Ankrd6	ankyrin repeat domain 6
252	Lipg	lipase, endothelial
253	Sgca	sarcoglycan, alpha (dystrophin-associated glycoprotein)
254	Olfr558	olfactory receptor 558
255	Ano4	anoctamin 4
256	Glrb	glycine receptor, beta subunit
257	Vgll3	vestigial like 3 (Drosophila)
258	Scn2b	sodium channel, voltage-gated, type II, beta
259	Olfr78	olfactory receptor 78
260	1110059G02Rik	RIKEN cDNA 1110059G02 gene

## Sheet: OFC category
Reference:	PMID:28106045	https://www.ncbi.nlm.nih.gov/pubmed/28106045
	SYMBOL
1	ABCA4
2	ABCB1
3	ACTB
4	ADAMTS20
5	AFA
6	ALG3
7	ALPL
8	ALX1
9	ALX3
10	AMER1
11	ANK1
12	ANOS1
13	AOCH
14	arhgap29
15	ARHGAP31
16	ARID1B
17	ARNT
18	ARX
19	ASXL1
20	ATR
21	ATRX
22	AUTS2
23	AXIN2
24	B3GALT6
25	B3GAT3
26	B3GLCT
27	BCL3
28	BCOR
29	BMP2
30	BMP4
31	BMPER
32	BRAF
33	BRIP1
34	BUB1B
35	C2CD3
36	C5ORF42
37	CASK
38	CC2D2A
39	CD96
40	CDC6
41	CDH1
42	CDH19
43	CDKN1C
44	CDON
45	CHD7
46	CHN2
47	CHRNA1
48	CHRND
49	CHRNG
50	CHST14
51	CHSY1
52	CKAP2L
53	CLPTM1
54	COL11A1
55	COL11A2
56	COL2A1
57	COL8A1
58	COL9A2
59	COLEC11
60	COMT
61	CRISPLD2
62	CRLF1
63	CTCF
64	CYP26C1
65	DDX59
66	DHCR24
67	DHCR7
68	DHODH
69	DIH1
70	DIS3L2
71	DISP1
72	DLX5
73	DOK7
74	DUSP6
75	DYNC2H1
76	EARS2
77	ECEL1
78	EDN1
79	EEC1
80	EFNB1
81	EFTUD2
82	EIF4A3
83	EPG5
84	ERCC5
85	ESCO2
86	ESR1
87	EVC
88	EVC2
89	EYA1
90	FAF1
91	FAM20C
92	FEZF1
93	FGD1
94	FGF1
95	FGF2
96	FGF19
97	FGF10
98	FGF17
99	FGF8
100	FGF18
101	FGFR1
102	FGFR2
103	FGFR3
104	FKBP14
105	FLNA
106	FLNB
107	FLRT3
108	FKRP
109	FKTN
110	FLVCR2
111	FOXC2
112	FOXE1
113	FOXF2
114	FRAS1
115	FREM2
116	FTO
117	FZD4
118	G6PC3
119	GABRB3
120	GAS1
121	GATA3
122	GATA6
123	GDF1
124	GDF6
125	GJA1
126	GJB2
127	GLI2
128	GLI3
129	GMPPB
130	GNAI3
131	GNRH1
132	GNRHR
133	GPC3
134	GREM1
135	GRHL3
136	GRIP1
137	GSTT1
138	GUSB
139	H19
140	HDAC8
141	HOXA2
142	HPGD
143	HRAS
144	HS6ST1
145	HYAL1
146	HYLS1
147	ICK
148	ICR1
149	IFT140
150	IFT172
151	IFT80
152	IL17RD
153	IL1B
154	IL1RN
155	IMPAD1
156	IRF6
157	JAG2
158	KANSL1
159	KAT6B
160	KCNJ2
161	KCNQ1OT1
162	KIAA0196
163	KIF1BP
164	KIF7
165	KISS1
166	KISS1R
167	KLHL41
168	KMT2D
169	KRAS
170	L1CAM
171	LARGE
172	LHX8
173	LMNA
174	LMX1B
175	LOXL3
176	LRP4
177	MAFB
178	MASP1
179	MBTPS2
180	MED12
181	MEGF10
182	MEOX1
183	METTL23
184	MID1
185	MKS1
186	MKX
187	MLL2
188	MMP9
189	MSX1
190	MSX2
191	MTHFD1
192	MTHFR
193	MTR
194	MYH3
195	MYH9
196	NAT1
197	NAT2
198	NBN
199	NEB
200	NEK1
201	NIPBL
202	NKX2-5
203	NKX2-6
204	NOG
205	NOS3
206	NRAS
207	NSD1
208	NSDHL
209	NSMF
210	OFCC1
211	OFD1
212	ORC1
213	OTX2
214	PAFAH1B1
215	PAX3
216	PAX7
217	PDGFC
218	PDGFRA
219	PEX5
220	PEX7
221	PGAP2
222	PGAP3
223	PGM1
224	PHF8
225	PHGDH
226	PIEZO2
227	PIGL
228	PIGV
229	PIK3R2
230	PITX1
231	PLCB4
232	POLR1C
233	POLR1C
234	POLR1D
235	POMT1
236	POMT2
237	PORCN
238	PQBP1
239	PRBNS
240	PROKR2
241	PRRX1
242	PSAT1
243	PTCH1
244	PTCH2
245	PTDSS1
246	PTEN
247	PTPN11
248	PVRL1
249	RAD21
250	RAI1
251	RAPSN
252	RARA
253	RARB
254	RB1
255	RBM10
256	RBM8A
257	RECQL4
258	RIPK4
259	ROR2
260	RPGRIP1L
261	RPL11
262	RPL26
263	RPL5
264	RPS17
265	RPS19
266	RPS26
267	RPS7
268	RUNX2
269	RYK
270	SATB2
271	SCARF2
272	SCD5
273	SCLT1
274	SEC23A
275	SEMA3E
276	SEPT9
277	SF3B4
278	SHH
279	SIX3
280	SKI
281	SLC16A1
282	SLC26A2
283	SLC35D1
284	SLC39A13
285	SMAD3
286	SMAD4
287	SMC1A
288	SMOC1
289	SMS
290	SNRPB
291	SNX3
292	SOX2
293	SOX9
294	SPECC1L
295	SPEG
296	SPINT2
297	SPRY2
298	SPRY4
299	SRY
300	ST5
301	STAC3
302	STAMBP
303	STRA6
304	STXBP1
305	SUFU
306	SUMO1
307	TAC3
308	TACR3
309	TBC1D32
310	TBCE
311	TBX1
312	TBX10
313	TBX15
314	TBX22
315	TBX4
316	TCN2
317	TCOF1
318	TCTN2
319	TCTN3
320	TFAP2A
321	TGDS
322	TGFA
323	TGFB2
324	TGFB3
325	TGFBR1
326	TGFBR2
327	TGIF1
328	TMCO1
329	TMEM216
330	TMEM67
331	TNNI2
332	TNNT3
333	TNXB
334	TP63
335	TPM2
336	TTC21B
337	TTC37
338	TWIST1
339	TXNL4A
340	UBB
341	UFD1L
342	UQCC2
343	VAX1
344	VWSM
345	WDR11
346	WDR19
347	WDR34
348	WDR35
349	WDR60
350	WHSC1
351	WNT3
352	WNT5A
353	WNT7A
354	WNT9B
355	WT1
356	XYLT1
357	YAP1
358	YWHAE
359	ZEB2
360	ZIC2
361	ZIC3
362	ZMPSTE24
363	ZSWIM6
