# Supplementary material for: Identification of sonic hedgehog-regulated genes and biological processes in the cranial neural crest mesenchyme by comparative transcriptomics
Source: BMC Genomics. 2018 Jun 27;19:497. doi: 10.1186/s12864-018-4885-5 (PMC6020285; doi:10.1186/s12864-018-4885-5)
Supplement: Supplementary file 10 — Table of RT-PCR primer sequences. (XLS 37 kb) [file 12864_2018_4885_MOESM10_ESM.xls]

## Sheet: Sheet1
RT-PCR primer sequences
Gene Symbol	Forward primer	Reverse primer
Gapdh	AGCCTCGTCCCGTAGACAAAAT	CCGTGAGTGGAGTCATACTGGA
Gli1	GGAAGTCCTATTCACGCCTTGA	CAACCTTCTTGCTCACACATGTAAG
Hhip	CCTGTCGAGGCTACTTTTCG	TCCATTGTGAGTCTGGGTCA
Ptch2	GGCCTATGCCTGCGTAACAAT	TGATGCCAAGTAGGGCACAAAG
Ptch1	CTCTGGAGCAGATTTCCAAGG	TGCCGCAGTTCTTTTGAATG
Gm5127	CAGGACTCGTGAGCAGACATTTG	ACCTTCCACTACCCTGAACACT
Foxd1	CGTTTCTAGATTCTCACTCCTC	TCCACTGTGGTCCCTTTA
Foxf2	TTCTCTAGTTCCCTGGCTCAGTAG	TGTTCTTTGGCACCTGTATCCG
Id4	GTGCCTGCAGTGCGATATGAA	GCAGGTCCAGGATGTAGTCGATAA
Epha3	CAGGAGCAAGAGACGAGTTATAC	GAGCTCGGATTTGGAAGACATA
Frem1	GGTCCCAAGGGCTGCATTTAT	CAACAAGGGTTTCGGAGTCTCATC
Edn1	CCAAGCGCTGTTCCTGTTCTT	TGGAAGAACCTCCCAGTCCATAC
Gprc5a	CCATGAACAGGACCAACGTCAA	AACCAAGAAGGATGCGAAGAAGG
Aoc3	GTGTCTTCTTCCTTGTGGGCTTT	TATGGCCTCCTGGACACTGATT
Stambpl1	CCGAGATGAAGTGACTGAGAAGGA	CCGCTCCTCTGGACTTAGAGAAA
Slc38a4	CCAAGGAAGGAGGGTCTCTAATCT	GGTAGCTTGACATGGCTCCAAT
St6galnac2	CCTCTACTTCCCAACAGAGGGTATT	TCGGCTAAGCCTCAGAAGAGTT
Gas1	CGAACACTGCAGGTCCACCAAG	TCGCACACGCAGTCGTTGAG
Grem1	AACAGCCGCACTATCATCAA	GCAGAAGGAGCAAGACTGAA
Bnc1	GCAGCATGAAGACGCATGAGAA	ACTTTCTGGTGGAGGCTTAGGT
Adamts9	ATGGAGCTCGTGTTCTGTCTCT	CATGTGGCTTAGGAAGGTGCTTAC
